# Supplementary material for: Latitudinal clines in gene expression and cis-regulatory element variation in Drosophila melanogaster
Source: BMC Genomics. 2016 Nov 28;17:981. doi: 10.1186/s12864-016-3333-7 (PMC5126864; doi:10.1186/s12864-016-3333-7)
Supplement: Additional file 1: Figure S1. — Genes that are significantly latitudinally differentiated in ASE. Figure S2. Downsampling latitudinally differentiated genes. Figure S3. Mapping bias towards alleles matching the reference genome does not explain the observed patterns. Figure S4. Mapping bias does not explain the correlation between continents in latitudinal differences in ASE after accounting for allele frequencies. Table S1. Log2 fold differences in total expression between low and high latitude populations were measured separately for the United States and Australia. Log2 fold changes, P-values, FDR values, and mean counts per million (cpm) for both continents are given for each gene that met our filtering criteria. Values are given on separate sheets for all genes and for only genes considered to be latitudinally differentiated (FDR<0.20 in population and same direction of change in both populations). Table S2. Significance values for ASE are given for each gene included in the final analysis. Counts of reads mapping to the reference or wild alleles are given for all genes in which they were measured. Table S3. Individual chromosome arms and inversions are not enriched for genes latitudinally differentiated in total expression. Table S4. Individual chromosomal arms and inversions do not drive latitudinal correlation in ASE. (ZIP 9689 kb) [file 12864_2016_3333_MOESM1_ESM.zip › Juneja_SuppTable1.xlsx]

## Sheet: TotalExpression.csv
gene	logFC.US	logCPM.US	PValue.US	FDR.US	logFC.AU	logCPM.AU	PValue.AU	FDR.AU	description
FBgn0000008	0.0358917	4.56759	0.833745	0.995478	-0.138505	4.57165	0.36836	1	arc
FBgn0000014	0.176805	2.72657	0.609092	0.968321	0.0483962	2.8093	0.858772	1	abdominal A
FBgn0000015	0.0458105	1.02856	0.974586	1	-0.216596	1.11491	0.642957	1	Abdominal B
FBgn0000017	0.0702307	6.68531	0.620239	0.969974	-0.139322	6.44364	0.335752	1	Abl tyrosine kinase
FBgn0000018	-0.0353675	3.82432	0.842181	0.996164	-0.168388	3.77425	0.314468	1	abnormal oocyte
FBgn0000024	0.345237	3.00708	0.235365	0.832915	0.037458	2.75957	0.895971	1	Acetylcholine esterase
FBgn0000032	-0.059801	7.2103	0.666232	0.979013	0.0671976	7.04567	0.647667	1	Acid phosphatase 1
FBgn0000037	0.341748	1.38163	0.350286	0.902701	0.26239	1.03099	0.466292	1	muscarinic Acetylcholine Receptor 60C
FBgn0000038	0.250552	3.61256	0.360292	0.905998	0.121571	3.58801	0.622267	1	nicotinic Acetylcholine Receptor beta 64B
FBgn0000039	0.391407	1.10045	0.247612	0.836953	0.249403	1.10541	0.582599	1	nicotinic Acetylcholine Receptor alpha 96Ab
FBgn0000042	-0.2312	10.7951	0.106353	0.668059	0.0337477	10.583	0.821237	1	Actin 5C
FBgn0000043	-0.35787	7.84288	0.00308429	0.169517	0.010743	7.76055	0.929379	1	Actin 42A
FBgn0000044	0.186278	7.86227	0.426381	0.930704	-0.0292606	7.91787	0.891958	1	Actin 57B
FBgn0000045	0.252074	5.62419	0.173392	0.763257	0.0840845	5.84189	0.639627	1	Actin 79B
FBgn0000046	0.170021	5.48893	0.43395	0.934494	0.0308933	5.71104	0.880514	1	Actin 87E
FBgn0000047	0.0162826	4.76021	0.963762	1	-0.166756	4.77732	0.519617	1	Actin 88F
FBgn0000052	-0.0550112	6.82084	0.652921	0.978008	-0.0513888	6.81853	0.671563	1	adenosine 2
FBgn0000053	0.136407	6.56491	0.338943	0.895306	-0.0427926	6.82404	0.768366	1	adenosine 3
FBgn0000054	-0.0892753	6.44049	0.420507	0.927678	0.0148282	6.26703	0.891897	1	Adh transcription factor 1
FBgn0000055	0.359931	2.19276	0.201403	0.796629	0.151251	1.71105	0.610878	1	Alcohol dehydrogenase
FBgn0000057	0.0929539	5.99822	0.412277	0.923573	-0.0631882	5.93044	0.570423	1	adipose
FBgn0000063	-0.192144	5.73668	0.167863	0.757779	-0.0200973	5.47291	0.907637	1	altered disjunction
FBgn0000064	-0.0690654	9.55957	0.652188	0.978008	-0.0252577	9.51414	0.872215	1	Aldolase
FBgn0000075	0.181858	2.29325	0.704928	0.981999	-0.437231	3.11321	0.387436	1	alpha methyl dopa-resistant
FBgn0000077	0.0562061	5.02838	0.716405	0.984636	-0.0535675	4.94363	0.698329	1	almondex
FBgn0000078	0.517615	7.03828	0.124133	0.693792	0.8386	6.78789	0.0139466	1	Amylase distal
FBgn0000079	0.723855	9.37854	0.0113185	0.302977	0.0979514	8.96424	0.700838	1	Amylase proximal
FBgn0000083	-0.093269	7.50061	0.425626	0.930619	-0.000524183	7.3961	0.99844	1	Annexin IX
FBgn0000084	0.266186	6.33832	0.0955305	0.650772	0.0412516	6.5144	0.80485	1	Annexin X
FBgn0000092	-0.0268132	2.35291	0.956673	1	-0.697865	1.66472	0.0703672	1	NA
FBgn0000097	-0.150126	5.76124	0.380609	0.911237	-0.0637042	5.4944	0.729617	1	anterior open
FBgn0000099	0.206185	4.32095	0.399625	0.92291	0.0993247	4.2652	0.632349	1	apterous
FBgn0000100	0.0797751	10.2788	0.658604	0.978008	-0.0900062	10.8077	0.684543	1	Ribosomal protein LP0
FBgn0000108	-0.248574	3.28556	0.58112	0.96447	-0.23385	2.79711	0.521802	1	beta amyloid protein precursor-like
FBgn0000109	0.1098	5.4106	0.493482	0.943082	0.0191205	5.44762	0.901621	1	Adenine phosphoribosyltransferase
FBgn0000114	-0.220817	8.83201	0.139879	0.721168	-0.0818261	8.47321	0.64348	1	arrest
FBgn0000115	0.0284132	6.03105	0.820502	0.995448	0.0910966	5.94975	0.437022	1	Arflike at 72A
FBgn0000116	0.247211	8.78173	0.0487247	0.525181	0.0724115	8.71987	0.537943	1	Arginine kinase
FBgn0000117	-0.131564	8.54921	0.276381	0.861686	-0.0878447	8.4086	0.516983	1	armadillo
FBgn0000119	0.0738207	4.30049	0.703023	0.981999	-0.0536993	4.00896	0.773753	1	arrow
FBgn0000120	0.202834	8.57306	0.259961	0.848856	0.120247	8.68418	0.471133	1	Arrestin 1
FBgn0000121	0.321313	9.51022	0.0690726	0.578877	0.00057097	9.72928	0.997917	1	Arrestin 2
FBgn0000139	-0.0802364	5.99678	0.470036	0.940441	0.0515548	5.96961	0.623872	1	absent
FBgn0000140	-0.0477838	8.01047	0.683083	0.981804	-0.0298591	7.66544	0.839333	1	abnormal spindle
FBgn0000146	-0.514208	6.47267	0.000101152	0.0251733	-0.0663834	6.43608	0.656845	1	aubergine
FBgn0000147	-0.202822	6.57394	0.129198	0.703107	0.0157227	6.32888	0.914413	1	aurora
FBgn0000150	-0.123473	9.97471	0.492127	0.942899	0.0717014	10.1436	0.631452	1	abnormal wing discs
FBgn0000152	-0.0317093	5.07262	0.814029	0.995448	0.0875605	5.01865	0.512653	1	Abnormal X segregation
FBgn0000153	0.517346	4.73401	0.0313514	0.447861	0.122164	4.8654	0.609948	1	black
FBgn0000157	0.100482	1.55234	0.812267	0.995448	0.0554196	1.53371	0.863043	1	Distal-less
FBgn0000158	0.00341309	5.64522	0.987647	1	-0.362054	5.33655	0.135251	1	bag of marbles
FBgn0000163	-0.0581372	5.25187	0.749736	0.986596	-0.0980793	4.92299	0.59365	1	bazooka
FBgn0000166	-0.185475	6.40089	0.128788	0.702647	-0.00977342	6.18505	0.951096	1	bicoid
FBgn0000173	-0.0525492	8.00354	0.659051	0.978008	0.0462566	7.85548	0.700273	1	bendless
FBgn0000180	0.178871	1.22103	0.561261	0.95854	0.129895	1.2779	0.726048	1	big brain
FBgn0000181	-0.247321	9.75361	0.0259378	0.416816	0.0823572	9.7574	0.47833	1	bicaudal
FBgn0000182	-0.000355673	10.1699	0.997487	1	-0.0668664	9.98079	0.610603	1	Bicaudal C
FBgn0000183	-0.0884244	8.01531	0.447275	0.935545	-0.0889313	7.77528	0.503047	1	Bicaudal D
FBgn0000206	0.289588	2.75834	0.293891	0.872388	0.137735	2.84621	0.615851	1	bride of sevenless
FBgn0000210	-0.591839	1.24362	0.136085	0.716118	0.222908	1.37754	0.517947	1	broad
FBgn0000212	0.0950386	7.28965	0.467469	0.940441	-0.0278778	7.02465	0.842473	1	brahma
FBgn0000221	0.268563	4.46104	0.161954	0.75165	0.00861701	4.47918	0.971776	1	brainiac
FBgn0000228	-0.027655	6.20777	0.844944	0.996164	-0.0281926	5.97728	0.83886	1	Blastoderm-specific gene 25D
FBgn0000229	-0.0344442	5.19073	0.813131	0.995448	0.0063581	5.20083	0.96613	1	basket
FBgn0000239	-0.208611	7.95075	0.114994	0.679772	-0.00490388	7.6883	0.975668	1	burgundy
FBgn0000241	0.0245168	1.36482	0.968625	1	-0.391995	1.58403	0.135632	1	brown
FBgn0000242	0.292103	4.85444	0.0863853	0.629928	-0.0540931	4.67214	0.744804	1	Beadex
FBgn0000244	0.236152	5.60865	0.190706	0.786985	-0.135705	5.66542	0.457537	1	blistery
FBgn0000246	-0.811245	6.01611	0.000352543	0.0523584	-0.0190039	5.76272	0.925879	1	crossover suppressor on 3 of Gowen
FBgn0000247	-0.136321	5.62925	0.510345	0.947577	-0.0555939	5.32689	0.779396	1	claret
FBgn0000250	0.00444855	8.86768	0.968033	1	0.00676005	8.71037	0.954057	1	cactus
FBgn0000251	0.0215311	7.14171	0.849657	0.996164	0.0291029	7.00409	0.794728	1	caudal
FBgn0000253	-0.274221	9.77692	0.0477564	0.522743	0.00757538	9.46119	0.961487	1	Calmodulin
FBgn0000256	0.132302	5.50978	0.334655	0.894631	0.0764762	5.46218	0.574697	1	cappuccino
FBgn0000257	-0.0481012	5.37756	0.705887	0.981999	-0.100116	5.3433	0.385428	1	carnation
FBgn0000259	-0.340795	7.71068	0.0111395	0.302977	0.00499577	7.40658	0.974549	1	Casein kinase II beta subunit
FBgn0000261	0.277072	8.45164	0.118157	0.68478	0.0990188	8.30489	0.555626	1	Catalase
FBgn0000273	-0.14521	6.13898	0.514938	0.94888	-0.0812146	5.71392	0.753746	1	cAMP-dependent protein kinase 1
FBgn0000274	-0.402712	1.20453	0.21942	0.815349	-0.587803	1.31431	0.0661075	1	cAMP-dependent protein kinase 2
FBgn0000276	0.119617	4.24795	0.800756	0.995448	0.05107	4.39765	0.887405	1	Cecropin A1
FBgn0000277	-0.107396	4.48515	0.815415	0.995448	-0.0436817	4.79977	0.897852	1	Cecropin A2
FBgn0000279	0.628124	2.36717	0.108107	0.670664	0.127172	2.5701	0.761788	1	Cecropin C
FBgn0000283	-0.00717445	7.98618	0.959031	1	-0.0462752	7.67346	0.753718	1	Centrosomal protein 190kD
FBgn0000286	-0.160456	5.55675	0.339995	0.896088	0.00576117	5.28445	0.976331	1	Chorion factor 2
FBgn0000287	0.029478	0.899197	0.965057	1	-0.1349	1.18827	0.694257	1	spalt-related
FBgn0000289	-0.00940921	7.94272	0.929281	1	-0.0305694	7.80341	0.787391	1	combgap
FBgn0000299	-0.185812	6.68674	0.449168	0.935545	-0.0651766	6.90109	0.768736	1	Collagen type IV
FBgn0000303	0.215239	1.6522	0.555636	0.958011	0.0638665	1.64936	0.875496	1	Choline acetyltransferase
FBgn0000307	-0.243497	7.34538	0.227313	0.821164	0.0233804	6.89611	0.920466	1	chiffon
FBgn0000308	-0.14622	9.03849	0.190777	0.786985	0.0360159	8.84927	0.754752	1	chickadee
FBgn0000313	-0.0756773	4.9176	0.819718	0.995448	0.0940542	4.74809	0.699504	1	chaoptic
FBgn0000317	-0.163817	5.21249	0.439005	0.934494	-0.24711	4.82509	0.275567	1	crinkled
FBgn0000318	-0.0453054	6.60746	0.738427	0.985596	0.0562844	6.64235	0.677339	1	clot
FBgn0000319	-0.176142	8.50018	0.269182	0.85352	-0.00126423	8.30749	0.994019	1	Clathrin heavy chain
FBgn0000320	-0.426741	2.73853	0.121335	0.69094	-0.167325	3.35523	0.533599	1	eyes absent
FBgn0000326	0.248694	5.65095	0.100389	0.658954	-0.0636381	5.64216	0.663793	1	cricklet
FBgn0000330	-0.218054	4.46023	0.134543	0.711803	0.0256818	4.24051	0.86977	1	carmine
FBgn0000337	-0.426294	2.2585	0.0846007	0.627217	-0.00507187	2.4387	1	1	cinnabar
FBgn0000339	-0.0218316	6.58786	0.884636	0.997624	0.0878312	6.56146	0.451977	1	cornichon
FBgn0000346	-0.145211	4.51716	0.470057	0.940441	0.0480778	4.389	0.820092	1	comatose
FBgn0000351	-0.256838	6.01772	0.0557779	0.547583	-0.039878	5.73769	0.78745	1	cortex
FBgn0000352	-0.162746	6.14681	0.29437	0.872455	-0.123978	5.72934	0.517183	1	costa
FBgn0000355	1.97362	7.1174	0.00473447	0.206611	-2.45325	7.14568	0.000318511	0.629456	Chorion protein 15
FBgn0000356	-0.00176968	4.78167	0.999429	1	-0.450106	5.4296	0.668107	1	Chorion protein 16
FBgn0000357	0.692339	5.45823	0.49941	0.946408	-2.30446	6.07911	0.0361098	1	Chorion protein 18
FBgn0000358	0.567061	5.76278	0.539628	0.954584	0.00974147	6.39642	0.992122	1	Chorion protein 19
FBgn0000359	0.702256	7.62258	0.397769	0.921887	-0.693289	8.64535	0.428318	1	Chorion protein 36
FBgn0000360	0.709222	7.36415	0.41196	0.923573	-0.488939	8.18077	0.5848	1	Chorion protein 38
FBgn0000370	-0.110153	9.07896	0.397095	0.921655	0.056129	8.999	0.697983	1	cryptocephal
FBgn0000376	-0.178721	6.18357	0.3681	0.909079	-0.0972715	5.85244	0.66595	1	cramped
FBgn0000377	0.1744	6.06785	0.200289	0.796231	-0.00703953	6.1826	0.955341	1	crooked neck
FBgn0000382	-0.0482925	6.77157	0.756053	0.98762	0.0439536	6.55414	0.786796	1	corkscrew
FBgn0000384	-0.164492	7.07726	0.205298	0.799457	-0.0746581	6.80991	0.614117	1	concertina
FBgn0000392	-0.20786	8.35396	0.245347	0.83495	-0.0500804	8.0115	0.802296	1	cup
FBgn0000394	0.00545623	4.70954	0.980243	1	0.0795655	4.63771	0.620111	1	crossveinless
FBgn0000395	0.0281936	2.54704	0.954312	1	-0.13081	2.43984	0.667776	1	crossveinless 2
FBgn0000404	-0.129682	10.1385	0.286992	0.867919	0.0339652	9.88018	0.817228	1	Cyclin A
FBgn0000405	-0.165804	11.2456	0.154321	0.741738	0.00518595	11.018	0.97013	1	Cyclin B
FBgn0000406	0.170309	8.66633	0.182634	0.777482	0.254231	8.59983	0.0862942	1	Cytochrome b5-related
FBgn0000409	0.142292	8.46234	0.327107	0.894631	-0.0516436	8.63309	0.745453	1	Cytochrome c proximal
FBgn0000411	-0.00197973	0.90417	1	1	-0.288721	1.08358	0.400237	1	Dichaete
FBgn0000412	-0.0707925	8.14528	0.522798	0.951603	0.00252199	8.03518	0.982713	1	D1 chromosomal protein
FBgn0000413	-0.181452	6.57042	0.310086	0.882347	-0.0629439	6.23858	0.760406	1	daughterless
FBgn0000414	-0.0359544	5.77724	0.872809	0.997117	-0.146017	5.40552	0.536012	1	Disabled
FBgn0000416	0.0621062	9.97704	0.662959	0.978484	0.0436179	9.88489	0.737187	1	Saposin-related
FBgn0000422	0.2956	4.13799	0.220693	0.815349	0.0695904	4.10828	0.739657	1	Dopa decarboxylase
FBgn0000426	0.121766	6.39885	0.546365	0.956718	-0.00726598	6.43185	0.971028	1	Small ribonucleoprotein particle protein SmF
FBgn0000427	0.12298	8.44882	0.764057	0.989806	0.0835687	8.91982	0.83422	1	defective chorion 1
FBgn0000439	0.252792	0.763683	0.518159	0.950706	0.201345	0.891994	0.593066	1	Deformed
FBgn0000442	0.82931	2.79346	0.00193549	0.13842	0.0612665	2.85534	0.836597	1	cGMP-dependent protein kinase 21D
FBgn0000447	-0.0412606	6.44169	0.740825	0.985596	-0.00121841	6.53427	0.991906	1	Dihydroorotate dehydrogenase
FBgn0000448	-0.0602877	1.76364	0.902694	0.999497	-0.484556	1.8268	0.230128	1	Hormone receptor-like in 46
FBgn0000451	-1.37247	3.11059	0.0326345	0.452558	-0.54999	2.78537	0.221024	1	ectodermal
FBgn0000454	-0.0108867	8.70881	0.927217	1	-0.0159042	8.67983	0.88676	1	Dipeptidase B
FBgn0000455	0.285311	6.14107	0.0375832	0.484009	0.0859511	6.12061	0.502626	1	Dipeptidase C
FBgn0000459	0.237484	1.99644	0.461599	0.940441	-0.0302786	2.02703	0.920391	1	disconnected
FBgn0000463	-0.193045	5.83052	0.215063	0.808287	0.00470987	5.50489	0.979438	1	Delta
FBgn0000464	0.0898965	4.93406	0.652454	0.978008	-0.026996	4.79797	0.880463	1	Leukocyte-antigen-related-like
FBgn0000473	-0.424078	5.59445	0.323458	0.891618	0.232922	5.94778	0.346731	1	Cytochrome P450-6a2
FBgn0000477	0.88501	5.63191	7.3451e-07	0.00169084	-0.0536647	5.44945	0.786385	1	Deoxyribonuclease II
FBgn0000479	-0.148336	5.206	0.450821	0.935545	0.00353085	4.90557	0.98782	1	dunce
FBgn0000482	0.0954355	4.45505	0.533314	0.952907	-0.0728461	4.40059	0.630579	1	deep orange
FBgn0000489	0.287005	5.10383	0.223638	0.818447	-0.0152605	4.92757	0.930861	1	cAMP-dependent protein kinase 3
FBgn0000490	-0.197034	2.53709	0.570131	0.96236	-0.200247	2.57398	0.471155	1	decapentaplegic
FBgn0000492	0.383245	1.85558	0.209624	0.803057	0.0962153	2.02999	0.794492	1	Drop
FBgn0000497	0.101036	0.776175	0.84452	0.996164	0.112457	0.681082	0.796336	1	dachsous
FBgn0000499	-0.0104154	6.20692	0.929501	1	-0.0536244	6.04671	0.651184	1	dishevelled
FBgn0000500	0.480008	1.82195	0.0771119	0.606878	-0.222989	2.05895	0.393683	1	Drosulfakinin
FBgn0000504	0.170486	3.65538	0.427931	0.931713	-0.118268	3.55579	0.56426	1	doublesex
FBgn0000520	0.126724	5.35241	0.44776	0.935545	-0.000357805	5.40863	1	1	deformed wings
FBgn0000524	-0.242258	6.1999	0.12177	0.691026	-0.0768468	5.86501	0.659901	1	deltex
FBgn0000527	0.340566	2.64908	0.232505	0.828204	0.106387	2.68252	0.706023	1	ebony
FBgn0000533	0.216681	5.75499	0.172728	0.762821	0.0140671	5.80695	0.924891	1	easter
FBgn0000536	0.0568182	7.27502	0.646165	0.976604	-0.0131423	7.0684	0.908336	1	easily shocked
FBgn0000541	-0.228501	8.39398	0.148337	0.735536	-0.0638041	7.94235	0.745501	1	Enhancer of bithorax
FBgn0000542	-0.748029	1.32766	0.0920459	0.6403	-0.323863	1.55794	0.381194	1	echinus
FBgn0000543	0.184454	5.83488	0.199819	0.796231	-0.0557344	5.90547	0.67596	1	ecdysoneless
FBgn0000546	-0.0831226	5.75618	0.575048	0.962385	-0.02907	5.50446	0.869675	1	Ecdysone receptor
FBgn0000547	-0.0886689	6.67601	0.561429	0.95854	-0.0844864	6.32774	0.647045	1	echinoid
FBgn0000556	-0.0315649	13.7408	0.753968	0.987311	0.00948955	13.8162	0.932165	1	Elongation factor 1alpha48D
FBgn0000557	0.0403762	5.42911	0.887249	0.997903	-0.00909758	5.34048	0.971738	1	Elongation factor 1alpha100E
FBgn0000559	-0.0652035	12.5019	0.529517	0.951931	0.0201267	12.6068	0.856503	1	Elongation factor 2b
FBgn0000562	-0.225195	6.77794	0.180495	0.774104	-0.0215313	6.50942	0.898802	1	egalitarian
FBgn0000565	0.126633	5.73786	0.450037	0.935545	0.000617831	6.00085	1	1	Ecdysone-induced protein 28/29kD
FBgn0000566	-0.082821	7.28074	0.509824	0.947577	0.0337287	7.36508	0.78098	1	Eip55E
FBgn0000567	-0.174292	2.19377	0.697706	0.981999	-0.120488	1.94502	0.769747	1	Ecdysone-induced protein 74EF
FBgn0000568	-0.04572	4.75815	0.86282	0.996716	0.0354935	4.70426	0.882592	1	Ecdysone-induced protein 75B
FBgn0000575	-0.379455	5.79323	0.0489013	0.525418	0.0208598	5.54003	0.912299	1	extra macrochaetae
FBgn0000578	-0.145597	5.33809	0.460333	0.940441	-0.135873	4.87704	0.550127	1	enabled
FBgn0000579	-0.0646288	9.95117	0.563433	0.960047	0.0113622	9.92804	0.916655	1	Enolase
FBgn0000581	-0.0360528	7.43125	0.830385	0.995448	-0.081477	7.10299	0.652007	1	Enhancer of Polycomb
FBgn0000588	-0.0487751	6.40498	0.746566	0.986322	0.0666396	6.21415	0.648164	1	extra sexcombs
FBgn0000592	0.176055	7.43318	0.262113	0.850723	-0.112396	7.36443	0.473613	1	Esterase 6
FBgn0000594	-0.8071	0.573205	0.0357619	0.473807	0.0921513	0.507671	0.841928	1	Esterase P
FBgn0000611	-0.214219	7.33865	0.0749409	0.600049	-0.0371701	7.10438	0.765061	1	extradenticle
FBgn0000615	0.0691152	8.74994	0.610197	0.968574	0.0816246	8.59859	0.580545	1	exuperantia
FBgn0000617	0.0760583	5.32587	0.61581	0.969974	0.0499369	5.35735	0.733326	1	enhancer of yellow 1
FBgn0000618	0.0226414	4.70302	0.917639	1	0.00817153	4.82706	0.9738	1	enhancer of yellow 2
FBgn0000629	0.00683174	6.989	0.955297	1	-0.0349983	6.90114	0.773895	1	Enhancer of zeste
FBgn0000633	0.39875	1.28985	0.324467	0.891618	-0.144698	1.16393	0.62762	1	faint sausage
FBgn0000635	-0.0395299	3.99895	0.914284	1	-0.0714137	3.666	0.833866	1	Fasciclin 2
FBgn0000636	-0.139502	4.42164	0.632097	0.974367	-0.138133	4.29536	0.589539	1	Fasciclin 3
FBgn0000644	0.414735	3.9584	0.488973	0.940589	-0.165102	5.44354	0.78185	1	Follicle cell protein 3C
FBgn0000659	0.0963513	3.06731	0.832666	0.995448	-0.0560033	2.52024	0.860145	1	fork head
FBgn0000662	-0.129309	6.74515	0.299872	0.876299	-0.0405575	6.49479	0.79014	1	female lethal d
FBgn0000667	-0.122627	6.88119	0.434675	0.934494	-0.047482	6.66826	0.767715	1	alpha actinin
FBgn0000709	0.0226424	6.25635	0.855571	0.996716	-0.0806923	6.11419	0.489834	1	flightless I
FBgn0000711	-0.199354	6.1088	0.148683	0.73598	-0.0535165	5.79834	0.758912	1	flapwing
FBgn0000715	0.272406	2.58678	0.271239	0.854799	-0.071211	2.88063	0.779774	1	FMRFamide-related
FBgn0000719	-0.247597	6.01193	0.106314	0.668059	-0.0547272	5.80202	0.738402	1	folded gastrulation
FBgn0000721	-0.0991521	8.22737	0.502933	0.947113	-0.0397151	7.96139	0.792831	1	foraging
FBgn0000723	0.188752	4.37736	0.482807	0.940441	-0.126638	4.36389	0.590863	1	Fps oncogene analog
FBgn0000808	-0.174815	3.61779	0.359456	0.905998	-0.12062	3.52981	0.559296	1	gastrulation-defective
FBgn0000810	-0.145643	5.73406	0.303217	0.879336	-0.0142795	5.6881	0.923532	1	female sterile (1) K10
FBgn0000826	-0.0338813	6.50238	0.862622	0.996716	-0.073634	6.49056	0.654039	1	pan gu
FBgn0000927	0.0769091	8.29352	0.649556	0.978008	-0.0176653	8.36722	0.907386	1	female sterile (1) Young arrest
FBgn0000928	-0.508237	0.717795	0.210402	0.803892	-0.537117	1.03679	0.145638	1	female sterile (1) Yb
FBgn0000964	-0.495309	4.55721	0.0384378	0.488187	-0.0159334	5.06246	0.947263	1	traffic jam
FBgn0000996	-0.267041	8.01542	0.0585463	0.554657	0.0567607	7.71464	0.745305	1	double parked
FBgn0001078	-0.0710233	6.79513	0.551759	0.958011	-0.0308756	6.55772	0.819245	1	ftz transcription factor 1
FBgn0001079	0.00420144	4.9615	0.979751	1	-0.112371	4.76971	0.478895	1	fused
FBgn0001083	0.338872	1.02491	0.371955	0.909079	-0.0697529	0.922307	0.861626	1	furrowed
FBgn0001084	-0.227308	4.35757	0.22077	0.815349	0.0353336	4.08529	0.866742	1	fuzzy
FBgn0001085	-0.114091	6.73196	0.340774	0.896784	0.000518354	6.51833	0.99753	1	frizzled
FBgn0001086	-0.0866045	7.52061	0.473026	0.940441	0.0379165	7.25801	0.802686	1	fizzy
FBgn0001087	-0.169006	6.42089	0.305758	0.880457	-0.021542	6.07537	0.914126	1	garnet
FBgn0001089	0.413377	5.45844	0.0655866	0.570814	0.225493	5.17047	0.242529	1	beta galactosidase
FBgn0001090	0.305391	4.59489	0.29631	0.872983	0.013461	4.63703	0.961343	1	bangles and beads
FBgn0001091	0.0872974	9.44568	0.593592	0.965553	0.0154712	9.54611	0.9216	1	Glyceraldehyde 3 phosphate dehydrogenase 1
FBgn0001092	-0.0935212	10.6071	0.483066	0.940441	0.0103122	10.4858	0.937047	1	Glyceraldehyde 3 phosphate dehydrogenase 2
FBgn0001098	-0.0794915	8.02296	0.463153	0.940441	-0.0147085	7.9849	0.906082	1	Glutamate dehydrogenase
FBgn0001104	-0.0227572	7.63519	0.837985	0.996164	-0.0247197	7.46576	0.843742	1	G protein alphai subunit 65A
FBgn0001105	-0.119406	7.26452	0.364716	0.906272	-0.0769431	6.959	0.602544	1	G protein beta-subunit 13F
FBgn0001108	0.0196724	7.41382	0.847627	0.996164	-0.0666028	7.25832	0.557433	1	Glued
FBgn0001112	0.097048	3.34833	0.771275	0.990136	-0.0837954	3.22914	0.788429	1	Glucose dehydrogenase
FBgn0001114	0.543383	7.92855	0.009186	0.277327	-0.0248826	7.77992	0.865782	1	Glutactin
FBgn0001120	-0.0976199	8.48684	0.571066	0.96236	0.0251987	8.45389	0.879869	1	giant nuclei
FBgn0001122	-0.373766	5.78178	0.100751	0.658954	-0.00574214	5.32175	0.98452	1	G protein oalpha 47A
FBgn0001123	0.0749861	4.964	0.678769	0.981733	0.0546348	4.96855	0.755115	1	G protein salpha 60A
FBgn0001124	0.00179891	7.9419	0.988258	1	0.0476587	7.74597	0.662201	1	Glutamate oxaloacetate transaminase 1
FBgn0001125	0.0806622	8.85251	0.601118	0.966015	0.00184066	8.8443	0.991368	1	Glutamate oxaloacetate transaminase 2
FBgn0001128	0.0867531	8.55453	0.512011	0.948501	0.11636	8.49769	0.352417	1	Glycerol 3 phosphate dehydrogenase
FBgn0001133	0.176188	5.73597	0.223826	0.818447	-0.101616	5.76936	0.464959	1	grauzone
FBgn0001137	-0.120178	5.21498	0.352608	0.902701	-0.0377457	5.3109	0.755071	1	gurken
FBgn0001139	-0.0278981	7.84856	0.813642	0.995448	-0.0672166	7.65431	0.600538	1	groucho
FBgn0001142	-0.0266461	8.33711	0.81741	0.995448	-0.057004	8.08087	0.66688	1	Glutamine synthetase 1
FBgn0001145	0.255695	7.51108	0.281427	0.866392	0.0121538	7.34476	0.955779	1	Glutamine synthetase 2
FBgn0001149	-0.250614	9.3511	0.107243	0.668059	0.22531	9.16662	0.188037	1	Glutathione S transferase D1
FBgn0001168	-0.368383	4.38933	0.206294	0.801839	-0.039548	4.35003	0.892838	1	hairy
FBgn0001169	-0.0891935	6.36434	0.501613	0.946681	-0.0346089	6.13705	0.827078	1	Hairless
FBgn0001179	-0.0108462	5.96462	0.934657	1	-0.114265	5.89291	0.347296	1	haywire
FBgn0001180	-0.00925613	5.70532	0.950885	1	-0.0928179	5.36485	0.583994	1	hunchback
FBgn0001185	-0.0365977	5.26587	0.782121	0.991676	0.0242942	5.11066	0.860619	1	hermaphrodite
FBgn0001186	-0.015317	7.10611	0.930356	1	-0.0257315	6.8749	0.872693	1	Hexokinase A
FBgn0001187	0.475925	6.92811	0.0137636	0.32748	-0.0635246	7.00328	0.760046	1	Hexokinase C
FBgn0001189	0.0733139	5.71949	0.54068	0.954861	-0.0232073	5.58639	0.844101	1	halfway
FBgn0001197	-0.46564	8.8293	0.00152444	0.121009	0.0653011	8.5265	0.716649	1	Histone H2A variant
FBgn0001202	0.0875658	6.23028	0.445611	0.935545	-0.0652913	6.16545	0.531869	1	hook
FBgn0001206	-0.138762	5.7824	0.362598	0.905998	0.0356991	5.43241	0.851505	1	Hybrid male rescue
FBgn0001208	0.181064	7.62966	0.268235	0.853365	0.218404	7.59515	0.14066	1	Henna
FBgn0001215	-0.130676	8.27137	0.412524	0.923573	0.084557	7.98409	0.600228	1	Heterogeneous nuclear ribonucleoprotein at 98DE
FBgn0001216	0.379039	4.42161	0.0558289	0.547583	-0.198181	4.75597	0.333864	1	Heat shock protein cognate 1
FBgn0001217	-1.66494	2.10773	0.00257943	0.158203	-0.266289	1.89745	0.539447	1	Heat shock protein cognate 2
FBgn0001218	0.0634752	9.75872	0.590424	0.965553	0.00723298	9.55535	0.949205	1	Heat shock protein cognate 3
FBgn0001219	-0.147227	11.7027	0.256132	0.846542	-0.0301099	11.7628	0.814771	1	Heat shock protein cognate 4
FBgn0001220	-0.0821916	8.24006	0.462623	0.940441	-0.0982527	8.21336	0.421284	1	Heat shock protein cognate 5
FBgn0001222	-0.0588887	7.82897	0.629379	0.973782	-0.0592736	7.61926	0.635365	1	Heat shock factor
FBgn0001224	-0.179451	4.28395	0.488009	0.940589	0.171714	3.71888	0.587345	1	Heat shock protein 23
FBgn0001225	-0.205152	10.6567	0.223969	0.818447	0.0236918	10.5756	0.895784	1	Heat shock protein 26
FBgn0001226	-0.0940045	9.90203	0.526692	0.951603	0.0514857	9.6141	0.769837	1	Heat shock protein 27
FBgn0001227	-0.192734	1.76293	0.467727	0.940441	-0.244289	1.6332	0.311431	1	Heat shock gene 67Ba
FBgn0001230	0.266872	3.20823	0.356911	0.904342	-0.0147821	2.94791	0.951194	1	Heat shock protein 68
FBgn0001233	-0.0644723	11.6074	0.575988	0.962385	-0.0459374	11.5455	0.679345	1	Heat shock protein 83
FBgn0001235	0.00965182	3.77939	0.981937	1	0.0505987	3.60436	0.857667	1	homothorax
FBgn0001247	-0.128934	6.69835	0.208824	0.802794	0.01012	6.61522	0.923368	1	Insulin degrading metalloproteinase
FBgn0001248	0.142396	9.4177	0.216771	0.810733	0.0410625	9.27273	0.699868	1	Isocitrate dehydrogenase
FBgn0001250	0.198185	4.65435	0.516635	0.949826	-0.0841455	4.35297	0.742505	1	inflated
FBgn0001255	0.0604116	1.63395	0.842053	0.996164	0.229435	1.54702	0.429699	1	Ecdysone-inducible gene E3
FBgn0001257	-0.125473	4.94149	0.674319	0.981733	-0.342577	4.88245	0.30872	1	Ecdysone-inducible gene L2
FBgn0001258	0.259212	4.30278	0.360213	0.905998	0.211025	4.19378	0.344621	1	Ecdysone-inducible gene L3
FBgn0001263	0.536272	4.98526	0.00692313	0.254993	0.115361	5.1166	0.615057	1	inactivation no afterpotential D
FBgn0001276	-0.101924	4.69809	0.545237	0.956718	0.0528934	4.62424	0.744374	1	intersex
FBgn0001280	0.00400581	6.55801	0.979661	1	0.039238	6.55846	0.812701	1	janus A
FBgn0001285	0.510733	4.70521	0.0687991	0.578877	-0.127987	5.08552	0.642182	1	Jonah 44E
FBgn0001291	0.144041	6.31527	0.240236	0.834713	-0.0964454	6.206	0.427833	1	Jun-related antigen
FBgn0001296	-0.421156	5.23416	0.0639522	0.566591	-0.0695043	5.642	0.745418	1	karmoisin
FBgn0001297	0.110632	5.95837	0.560155	0.95854	-0.00435097	5.89712	0.982433	1	kayak
FBgn0001301	-0.151771	5.57853	0.37151	0.909079	-0.0338619	5.32317	0.865923	1	kelch
FBgn0001308	0.055912	7.89103	0.591958	0.965553	-0.00889638	7.68461	0.943365	1	Kinesin heavy chain
FBgn0001316	-0.222918	7.41901	0.168222	0.758935	-0.0324539	7.2969	0.834566	1	klarsicht
FBgn0001320	0.242587	1.23987	0.552468	0.958011	0.0948835	1.43844	0.795394	1	knirps
FBgn0001321	0.123227	1.43652	0.702707	0.981999	0.0848817	1.45607	0.82139	1	knickkopf
FBgn0001323	0.336059	1.38505	0.392494	0.919929	-0.262802	1.25174	0.433488	1	knirps-like
FBgn0001324	0.118144	5.32264	0.474534	0.940441	-0.0190211	5.18428	0.906387	1	kohtalo
FBgn0001330	0.107057	5.67743	0.415566	0.924697	-0.0511818	5.65199	0.662387	1	kurz
FBgn0001332	-0.18213	6.86602	0.111347	0.677379	-0.0852831	6.68994	0.512155	1	Lobe
FBgn0001337	-0.25982	6.56459	0.105433	0.668059	-0.0320698	6.3123	0.857314	1	Exportin 6
FBgn0001341	-0.0739534	5.52827	0.577671	0.962402	0.00272606	5.53287	0.984899	1	lethal (1) 1Bi
FBgn0001404	0.0172709	6.8463	0.909007	0.999765	-0.0196346	6.47235	0.892357	1	egghead
FBgn0001491	-0.0277373	5.8898	0.864784	0.996716	0.0463085	5.81213	0.76091	1	lethal (1) 10Bb
FBgn0001565	0.0526319	8.1641	0.720473	0.98476	-0.0666468	8.23688	0.612312	1	Helicase
FBgn0001612	-0.112538	6.72937	0.33081	0.894631	-0.0431327	6.41486	0.745213	1	lethal (1) discs degenerate 4
FBgn0001624	-0.210967	6.58106	0.243154	0.834776	-0.0280838	6.22827	0.884355	1	discs large 1
FBgn0001941	-0.111595	7.46663	0.29174	0.870113	-0.0466155	7.25072	0.651747	1	infertile crescent
FBgn0001942	-0.0918792	10.8442	0.374445	0.910214	-0.029868	10.9544	0.793805	1	Eukaryotic initiation factor 4a
FBgn0001961	0.284221	6.75086	0.0169819	0.356438	0.0508842	6.78536	0.669179	1	Suppressor of profilin 2
FBgn0001965	0.0950033	5.58819	0.53276	0.952907	-0.100646	5.36866	0.521232	1	Son of sevenless
FBgn0001970	0.110818	5.2737	0.483301	0.940441	-0.0395328	5.32344	0.781202	1	Polypeptide N-acetylgalactosaminyltransferase 35A
FBgn0001974	-0.216042	6.04219	0.0978186	0.657307	-0.0313606	5.85901	0.815263	1	lethal (2) 35Bd
FBgn0001977	-0.0515103	5.92078	0.729069	0.985094	-0.115477	5.89181	0.417816	1	lethal (2) 35Bg
FBgn0001978	0.052628	7.87287	0.641141	0.975951	-0.121589	7.87564	0.27181	1	shuttle craft
FBgn0001981	0.0858508	1.27919	0.849805	0.996164	-0.432746	1.2567	0.2574	1	escargot
FBgn0001986	-0.0848578	5.91377	0.470566	0.940441	-0.0579856	5.82885	0.623417	1	lethal (2) 35Df
FBgn0001987	0.149205	3.95525	0.595565	0.965553	0.0586462	3.69986	0.835847	1	Gliotactin
FBgn0001989	0.161349	6.45287	0.347352	0.902701	0.0492292	6.73823	0.788496	1	lethal (2) 35Di
FBgn0001990	-0.186909	5.76677	0.165985	0.756562	0.0321133	5.62928	0.810967	1	weckle
FBgn0001991	0.172687	3.41217	0.624408	0.971536	-0.0907819	3.12156	0.7585	1	Ca[2+]-channel protein alpha[[1]] subunit D
FBgn0001994	-0.027806	7.08187	0.800605	0.995448	-0.0376043	6.90718	0.743396	1	cropped
FBgn0001995	0.000517335	6.13894	0.99708	1	0.0355732	6.20316	0.815525	1	mitochondrial ribosomal protein L4
FBgn0002021	0.0364568	5.69298	0.797233	0.995109	-0.136166	5.75273	0.261858	1	lethal (2) 37Bb
FBgn0002022	-0.0707462	6.61755	0.481053	0.940441	-0.0132858	6.61895	0.891795	1	Catecholamines up
FBgn0002023	0.291683	0.890778	0.434983	0.934494	0.0516186	0.927581	0.924668	1	Lim3
FBgn0002031	-0.032924	8.2742	0.793493	0.994985	0.0727145	8.28331	0.536615	1	lethal (2) 37Cc
FBgn0002036	0.12968	4.80317	0.365815	0.906611	-0.0526204	4.83704	0.686447	1	NA
FBgn0002044	0.0467199	7.18659	0.690178	0.981804	-0.0551849	6.99086	0.644903	1	second mitotic wave missing
FBgn0002069	-0.136371	7.92572	0.170378	0.761913	0.0344205	7.90485	0.748169	1	Aspartyl-tRNA synthetase
FBgn0002121	-0.166638	8.63936	0.213373	0.805223	-0.044356	8.33455	0.777323	1	lethal (2) giant larvae
FBgn0002174	0.289427	6.29623	0.132222	0.708674	0.0275121	6.57903	0.884498	1	lethal (2) tumorous imaginal discs
FBgn0002183	-0.135568	8.10569	0.24729	0.836953	-0.0472066	7.95151	0.685142	1	dre4
FBgn0002283	0.00269602	6.48242	0.984513	1	0.0171866	6.3026	0.875399	1	lethal (3) 73Ah
FBgn0002284	0.085375	8.30495	0.631396	0.974367	0.0262478	8.34657	0.875147	1	Proteasome 26kD subunit
FBgn0002306	0.257436	3.00415	0.377272	0.910595	-0.162668	3.00953	0.560539	1	stranded at second
FBgn0002354	0.131472	4.47365	0.513859	0.948501	-0.0415955	4.48379	0.820211	1	lethal (3) 87Df
FBgn0002413	0.0497325	8.25175	0.648938	0.978006	-0.0660794	8.06446	0.577082	1	discs overgrown
FBgn0002431	-0.144969	7.68531	0.412972	0.923573	-0.0168102	7.31126	0.934379	1	hyperplastic discs
FBgn0002441	0.114367	6.7858	0.286967	0.867919	-0.0640099	6.69899	0.574645	1	lethal (3) malignant brain tumor
FBgn0002466	-0.122938	6.32568	0.358633	0.905935	-0.181239	6.0111	0.315919	1	sticky
FBgn0002522	0.383425	0.802845	0.349004	0.902701	-0.357295	0.641749	0.41776	1	labial
FBgn0002524	-0.070511	7.10701	0.554002	0.958011	-0.159804	6.97332	0.166045	1	lace
FBgn0002525	-0.407033	7.09485	0.0323435	0.452558	-0.0552115	6.71381	0.81295	1	Lamin
FBgn0002526	-0.546102	5.12107	0.173073	0.763244	-0.0953611	5.19708	0.784548	1	Laminin A
FBgn0002528	-0.354269	4.74362	0.235052	0.832444	-0.175405	4.97236	0.540861	1	Laminin B2
FBgn0002542	-0.111802	7.49255	0.378945	0.910725	-0.0270632	7.19115	0.865275	1	lodestar
FBgn0002543	-0.0898817	1.99912	0.831181	0.995448	-0.171299	2.23923	0.663599	1	leak
FBgn0002552	0.0758017	6.17879	0.530612	0.952524	-0.0390718	5.9983	0.7832	1	lines
FBgn0002563	1.16463	4.72252	0.0289209	0.43372	0.131798	3.94188	0.812093	1	Larval serum protein 1 beta
FBgn0002565	1.41373	6.0268	0.0687936	0.578877	-0.920716	3.87548	0.236004	1	Larval serum protein 2
FBgn0002566	-0.21307	6.90005	0.0512634	0.535185	-0.10409	6.75151	0.346261	1	light
FBgn0002567	-0.0408021	7.39402	0.704487	0.981999	0.0784699	7.33148	0.462265	1	lightoid
FBgn0002569	0.695914	6.29312	9.05461e-05	0.0231597	0.213658	5.66748	0.217465	1	Maltase A2
FBgn0002570	0.822763	9.63187	4.09649e-05	0.0171457	0.443234	8.81751	0.018279	1	Maltase A1
FBgn0002571	0.367958	5.47358	0.0311889	0.447332	0.30022	5.09286	0.177336	1	Maltase A3
FBgn0002577	-0.913975	0.715477	0.115666	0.679927	-0.417422	0.790668	0.435096	1	miniature
FBgn0002578	0.529337	4.55727	0.0749236	0.600049	0.331384	4.92405	0.254018	1	E(spl) region transcript m1
FBgn0002579	0.0740299	10.6586	0.712229	0.983829	-0.0203892	10.9779	0.918037	1	Ribosomal protein L36
FBgn0002590	0.118394	9.96893	0.453234	0.937409	-0.0448541	10.3672	0.816857	1	Ribosomal protein S5a
FBgn0002593	0.176173	10.5724	0.378399	0.910725	0.00192217	11.0023	0.993227	1	Ribosomal protein LP1
FBgn0002607	0.0641407	11.1581	0.724139	0.98476	0.00613794	11.458	0.973261	1	Ribosomal protein L19
FBgn0002609	-0.998405	1.99373	0.000314617	0.0484689	-0.404492	2.26863	0.17219	1	E(spl) region transcript m3
FBgn0002622	-0.0110334	10.8776	0.938825	1	0.0155223	11.1445	0.920111	1	Ribosomal protein S3
FBgn0002626	0.104868	10.4289	0.564645	0.960532	0.00505744	10.7909	0.979293	1	Ribosomal protein L32
FBgn0002638	0.0682471	8.91325	0.619655	0.969974	-0.035831	8.87312	0.781323	1	Bj1 protein
FBgn0002641	-0.00939736	6.02481	0.935537	1	-0.0171264	5.78367	0.898518	1	maroon-like
FBgn0002643	-0.00331738	5.34157	0.985165	1	-0.0577855	5.1301	0.721978	1	mastermind
FBgn0002645	-0.304037	7.31679	0.141109	0.721377	-0.0369582	6.94214	0.878535	1	Microtubule-associated protein 205
FBgn0002652	-0.111358	6.58591	0.440437	0.934672	0.0428329	6.43019	0.772119	1	squash
FBgn0002673	-0.172903	7.31013	0.195518	0.7924	-0.00860557	7.03771	0.960168	1	twine
FBgn0002707	0.00888094	5.65544	0.9473	1	-0.074689	5.61742	0.601602	1	meiotic 9
FBgn0002715	0.02462	5.6755	0.875909	0.997354	0.0309843	5.4914	0.841547	1	meiotic from via Salaria 332
FBgn0002716	0.0668202	0.519659	0.894836	0.999173	0.509471	0.427018	0.168829	1	meiotic W68
FBgn0002719	0.467166	8.48229	0.00585348	0.23744	-0.15926	8.16176	0.256491	1	Malic enzyme
FBgn0002723	-0.198371	2.8534	0.434228	0.934494	-0.164607	2.71161	0.609817	1	Methoprene-tolerant
FBgn0002733	-0.40852	2.48366	0.0983476	0.658866	-0.0558184	3.0727	0.843225	1	E(spl) region transcript mbeta
FBgn0002736	0.0505906	7.03478	0.75884	0.988243	0.0493645	6.87015	0.727833	1	mago nashi
FBgn0002772	0.0187613	6.58462	0.912728	1	-0.0062906	6.7607	0.969891	1	Myosin alkali light chain 1
FBgn0002773	0.151632	7.63947	0.401233	0.923573	0.0348783	7.86178	0.839411	1	Myosin light chain 2
FBgn0002774	0.0552084	5.93304	0.644873	0.976604	-0.0762513	5.83467	0.533006	1	maleless
FBgn0002775	-0.0625741	6.16843	0.664464	0.978751	0.0353218	5.9173	0.821156	1	male-specific lethal 3
FBgn0002778	-0.120619	6.43331	0.268018	0.853365	-0.0318895	6.22755	0.785794	1	minidiscs
FBgn0002780	-0.0612857	10.101	0.674563	0.981733	-0.0724248	10.086	0.58157	1	modulo
FBgn0002781	-0.0242694	9.29275	0.838079	0.996164	-0.0481428	9.15575	0.697078	1	modifier of mdg4
FBgn0002783	-0.0719177	7.81495	0.617156	0.969974	-0.0807614	7.5747	0.593493	1	moira
FBgn0002787	0.0835539	8.18774	0.506251	0.947113	-0.00792488	8.17328	0.951616	1	Mov34
FBgn0002789	0.184665	6.52848	0.315257	0.885836	0.107647	6.62182	0.552199	1	Muscle protein 20
FBgn0002791	-0.0752869	6.59453	0.607467	0.968014	-0.0929898	6.46353	0.469817	1	morula
FBgn0002868	0.438671	9.46108	0.0850774	0.628726	-0.0355712	9.66262	0.903458	1	Metallothionein A
FBgn0002869	0.507828	2.57089	0.145566	0.730846	0.757353	3.3957	0.114631	1	Metallothionein B
FBgn0002872	-0.44454	6.65061	0.00183069	0.135805	-0.0191597	6.42722	0.918338	1	mutator 2
FBgn0002873	-0.158525	7.6353	0.281371	0.866392	-0.0316392	7.37874	0.838856	1	mushroom body defect
FBgn0002878	0.183039	5.59778	0.110783	0.677379	-0.158177	5.35452	0.315841	1	mutagen-sensitive 101
FBgn0002891	-0.054948	5.33912	0.723278	0.98476	-0.170235	5.18433	0.306467	1	mutagen-sensitive 205
FBgn0002899	-0.173478	6.47935	0.217769	0.812939	-0.0429519	6.21434	0.758645	1	mutagen-sensitive 301
FBgn0002901	-0.116651	6.09107	0.394453	0.920557	0.0305825	5.87322	0.844156	1	mutagen-sensitive 304
FBgn0002905	-0.21941	4.26739	0.185006	0.77932	-0.0985694	4.08252	0.560013	1	mutagen-sensitive 308
FBgn0002906	-0.114856	6.56115	0.421548	0.928394	-0.0434461	6.16693	0.786896	1	mutagen-sensitive 309
FBgn0002914	-0.207052	7.31106	0.0910008	0.63976	0.00378028	7.11077	0.976611	1	Myb oncogene-like
FBgn0002917	0.176069	1.30813	0.661484	0.978484	0.0339508	1.29504	0.947543	1	narrow abdomen
FBgn0002921	-0.0418232	8.9626	0.837544	0.996164	-0.00146636	8.67291	0.994066	1	Na pump alpha subunit
FBgn0002924	-0.0315683	7.16581	0.816762	0.995448	-0.0356125	7.03943	0.797497	1	non-claret disjunctional
FBgn0002926	-0.238557	5.06454	0.478504	0.940441	0.150698	5.32385	0.614427	1	nudel
FBgn0002930	0.410898	7.63117	0.0581832	0.554552	0.0663612	7.75959	0.715304	1	necrotic
FBgn0002931	0.141694	1.71791	0.68696	0.981804	-0.086414	1.77897	0.767747	1	net
FBgn0002932	-0.210505	6.04142	0.099218	0.658866	0.083233	5.81839	0.634485	1	neuralized
FBgn0002936	0.663006	2.39983	0.005993	0.239107	-0.165102	2.58412	0.613218	1	neither inactivation nor afterpotential A
FBgn0002937	0.622764	2.22429	0.0233592	0.406234	-0.131676	2.17553	0.629408	1	neither inactivation nor afterpotential B
FBgn0002938	0.149605	6.36492	0.543278	0.956135	-0.000384118	6.25158	0.999946	1	neither inactivation nor afterpotential C
FBgn0002939	0.0440536	4.16997	0.901959	0.999497	0.0726288	3.69903	0.860697	1	neither inactivation nor afterpotential D
FBgn0002940	0.109624	10.0235	0.589122	0.965553	0.0558277	10.0526	0.782608	1	neither inactivation nor afterpotential E
FBgn0002945	-0.254929	1.53531	0.600601	0.965553	-0.300093	1.35129	0.458473	1	naked cuticle
FBgn0002948	-0.0458567	6.40571	0.70904	0.98265	-0.0673451	6.17873	0.627366	1	no distributive disjunction
FBgn0002962	-0.0379677	7.13378	0.778	0.991002	0.0795477	6.79051	0.600238	1	nanos
FBgn0002968	0.050472	5.70078	0.844711	0.996164	-0.112111	5.39325	0.623289	1	Neuroglian
FBgn0002973	0.103333	5.7087	0.47195	0.940441	-0.041251	5.52668	0.754817	1	numb
FBgn0002985	0.170442	2.66653	0.574776	0.962385	0.0124006	2.82272	0.980782	1	odd skipped
FBgn0002989	-0.114391	5.24173	0.41818	0.926072	-0.0178395	5.09121	0.908513	1	okra
FBgn0003008	0.0935762	5.39466	0.582081	0.965092	-0.0499344	5.37707	0.746622	1	orange
FBgn0003011	0.45976	0.648211	0.203384	0.798615	-0.296335	0.482113	0.483926	1	ora transientless
FBgn0003015	-0.384145	9.84902	0.00647345	0.245298	0.00947685	9.76522	0.948745	1	oskar
FBgn0003016	-0.193135	5.72421	0.36352	0.905998	-0.0225297	5.44524	0.923321	1	outspread
FBgn0003022	-0.0540796	7.7198	0.748286	0.986596	-0.0192305	7.63222	0.89694	1	Otefin
FBgn0003023	-0.138351	8.14222	0.343637	0.899269	-0.0115683	7.8761	0.940915	1	ovarian tumor
FBgn0003028	-0.140863	7.37577	0.319372	0.888451	-0.00216587	7.12778	0.990917	1	ovo
FBgn0003041	-0.0636022	7.37691	0.612513	0.969402	-0.0417077	7.1587	0.72839	1	pebble
FBgn0003042	-0.0895053	4.86834	0.555214	0.958011	-0.0353197	4.58928	0.830627	1	Polycomb
FBgn0003044	-0.19697	7.11544	0.221618	0.816265	0.044892	6.79378	0.80976	1	Polycomblike
FBgn0003046	0.426258	1.5488	0.268614	0.853484	0.0704099	1.49803	0.831036	1	Pupal cuticle protein
FBgn0003048	-0.08365	5.16546	0.727189	0.98476	0.0121781	4.80073	0.95767	1	pecanex
FBgn0003053	-0.25182	3.42326	0.525138	0.951603	-0.183158	3.06734	0.658311	1	pebbled
FBgn0003062	0.069308	6.81885	0.686782	0.981804	-0.0520461	7.42918	0.783337	1	Fibrillarin
FBgn0003067	0.745865	9.2012	0.0159463	0.349401	0.38668	9.21243	0.117501	1	Phosphoenolpyruvate carboxykinase
FBgn0003068	0.102807	3.0739	0.69145	0.981804	0.114766	3.3185	0.634689	1	period
FBgn0003071	0.126764	7.07307	0.258943	0.848856	0.0274741	7.05801	0.816582	1	Phosphofructokinase
FBgn0003074	0.0979956	8.7207	0.374302	0.910214	0.0679702	8.66576	0.532458	1	Phosphoglucose isomerase
FBgn0003076	0.28135	8.65404	0.06888	0.578877	0.0644644	8.68337	0.650887	1	Phosphogluconate mutase
FBgn0003079	-0.199032	6.28136	0.163862	0.755385	0.00218104	5.9992	0.990002	1	pole hole
FBgn0003082	-0.136241	5.83454	0.535645	0.952989	-0.0695532	5.91761	0.638364	1	photorepair
FBgn0003087	-0.180794	7.4725	0.25993	0.848856	-0.0415779	7.16737	0.821433	1	pimples
FBgn0003089	-0.738724	1.28725	0.0952894	0.649999	-0.167102	2.01723	0.64462	1	pipe
FBgn0003090	0.0802305	1.3311	0.866268	0.996716	-0.354419	1.39173	0.274834	1	prickle
FBgn0003091	0.119729	2.74569	0.69035	0.981804	0.0480203	2.45903	0.843446	1	Protein C kinase 53E
FBgn0003093	-0.210934	4.24273	0.442694	0.935172	-0.161959	3.96566	0.550418	1	Protein C kinase 98E
FBgn0003114	-0.199307	5.73266	0.229516	0.823965	0.0133076	5.62233	0.9392	1	plutonium
FBgn0003116	0.054074	5.81741	0.694952	0.981999	-0.0668129	5.71175	0.609307	1	prune
FBgn0003117	0.341152	0.842851	0.37928	0.910725	-0.15307	0.76516	0.675227	1	pannier
FBgn0003118	-0.451377	3.29693	0.178341	0.770246	0.00848848	3.07606	0.9849	1	pointed
FBgn0003124	-0.156114	9.23592	0.216574	0.810733	0.0291275	8.97815	0.8407	1	polo
FBgn0003129	0.826081	0.994775	0.0135402	0.326383	0.0167999	0.836848	1	1	Pox meso
FBgn0003134	-0.0327455	7.33468	0.796368	0.995109	0.121907	7.12922	0.349515	1	Protein phosphatase 1alpha at 96A
FBgn0003137	0.299784	6.53822	0.290314	0.869297	-0.0363421	6.32128	0.867922	1	Papilin
FBgn0003138	-0.0793782	7.67438	0.500824	0.946603	-0.0211984	7.44256	0.880723	1	Protein tyrosine phosphatase 61F
FBgn0003139	-0.133817	6.69478	0.221291	0.816039	-0.019255	6.59844	0.863043	1	Protein phosphatase V
FBgn0003141	-0.0270924	6.36384	0.856704	0.996716	-0.0189078	6.34052	0.880048	1	purple
FBgn0003149	-0.0078823	6.36659	0.976403	1	-0.0446726	6.32309	0.83921	1	Paramyosin
FBgn0003159	0.0833617	6.34578	0.585063	0.965553	-0.0579578	6.06615	0.699919	1	proximal to raf
FBgn0003162	0.196044	4.71636	0.330072	0.894631	-0.0569195	4.67733	0.738298	1	Punch
FBgn0003165	-0.188788	6.71464	0.268476	0.853365	0.10264	6.43282	0.575534	1	pumilio
FBgn0003169	-0.0817679	6.37177	0.442703	0.935172	-0.118936	6.22137	0.245357	1	punt
FBgn0003175	0.0676587	5.84582	0.691089	0.981804	0.0190431	5.68482	0.901366	1	plexus
FBgn0003178	0.132513	9.55886	0.212127	0.804577	0.0774865	9.52683	0.473222	1	Pyruvate kinase
FBgn0003187	0.0136486	7.37968	0.928223	1	-0.164466	7.15894	0.309991	1	quail
FBgn0003189	-0.43864	6.1213	0.0306803	0.444248	-0.0805067	6.46643	0.66387	1	rudimentary
FBgn0003204	0.00945149	7.82103	0.935352	1	-0.0259629	7.87232	0.80522	1	raspberry
FBgn0003205	-0.109898	7.60467	0.333696	0.894631	0.0177428	7.4468	0.8793	1	Ras oncogene at 85D
FBgn0003206	-0.0822668	5.89576	0.450592	0.935545	0.00515655	5.77924	0.962412	1	Ras oncogene at 64B
FBgn0003209	-0.0205299	5.90564	0.920403	1	-0.030725	5.64522	0.865913	1	raw
FBgn0003210	-0.032917	7.03054	0.755567	0.987311	-0.0138134	6.85026	0.915115	1	ruby
FBgn0003218	0.0529668	5.9079	0.678706	0.981733	-0.00779378	5.69275	0.958207	1	retinal degeneration B
FBgn0003227	-0.164654	3.53424	0.432171	0.933421	-0.0349351	3.56699	0.872137	1	recombination-defective
FBgn0003231	0.0990201	8.79386	0.436988	0.934494	-0.0582319	8.69505	0.621836	1	refractory to sigma P
FBgn0003248	0.229667	3.97156	0.241042	0.834713	0.236105	4.27619	0.251346	1	Rhodopsin 2
FBgn0003249	0.689616	5.77403	6.86141e-05	0.0203337	0.0481158	5.98079	0.804143	1	Rhodopsin 3
FBgn0003250	0.265772	4.64681	0.279363	0.865244	-0.00357581	4.71071	0.991695	1	Rhodopsin 4
FBgn0003257	-0.225483	6.09311	0.0608248	0.560597	-0.0992533	6.17103	0.366355	1	rudimentary-like
FBgn0003261	-0.0919674	9.54772	0.451519	0.935972	-0.0245421	9.58619	0.833297	1	Rm62
FBgn0003268	-0.0462217	6.58871	0.698405	0.981999	-0.0194196	6.33304	0.889245	1	rough deal
FBgn0003274	0.0460609	10.4016	0.819373	0.995448	0.0554335	10.8895	0.795556	1	Ribosomal protein LP2
FBgn0003275	0.115737	5.73378	0.526194	0.951603	-0.00557093	5.85835	0.973865	1	RNA polymerase II 18kD subunit
FBgn0003277	-0.103127	6.84117	0.632298	0.974367	-0.132676	6.4273	0.576287	1	RNA polymerase II 215kD subunit
FBgn0003278	-0.214576	5.86539	0.0936944	0.646832	0.00924979	5.97849	0.940781	1	RNA polymerase I 135kD subunit
FBgn0003279	0.00290442	11.0187	0.986581	1	-0.0213899	11.4241	0.894377	1	Ribosomal protein L4
FBgn0003285	0.107829	3.10502	0.776683	0.991002	-0.131931	2.91985	0.685004	1	roughest
FBgn0003292	-0.229669	4.88511	0.236793	0.833834	-0.198209	4.53261	0.292408	1	rotated abdomen
FBgn0003301	0.140221	3.75323	0.614987	0.969974	-0.222495	3.43152	0.399306	1	rutabaga
FBgn0003302	0.196964	3.50866	0.294481	0.872455	-0.112457	3.67106	0.588482	1	roughex
FBgn0003308	0.340651	4.34235	0.073505	0.594825	-0.081852	4.20609	0.689678	1	rosy
FBgn0003310	-0.207607	6.36994	0.23285	0.828572	-0.0933091	6.12057	0.610473	1	Star
FBgn0003312	-0.493071	0.706972	0.183193	0.777594	-0.0792319	0.992129	0.864489	1	shadow
FBgn0003317	-0.214224	6.42191	0.0862224	0.629928	-0.0336767	6.1782	0.822846	1	saxophone
FBgn0003321	-0.0863523	6.60588	0.412792	0.923573	-0.0547565	6.44454	0.635503	1	small bristles
FBgn0003328	0.230822	5.66678	0.304414	0.879336	-0.0886468	5.38245	0.635097	1	scab
FBgn0003330	0.0295786	5.29962	0.842774	0.996164	0.0428977	5.27264	0.731729	1	Sex combs extra
FBgn0003334	-0.270459	5.97109	0.239869	0.834713	-0.122019	5.55841	0.645869	1	Sex comb on midleg
FBgn0003339	-0.133209	0.640375	0.741291	0.985596	-0.0430772	1.00349	0.923133	1	Sex combs reduced
FBgn0003345	-0.26115	4.70227	0.211428	0.804141	-0.179062	4.44131	0.379425	1	scalloped
FBgn0003346	0.0326366	7.76618	0.814767	0.995448	0.00804634	7.65708	0.950999	1	Ran GTPase activating protein
FBgn0003353	-0.231137	4.54454	0.169735	0.761913	-0.071096	4.41756	0.667709	1	seizure
FBgn0003356	0.498119	8.39734	0.0920674	0.6403	-0.477883	8.74542	0.106522	1	Jonah 99Cii
FBgn0003357	0.604311	8.49395	0.0246637	0.413618	-0.196502	8.73384	0.501502	1	Jonah 99Ciii
FBgn0003358	0.250095	6.59362	0.444268	0.935545	-0.336844	5.92503	0.205654	1	Jonah 99Ci
FBgn0003360	-0.151772	10.6507	0.128374	0.702647	-0.0425967	10.6548	0.696935	1	stress-sensitive B
FBgn0003366	0.205158	4.45976	0.42207	0.928878	0.174207	4.50506	0.48314	1	sevenless
FBgn0003371	-0.268584	6.80149	0.182985	0.777594	-0.0927092	6.3905	0.671501	1	shaggy
FBgn0003386	-0.306977	1.07044	0.535132	0.952909	-0.2446	0.70296	0.572161	1	Shaker cognate w
FBgn0003388	-0.524237	1.09124	0.24518	0.83495	-0.077935	1.3834	0.85115	1	shade
FBgn0003390	-0.185468	3.82694	0.572134	0.96236	0.0761556	3.98312	0.740243	1	shifted
FBgn0003391	-0.177528	5.86559	0.512066	0.948501	-0.215609	5.3475	0.468029	1	shotgun
FBgn0003392	-0.0404376	7.08999	0.730017	0.985094	-0.0675912	6.90781	0.561404	1	shibire
FBgn0003396	-0.170748	5.17399	0.42498	0.930619	-0.092066	4.89123	0.619258	1	schnurri
FBgn0003401	-0.161864	6.00072	0.306297	0.88061	-0.0548351	5.88468	0.68736	1	shutdown
FBgn0003410	-0.0315399	7.25626	0.781337	0.991676	0.0149197	7.0609	0.906516	1	seven in absentia
FBgn0003415	-0.0164998	7.13977	0.927112	1	0.0367584	6.8234	0.830807	1	skuld
FBgn0003416	-0.261611	5.72221	0.1769	0.768092	-0.092263	5.35953	0.671654	1	small wing
FBgn0003423	-0.106841	7.25407	0.328367	0.894631	0.00104958	7.1173	0.992807	1	sluggish A
FBgn0003429	0.459719	3.6432	0.269182	0.85352	0.33858	3.13337	0.306248	1	slowpoke
FBgn0003430	0.694979	0.764079	0.0640919	0.566591	-0.20921	0.726854	0.555818	1	sloppy paired 1
FBgn0003435	-0.46718	2.64774	0.259172	0.848856	0.00663834	2.2984	1	1	smooth
FBgn0003444	-0.215992	6.05789	0.103619	0.664894	0.00788828	5.75425	0.96469	1	smoothened
FBgn0003447	-0.223795	6.59645	0.208894	0.802794	0.0178056	6.22868	0.926415	1	singed
FBgn0003449	-0.0364555	6.94099	0.813928	0.995448	0.10051	6.92429	0.499537	1	sans fille
FBgn0003450	-0.0667917	3.52925	0.738537	0.985596	0.0504198	3.54794	0.774814	1	snake
FBgn0003459	0.0263405	5.48355	0.865293	0.996716	-0.0264241	5.16111	0.880121	1	stonewall
FBgn0003460	0.373815	1.29605	0.244885	0.83495	0.0332088	1.39588	0.941122	1	sine oculis
FBgn0003462	0.151934	8.94562	0.284486	0.86779	-0.00929956	9.00856	0.949431	1	Superoxide dismutase
FBgn0003463	-0.435618	2.16715	0.456491	0.938462	-0.42802	1.59933	0.503171	1	short gastrulation
FBgn0003464	0.0549757	7.1073	0.621298	0.969974	-0.0343198	7.13275	0.757524	1	small optic lobes
FBgn0003475	-0.0556569	6.30079	0.689756	0.981804	-0.0959014	6.10887	0.507774	1	spire
FBgn0003479	0.319395	5.17144	0.0839966	0.626268	0.0418943	5.08722	0.810499	1	spindle A
FBgn0003480	-0.0777634	4.31622	0.67709	0.981733	-0.00305483	4.24362	0.991911	1	spindle B
FBgn0003482	-0.175946	3.66514	0.453508	0.937409	-0.0184435	3.64557	0.946609	1	spindle D
FBgn0003483	-0.159434	7.1858	0.210833	0.804111	-0.128421	6.97159	0.387794	1	spindle E
FBgn0003486	-0.448547	0.775094	0.271607	0.854894	-0.0179264	0.781388	1	1	spook
FBgn0003495	-0.133538	6.72373	0.369198	0.909079	0.0011439	6.33292	0.99488	1	spatzle
FBgn0003499	-0.0774317	1.04397	0.904247	0.999497	-0.399609	0.97494	0.271951	1	stripe
FBgn0003502	0.0221981	7.47976	0.858113	0.996716	-0.0954941	7.19515	0.458615	1	Btk family kinase at 29A
FBgn0003507	0.247677	5.50589	0.245461	0.83495	0.0384439	5.18379	0.823276	1	serpent
FBgn0003510	0.00665649	2.14062	1	1	-0.0743911	1.8255	0.78876	1	Serendipity alpha
FBgn0003511	0.124128	5.15914	0.518201	0.950706	-0.0489639	5.16753	0.761686	1	Serendipity beta
FBgn0003512	0.0654094	5.62806	0.668222	0.979603	0.0136175	5.60034	0.912687	1	Serendipity delta
FBgn0003514	-0.0478362	7.0645	0.624393	0.971536	0.0303131	7.01988	0.768041	1	spaghetti squash
FBgn0003515	0.310753	3.42969	0.229048	0.823535	0.0251143	3.24932	0.91341	1	scarlet
FBgn0003517	0.0811291	10.7815	0.658728	0.978008	-0.0902104	11.3565	0.692135	1	stubarista
FBgn0003520	-0.161793	7.3082	0.267345	0.853146	-0.0264778	7.00401	0.871304	1	staufen
FBgn0003525	-0.253954	8.00808	0.105757	0.668059	0.0574312	7.72378	0.775195	1	string
FBgn0003527	-0.139919	4.89088	0.40715	0.923573	-0.0180634	4.86522	0.912042	1	stand still
FBgn0003545	-0.0786351	7.05007	0.602661	0.966015	-0.00865937	6.88817	0.956351	1	subito
FBgn0003557	0.0951787	7.4973	0.412805	0.923573	-0.0208955	7.34185	0.859069	1	Suppressor of deltex
FBgn0003567	-0.161008	7.04533	0.260536	0.848908	0.0013126	6.76427	0.993517	1	suppressor of Hairy wing
FBgn0003575	0.0251303	6.16779	0.850051	0.996164	0.0223905	5.91509	0.869107	1	suppressor of sable
FBgn0003598	-0.149115	7.69413	0.333474	0.894631	-0.0529889	7.32483	0.790746	1	Suppressor of variegation 3-7
FBgn0003607	-0.0681929	8.14358	0.632531	0.974367	0.0292273	8.03475	0.835781	1	Suppressor of variegation 205
FBgn0003612	-0.162325	8.23199	0.183251	0.777594	-0.0191272	7.97804	0.891822	1	Suppressor of variegation 2-10
FBgn0003638	0.0793803	7.22881	0.482173	0.940441	-0.0294122	7.28864	0.798284	1	suppressor of white-apricot
FBgn0003651	-0.091302	3.82113	0.737812	0.985596	0.0379568	3.94481	0.888077	1	seven up
FBgn0003654	-0.109429	5.27528	0.523383	0.951603	-0.0303334	5.02781	0.871403	1	short wing
FBgn0003655	-0.199429	8.04508	0.152823	0.741738	0.0194287	7.75446	0.902224	1	swallow
FBgn0003656	-0.114521	7.23412	0.437852	0.934494	-0.100696	6.95942	0.541261	1	swiss cheese
FBgn0003660	0.114874	7.61366	0.309385	0.882263	0.00601302	7.51427	0.961598	1	Synaptobrevin
FBgn0003676	-0.0460957	8.74121	0.687365	0.981804	0.000307487	8.78369	0.998013	1	Tcp1-like
FBgn0003687	0.0534857	6.53571	0.742021	0.985596	-0.0201497	6.51077	0.894963	1	TATA binding protein
FBgn0003701	-0.140912	7.40463	0.281365	0.866392	-0.0834356	7.04697	0.613929	1	three rows
FBgn0003710	0.231215	1.31778	0.582423	0.965092	-0.225453	1.00776	0.544624	1	temperature-induced paralytic E
FBgn0003714	-0.0300547	5.95694	0.88197	0.997383	-0.00802337	6.12318	0.960911	1	technical knockout
FBgn0003715	0.606409	1.19614	0.0962696	0.652281	0.0163369	0.79193	1	1	NA
FBgn0003716	-0.000141256	6.38053	0.997786	1	-0.0462358	6.24136	0.732472	1	thickveins
FBgn0003719	0.278237	1.26183	0.460805	0.940441	-1.01605	1.09252	0.00129868	1	tolloid
FBgn0003721	-0.0796253	8.72373	0.43784	0.934494	0.0394514	8.5725	0.721453	1	Tropomyosin 1
FBgn0003731	-0.151726	5.04825	0.65646	0.978008	-0.0175629	4.87463	0.959259	1	Epidermal growth factor receptor
FBgn0003732	-0.078058	9.24591	0.507255	0.947113	-0.0327164	9.02449	0.799505	1	Topoisomerase 2
FBgn0003733	-0.00780459	7.06004	0.951518	1	-0.0484626	6.80088	0.727789	1	torso
FBgn0003741	-0.196974	3.54153	0.256021	0.846479	0.150246	3.48486	0.379608	1	transformer
FBgn0003742	-0.301595	4.31614	0.106339	0.668059	-0.0148471	4.24085	0.933003	1	transformer 2
FBgn0003744	-0.120112	6.85162	0.324451	0.891618	-0.0619524	6.61552	0.660943	1	tricornered
FBgn0003748	0.429407	8.26435	0.0266863	0.422212	0.153325	7.9169	0.232235	1	Trehalase
FBgn0003751	-0.18783	3.38915	0.417647	0.925403	-0.0757276	3.59609	0.733956	1	trunk
FBgn0003861	0.433815	6.2741	0.0363035	0.476314	0.0273477	6.40912	0.899615	1	transient receptor potential
FBgn0003862	-0.102269	6.36193	0.556211	0.958011	-0.0133006	6.08757	0.93797	1	trithorax
FBgn0003863	0.518797	11.7204	0.0389809	0.490786	-0.136668	11.9903	0.589823	1	alphaTrypsin
FBgn0003866	-0.0937047	2.83836	0.74116	0.985596	-0.028262	3.06539	0.917983	1	teashirt
FBgn0003867	0.529471	4.85753	0.00734653	0.263525	0.0975772	4.89874	0.611436	1	torso-like
FBgn0003870	-0.145543	6.66936	0.28407	0.86779	-0.0535908	6.49229	0.711387	1	tramtrack
FBgn0003882	-0.117918	6.70928	0.286721	0.867919	-0.0120188	6.5015	0.92904	1	tube
FBgn0003884	0.191954	10.9781	0.193587	0.790714	0.00827389	10.9656	0.953613	1	alpha-Tubulin at 84B
FBgn0003885	0.0673824	7.19172	0.624523	0.971551	-0.0811413	7.38177	0.56209	1	alpha-Tubulin at 84D
FBgn0003887	0.0614695	11.0803	0.670079	0.980024	0.0339476	11.0841	0.811112	1	beta-Tubulin at 56D
FBgn0003888	0.0545511	5.14942	0.849795	0.996164	-0.0904219	5.12127	0.687868	1	beta-Tubulin at 60D
FBgn0003890	0.351022	5.73327	0.0844513	0.627119	-0.00947957	6.0443	0.962831	1	beta-Tubulin at 97EF
FBgn0003891	-0.202483	7.37878	0.437261	0.934494	-0.0713753	6.90642	0.788846	1	tudor
FBgn0003892	-0.126652	2.08772	0.721831	0.98476	-0.177253	1.91485	0.584234	1	patched
FBgn0003896	0.19823	1.27695	0.587948	0.965553	-0.104183	1.51716	0.745961	1	tailup
FBgn0003941	0.137154	10.8315	0.434185	0.934494	0.00388227	11.098	0.983706	1	Ribosomal protein L40
FBgn0003942	0.166199	10.9266	0.360942	0.905998	-0.0228403	11.2248	0.906848	1	Ribosomal protein S27A
FBgn0003943	0.0278996	8.88786	0.816329	0.995448	0.0879885	8.80415	0.496987	1	Ubiquitin-63E
FBgn0003944	0.372786	2.78289	0.118807	0.68478	-0.0641956	2.62895	0.77974	1	Ultrabithorax
FBgn0003950	-0.110968	1.5994	0.739235	0.985596	-0.236133	1.69669	0.419283	1	uncoordinated
FBgn0003961	0.474558	5.28205	0.219294	0.815349	-0.0424551	5.01335	0.886071	1	Urate oxidase
FBgn0003963	-0.111164	4.06008	0.601793	0.966015	-0.320172	3.94645	0.125239	1	u-shaped
FBgn0003964	0.0885905	6.86463	0.432266	0.933421	-0.0318356	6.74918	0.766205	1	ultraspiracle
FBgn0003965	0.0762719	4.71152	0.702855	0.981999	0.11092	4.85309	0.630208	1	vermilion
FBgn0003969	0.0456696	6.2333	0.676275	0.981733	0.0198353	6.07626	0.865212	1	vacuolar peduncle
FBgn0003975	0.315415	0.854252	0.422254	0.92906	-0.167682	0.939659	0.648675	1	vestigial
FBgn0003977	-0.0473476	4.68289	0.791142	0.994985	-0.00728492	4.60512	0.968955	1	virilizer
FBgn0003978	0.0786389	5.40449	0.628393	0.972968	-0.0373443	5.49804	0.784566	1	valois
FBgn0003979	0.234406	8.87512	0.573868	0.962385	0.0990173	9.70166	0.81583	1	Vitelline membrane 26Aa
FBgn0003980	0.287312	7.27426	0.476299	0.940441	0.254387	8.01986	0.543913	1	Vitelline membrane 26Ab
FBgn0003983	0.723259	7.42492	0.104246	0.666697	-0.0669763	8.25462	0.885706	1	Vitelline membrane 34Ca
FBgn0003984	-0.134344	1.71515	0.641411	0.975951	0.108077	1.60019	0.735057	1	vein
FBgn0003996	0.0112166	2.91539	0.979089	1	0.0318358	3.21373	0.92449	1	white
FBgn0003997	-0.338295	3.26308	0.0961727	0.652281	-0.208072	3.55412	0.300409	1	Wrinkled
FBgn0004003	0.321394	2.42606	0.264459	0.851581	0.046942	2.84263	0.8996	1	windbeutel
FBgn0004028	0.110509	6.72262	0.566546	0.960532	0.0443278	6.86263	0.799949	1	wings up A
FBgn0004045	0.44298	13.4465	0.0667634	0.575077	-0.00823255	13.5414	0.970887	1	Yolk protein 1
FBgn0004047	0.523147	12.1925	0.0801833	0.617331	-0.108693	12.2283	0.669187	1	Yolk protein 3
FBgn0004049	-0.00567609	6.67612	0.961018	1	-0.0378112	6.44105	0.760178	1	yurt
FBgn0004050	0.00525977	5.96737	0.969032	1	-0.0949188	5.85123	0.422748	1	zeste
FBgn0004055	0.0616638	5.23959	0.664292	0.978751	0.031185	5.01163	0.816977	1	unzipped
FBgn0004057	0.2437	5.4963	0.155091	0.742071	0.0692469	5.59119	0.639661	1	Zwischenferment
FBgn0004066	-0.00570516	8.37822	0.968694	1	0.00784191	8.32911	0.955678	1	Proteasome 28kD subunit 1
FBgn0004087	-0.15022	5.26393	0.402603	0.923573	-0.0177945	5.34142	0.914218	1	Dihydrofolate reductase
FBgn0004101	-0.0412641	5.20041	0.769636	0.990136	0.0103847	5.08104	0.93973	1	blistered
FBgn0004103	-0.216018	8.16795	0.0860911	0.629928	0.00127427	7.98081	0.992441	1	Protein phosphatase 1 at 87B
FBgn0004106	-0.0282538	7.99268	0.881194	0.997383	-0.0303841	7.84315	0.865772	1	cdc2
FBgn0004107	-0.115423	7.34548	0.417453	0.925351	0.0270971	7.15696	0.859695	1	cdc2c
FBgn0004108	-0.179729	4.76089	0.353958	0.902701	-0.157705	4.59228	0.452635	1	Neurotactin
FBgn0004117	0.100566	6.4213	0.611624	0.969402	-0.0529503	6.589	0.762071	1	Tropomyosin 2
FBgn0004118	0.339488	1.61145	0.288505	0.869008	-0.124451	1.69243	0.681882	1	nicotinic Acetylcholine Receptor beta 96A
FBgn0004132	-0.0958146	5.42805	0.48073	0.940441	0.0502214	5.4535	0.697878	1	boca
FBgn0004133	0.133901	3.14252	0.548771	0.957386	-0.104406	3.33535	0.629208	1	blown fuse
FBgn0004167	0.231214	7.05317	0.307611	0.880887	0.028304	6.73952	0.885932	1	karst
FBgn0004168	0.342186	0.687079	0.387844	0.918476	0.378986	0.733232	0.338894	1	Serotonin receptor 1A
FBgn0004169	0.109963	6.90742	0.612782	0.969402	-0.0214101	7.06258	0.907588	1	upheld
FBgn0004177	-0.171595	8.92587	0.174687	0.765076	0.0141214	8.63354	0.92201	1	microtubule star
FBgn0004179	-0.0525006	7.59415	0.626601	0.972169	0.027656	7.37037	0.816135	1	Cysteine string protein
FBgn0004198	-0.367131	2.14972	0.487706	0.940589	-0.0482943	1.80201	0.922437	1	cut
FBgn0004227	-0.0725643	6.55162	0.560262	0.95854	0.114211	6.44743	0.365537	1	no on or off transient A
FBgn0004228	0.388546	4.39436	0.129061	0.703107	0.0645108	4.27506	0.811645	1	midgut expression 1
FBgn0004237	0.0839321	8.46166	0.461398	0.940441	0.0284193	8.36179	0.793476	1	Heterogeneous nuclear ribonucleoprotein at 87F
FBgn0004240	0.372892	9.14842	0.104824	0.667509	-0.00974057	8.96118	0.96745	1	Diptericin
FBgn0004242	-0.109104	4.04932	0.769597	0.990136	-0.027501	3.64627	0.939236	1	Synaptotagmin 1
FBgn0004359	0.0103905	5.30249	0.942856	1	0.0135371	5.15058	0.925232	1	Transcript 48
FBgn0004360	-0.203989	0.709354	0.599879	0.965553	-0.289543	1.10321	0.384173	1	Wnt oncogene analog 2
FBgn0004362	-0.0917142	10.0289	0.519058	0.951603	0.0458737	9.84905	0.752113	1	High mobility group protein D
FBgn0004363	-0.162849	10.1982	0.129556	0.703951	0.0255947	10.1406	0.81359	1	porin
FBgn0004364	-0.0123687	3.52595	0.97487	1	-0.199978	3.47398	0.492672	1	18 wheeler
FBgn0004366	-0.0785142	2.68191	0.819905	0.995448	0.0780938	2.5899	0.778181	1	retinal degeneration C
FBgn0004367	-0.0276941	4.93223	0.853951	0.996716	-0.0295168	4.71444	0.847135	1	meiotic 41
FBgn0004368	-0.0870209	5.475	0.636394	0.974675	-0.240811	5.18863	0.214296	1	Protein tyrosine phosphatase 4E
FBgn0004369	-0.036226	5.9256	0.767297	0.990082	-0.00351035	5.75297	0.979654	1	Protein tyrosine phosphatase 99A
FBgn0004370	-0.0405016	5.3731	0.831468	0.995448	-0.0619217	5.11987	0.710564	1	Protein tyrosine phosphatase 10D
FBgn0004373	-0.0769736	7.00969	0.652753	0.978008	-0.0339921	6.60397	0.870505	1	four wheel drive
FBgn0004374	0.0853094	5.50623	0.527202	0.951603	-0.0779364	5.47244	0.547257	1	nebbish
FBgn0004378	-0.0696481	7.10319	0.600573	0.965553	0.00353619	6.76615	0.982389	1	Kinesin-like protein at 61F
FBgn0004379	-0.0166462	6.97495	0.892347	0.998939	-0.00853602	6.73092	0.954477	1	Kinesin-like protein at 67A
FBgn0004380	0.209289	5.21132	0.125621	0.696398	-0.0662606	4.94833	0.633866	1	Kinesin-like protein at 64D
FBgn0004381	-0.184545	5.94788	0.214807	0.807994	-0.0461047	5.61694	0.789801	1	Kinesin-like protein at 68D
FBgn0004387	0.0186909	6.10758	0.896729	0.999401	-0.125351	5.87217	0.402674	1	Kinesin-like protein at 98A
FBgn0004390	-0.171028	6.14812	0.291775	0.870113	-0.143828	5.90274	0.425496	1	GTPase-activating protein 1
FBgn0004391	-0.0635698	5.57569	0.71513	0.984636	-0.113339	5.39519	0.517471	1	shattered
FBgn0004394	-1.44192	1.41185	0.0251992	0.413618	NA	NA	NA	NA	POU domain protein 2
FBgn0004395	-0.196044	5.56364	0.171961	0.761913	-0.0706898	5.3672	0.637295	1	unkempt
FBgn0004396	-0.206855	4.23035	0.554415	0.958011	-0.0545648	4.02946	0.822573	1	Cyclic-AMP response element binding protein A
FBgn0004397	0.0653835	6.14324	0.584948	0.965553	-0.00939335	6.08153	0.937193	1	Vinculin
FBgn0004400	0.393609	5.93037	0.106196	0.668059	0.268378	5.37982	0.270857	1	rhino
FBgn0004401	-0.0390762	8.85377	0.740932	0.985596	0.018557	8.70866	0.879489	1	Protein on ecdysone puffs
FBgn0004403	0.106983	10.476	0.56211	0.959213	0.0334918	10.792	0.862997	1	Ribosomal protein S14a
FBgn0004404	0.131761	8.67558	0.459766	0.940365	-0.0914232	9.04639	0.670041	1	Ribosomal protein S14b
FBgn0004406	0.106878	5.65333	0.403575	0.923573	-0.178877	5.71258	0.139787	1	tamas
FBgn0004419	-0.118638	11.6409	0.40725	0.923573	0.00326416	11.4819	0.982537	1	maternal expression at 31B
FBgn0004425	0.690431	1.76179	0.116874	0.683717	-0.408708	1.85249	0.324471	1	Lysozyme B
FBgn0004426	0.231238	1.02633	0.752904	0.987311	-0.139382	1.54336	0.816452	1	Lysozyme C
FBgn0004427	0.848105	1.23395	0.100523	0.658954	0.570114	1.26575	0.401529	1	Lysozyme D
FBgn0004428	0.436148	1.41798	0.352776	0.902701	-0.218827	1.934	0.701813	1	Lysozyme E
FBgn0004429	0.726347	6.05401	0.00834519	0.270636	-0.0327568	5.85754	0.915654	1	Lysozyme P
FBgn0004431	0.840759	1.41162	0.143812	0.727506	NA	NA	NA	NA	Lysozyme X
FBgn0004432	-0.0323496	10.989	0.823414	0.995448	0.0695701	11.0014	0.587314	1	Cyclophilin 1
FBgn0004435	-0.147744	7.67265	0.194072	0.790714	0.0288023	7.36008	0.821277	1	G protein alpha49B
FBgn0004436	-0.0837482	7.25439	0.419832	0.927053	0.0431613	7.1915	0.674623	1	Ubiquitin conjugating enzyme
FBgn0004449	-0.0016643	5.12094	0.995504	1	0.000688792	4.83779	0.999899	1	Tenascin major
FBgn0004456	-0.368317	4.09969	0.266893	0.852429	-0.125538	4.08167	0.658795	1	multiple edematous wings
FBgn0004462	-0.205587	6.49621	0.0780132	0.60967	-0.0208588	6.27141	0.883545	1	Protein kinase-like 17E
FBgn0004463	0.0615175	5.48665	0.658017	0.978008	0.00457159	5.57479	0.975162	1	RNA polymerase III 128kD subunit
FBgn0004465	0.0500652	6.50463	0.734359	0.985596	0.0101285	6.55543	0.942135	1	Suppressor of ref(2)P sterility
FBgn0004507	0.016163	8.92005	0.879383	0.997383	-0.0494619	8.76818	0.690461	1	Glycogen phosphorylase
FBgn0004509	0.00906724	6.1002	0.951603	1	-0.00250955	5.82299	0.989001	1	Furin 1
FBgn0004510	-0.0803481	5.80193	0.542071	0.955496	-0.0755111	5.55202	0.590706	1	Ets at 97D
FBgn0004512	0.649524	5.08722	0.00421036	0.19669	0.212101	4.90782	0.240446	1	Multi drug resistance 49
FBgn0004513	0.230159	2.81032	0.446857	0.935545	-0.186421	2.59054	0.489106	1	Multiple drug resistance 65
FBgn0004516	0.181475	4.24185	0.460079	0.940441	0.0175102	4.24333	0.94343	1	Glutamic acid decarboxylase 1
FBgn0004552	0.502023	3.03364	0.0477325	0.522743	0.0726505	2.99391	0.795994	1	Adipokinetic hormone
FBgn0004556	-0.147275	5.9834	0.278565	0.864943	0.0251834	5.96854	0.820963	1	Dead box protein 73D
FBgn0004569	-0.0803847	3.04333	0.738294	0.985596	-0.109984	3.19426	0.611707	1	argos
FBgn0004574	0.0512395	6.22036	0.663628	0.978696	-0.0760375	6.10237	0.523077	1	Ras opposite
FBgn0004575	-0.0906796	3.04773	0.804629	0.995448	-0.0847801	2.82166	0.782038	1	Synapsin
FBgn0004580	-0.0592223	3.67215	0.819066	0.995448	0.132544	3.70499	0.519808	1	Calbindin 53E
FBgn0004583	-0.584113	3.08605	0.234567	0.832114	-0.157231	2.68523	0.734097	1	expanded
FBgn0004584	-0.158572	7.00875	0.190481	0.786985	-0.0418238	6.847	0.713047	1	Recombination repair protein 1
FBgn0004587	-0.0197676	8.16116	0.851912	0.996403	0.0139417	8.1743	0.893719	1	B52
FBgn0004597	-0.0465725	5.32039	0.775433	0.990761	0.0518566	5.21427	0.72342	1	Cyclin C
FBgn0004598	0.0698974	8.08069	0.545084	0.956718	0.0109031	7.90289	0.930459	1	Furin 2
FBgn0004603	-0.139146	6.74859	0.223444	0.818447	-0.104161	6.47318	0.460822	1	Src oncogene at 42A
FBgn0004606	-0.0642039	4.63043	0.727412	0.98476	-0.0576836	4.22231	0.8078	1	Zn finger homeodomain 1
FBgn0004611	-0.0530243	6.32168	0.711232	0.983337	-0.0424903	6.05034	0.763409	1	Phospholipase C at 21C
FBgn0004618	0.00138816	1.23152	1	1	-0.100564	1.17418	0.764769	1	glass
FBgn0004619	0.207267	1.04246	0.544567	0.956718	-0.266489	0.983337	0.396567	1	Glutamate receptor I
FBgn0004620	0.268305	1.89469	0.401802	0.923573	-0.190924	1.84614	0.474558	1	Glutamate receptor IIA
FBgn0004622	0.410991	0.658053	0.307372	0.880887	-0.445577	0.745401	0.239125	1	Tachykinin-like receptor at 99D
FBgn0004623	0.348806	5.3855	0.0485528	0.525181	0.171377	5.48479	0.333372	1	G protein beta-subunit 76C
FBgn0004629	1.27951	8.22481	1.67261e-05	0.0112487	0.47096	8.01411	0.0747451	1	Cystatin-like
FBgn0004635	-0.0680665	1.68934	0.887976	0.998073	-0.204652	1.58096	0.545351	1	rhomboid
FBgn0004636	-0.146769	7.57306	0.180068	0.773353	0.0264778	7.32612	0.834749	1	Roughened
FBgn0004638	-0.147401	7.25326	0.176571	0.768092	0.0260827	7.11444	0.818735	1	downstream of receptor kinase
FBgn0004643	-0.0699459	7.05925	0.517858	0.950456	0.00396459	6.94816	0.975465	1	mitotic 15
FBgn0004644	-0.228343	1.05277	0.592808	0.965553	-0.582879	0.96542	0.106268	1	hedgehog
FBgn0004646	-0.310095	5.22119	0.191086	0.787039	-0.102822	5.27635	0.654672	1	optic ganglion reduced
FBgn0004647	-0.109951	5.07549	0.514544	0.948534	-0.194683	4.97688	0.173659	1	Notch
FBgn0004648	-0.172086	7.40238	0.239528	0.834713	-0.0342433	7.12357	0.805507	1	silver
FBgn0004649	-0.0318416	9.84734	0.806543	0.995448	-0.00546908	9.93366	0.965063	1	yolkless
FBgn0004650	-0.00672291	7.10109	0.962498	1	0.0159548	7.11937	0.895924	1	female sterile (1) Nasrat
FBgn0004652	-0.206794	1.54718	0.666635	0.979013	-0.441374	1.49013	0.285119	1	fruitless
FBgn0004654	0.347487	6.59037	0.0117565	0.308296	-0.0450779	6.63672	0.739823	1	Phosphogluconate dehydrogenase
FBgn0004655	0.157905	7.31569	0.20747	0.802644	-0.00846982	7.11097	0.94388	1	wings apart-like
FBgn0004656	-0.0430401	7.03757	0.798182	0.995448	-0.0761255	6.67726	0.699439	1	female sterile (1) homeotic
FBgn0004657	-0.0855672	6.72474	0.622349	0.9703	0.0141566	6.48572	0.928595	1	myospheroid
FBgn0004666	-0.00760141	3.62425	0.976631	1	-0.0676198	3.63464	0.75973	1	single-minded
FBgn0004687	-0.15188	7.40618	0.171789	0.761913	0.0725012	7.25496	0.519245	1	Myosin light chain cytoplasmic
FBgn0004698	-0.131156	7.89895	0.220768	0.815349	-0.0865131	7.76085	0.541879	1	mutagen-sensitive 210
FBgn0004782	0.192737	2.25939	0.606281	0.967538	0.0629318	2.62128	0.869502	1	Ccp84Ab
FBgn0004784	0.399848	5.37056	0.0441891	0.515305	0.13032	5.48158	0.446807	1	inactivation no afterpotential C
FBgn0004795	0.0413831	7.33546	0.772785	0.9905	-0.0908936	7.0399	0.568195	1	retained
FBgn0004797	-0.105713	5.37659	0.488536	0.940589	0.11882	5.38872	0.442136	1	midway
FBgn0004811	0.0207986	6.75242	0.865628	0.996716	0.0173407	6.57849	0.896201	1	female sterile (2) ltoPP43
FBgn0004828	-0.472768	8.00255	0.00211563	0.144302	0.0337529	7.78081	0.856242	1	Histone H3.3B
FBgn0004832	0.0352231	5.16197	0.855609	0.996716	0.0103938	5.11729	0.956568	1	Xeroderma pigmentosum group A-like
FBgn0004837	-0.12809	5.11567	0.36149	0.905998	-0.0521504	4.78013	0.770695	1	Suppressor of Hairless
FBgn0004838	-0.220198	9.03439	0.116598	0.683675	-0.0297759	8.68661	0.864562	1	Heterogeneous nuclear ribonucleoprotein at 27C
FBgn0004839	0.171943	1.25756	0.693244	0.981999	-0.542893	2.05561	0.221365	1	off-track
FBgn0004852	0.176824	3.96333	0.599703	0.965553	0.0102971	3.68501	0.974486	1	Adenylyl cyclase 76E
FBgn0004855	0.0422696	6.20085	0.80744	0.995448	0.00211508	6.18841	0.992072	1	RNA polymerase II 15kD subunit
FBgn0004856	0.0320447	7.01342	0.777268	0.991002	-0.00688006	6.99809	0.948809	1	Bx42
FBgn0004858	-0.107782	2.65246	0.729991	0.985094	0.0220624	2.58339	0.943733	1	elbow B
FBgn0004860	-0.14801	3.99674	0.520588	0.951603	-0.0728246	3.56672	0.807308	1	polyhomeotic distal
FBgn0004861	0.0685437	3.07647	0.799962	0.995448	0.0910194	3.14478	0.711909	1	polyhomeotic proximal
FBgn0004864	-0.23163	6.28566	0.226332	0.820174	-0.0717237	5.91418	0.761509	1	hopscotch
FBgn0004867	0.0781726	10.6751	0.688735	0.981804	-0.0650011	11.1854	0.779168	1	Ribosomal protein S2
FBgn0004868	0.0457352	8.81291	0.68672	0.981804	-0.0112831	8.72123	0.921419	1	GDP dissociation inhibitor
FBgn0004870	0.120105	1.80609	0.656806	0.978008	0.13488	1.70322	0.654513	1	bric a brac 1
FBgn0004872	-0.389474	7.3556	0.0213815	0.389863	-0.00721513	7.04038	0.971892	1	piwi
FBgn0004875	0.0174863	7.23954	0.90326	0.999497	-0.131698	6.97517	0.372898	1	encore
FBgn0004876	-0.0985388	6.41363	0.643064	0.975951	-0.0446073	6.02931	0.849264	1	center divider
FBgn0004882	-0.469472	7.6176	0.0113663	0.303365	-0.0816918	7.44754	0.682011	1	oo18 RNA-binding protein
FBgn0004885	0.159541	4.88817	0.597075	0.965553	0.15199	4.89026	0.574612	1	tolkin
FBgn0004888	0.190404	8.57169	0.184231	0.77932	-0.00910504	8.69146	0.947805	1	Succinyl coenzyme A synthetase alpha subunit
FBgn0004889	-0.322103	8.25868	0.0407796	0.496807	-0.0141263	7.89751	0.940706	1	twins
FBgn0004892	0.00373909	0.737916	1	1	-0.346197	1.08951	0.333098	1	sister of odd and bowl
FBgn0004893	0.0637483	3.79801	0.807263	0.995448	-0.165834	3.81727	0.478891	1	brother of odd with entrails limited
FBgn0004901	-0.137645	6.54992	0.229763	0.823997	-0.0958846	6.47972	0.354359	1	Phosphoribosylamidotransferase
FBgn0004903	-0.234476	5.71713	0.159322	0.749869	0.0310884	5.36894	0.867457	1	Ribonuclear protein at 97D
FBgn0004907	-0.139999	9.55714	0.16062	0.750758	0.0425785	9.45049	0.690382	1	14-3-3zeta
FBgn0004908	-0.033272	3.89379	0.86313	0.996716	0.11669	3.90292	0.50233	1	ADP ribosylation factor 84F
FBgn0004910	0.0339292	4.64765	0.879994	0.997383	-0.0667522	4.73089	0.718148	1	Ecdysone-induced protein 63F 1
FBgn0004913	-0.00576896	8.16963	0.961658	1	-0.0234495	7.94646	0.860623	1	Germ line transcription factor 1
FBgn0004914	0.123373	6.32853	0.285113	0.867919	0.0171324	6.21199	0.894966	1	Hepatocyte nuclear factor 4
FBgn0004915	-0.217144	6.21874	0.0725624	0.59129	-0.00588289	6.0724	0.968952	1	Transcription factor IIB
FBgn0004919	0.352259	2.84659	0.247801	0.836953	-0.136084	2.88701	0.586895	1	goliath
FBgn0004921	-0.111837	7.70283	0.3362	0.894631	0.0604542	7.63123	0.623951	1	G protein gamma 1
FBgn0004924	-0.114419	7.79482	0.4069	0.923573	-0.0228747	7.48637	0.874611	1	Topoisomerase 1
FBgn0004926	0.127886	8.44437	0.380029	0.911237	0.0388554	8.5954	0.778353	1	Eukaryotic initiation factor 2beta
FBgn0004957	0.013424	5.11186	0.927808	1	0.120762	5.13452	0.363681	1	porcupine
FBgn0004959	-0.0502334	0.399118	0.948882	1	0.0716659	0.669475	0.915547	1	phantom
FBgn0005198	-0.149736	5.80089	0.373111	0.909612	-0.018545	5.62199	0.917168	1	gigas
FBgn0005278	-0.388407	8.56729	0.00494516	0.211791	-0.0266825	8.54028	0.853	1	S-adenosylmethionine Synthetase
FBgn0005322	-0.0608631	7.04744	0.659046	0.978008	-0.0190843	7.04921	0.884734	1	no mitochondrial derivative
FBgn0005355	-0.146302	5.91491	0.219506	0.815349	-0.0563175	5.84035	0.656978	1	Suppressor of fused
FBgn0005386	-0.0218768	6.92324	0.878067	0.997383	-0.0680286	6.55664	0.680978	1	absent
FBgn0005390	-0.296194	6.78086	0.0432813	0.510495	-0.0826427	6.92546	0.557056	1	female sterile (1) M3
FBgn0005391	0.452539	12.2712	0.117906	0.68478	0.128436	12.2782	0.650708	1	Yolk protein 2
FBgn0005410	-0.124006	6.14077	0.463993	0.940441	-0.12169	5.78988	0.574053	1	strawberry notch
FBgn0005411	0.0497908	7.75643	0.741502	0.985596	-0.0417839	7.78078	0.758821	1	U2 small nuclear riboprotein auxiliary factor 50
FBgn0005427	-0.280718	5.79235	0.0712591	0.587951	0.0324049	5.56837	0.839366	1	erect wing
FBgn0005533	0.191871	10.4984	0.295608	0.872535	-0.044734	10.869	0.833909	1	Ribosomal protein S17
FBgn0005536	0.0524815	7.09596	0.684919	0.981804	-0.0726238	6.8881	0.572744	1	Myosin binding subunit
FBgn0005564	0.171277	2.43832	0.498368	0.945293	-0.280386	2.45354	0.209985	1	Shaker cognate l
FBgn0005585	0.127797	9.7165	0.318048	0.886376	0.0598714	9.78782	0.659554	1	Calreticulin
FBgn0005586	0.00092384	3.24824	1	1	-0.146771	3.14659	0.558288	1	Rab-protein 3
FBgn0005592	0.495126	1.68385	0.0904994	0.63976	0.00261724	1.73914	1	1	breathless
FBgn0005593	0.0409912	11.4189	0.80157	0.995448	0.0131966	11.7102	0.938815	1	Ribosomal protein L7
FBgn0005596	-0.0934419	7.02694	0.501184	0.946646	-0.0692638	6.72741	0.677811	1	yemanuclein alpha
FBgn0005612	0.0139033	4.19864	0.963752	1	-0.00698687	4.10595	0.983766	1	Sox box protein 14
FBgn0005614	0.421674	6.2449	0.0719877	0.59129	-0.00624627	6.49225	0.973713	1	trp-like
FBgn0005616	-0.155643	2.6559	0.506283	0.947113	-0.112226	2.64187	0.648363	1	male-specific lethal 2
FBgn0005617	0.05658	7.83435	0.640045	0.975951	-0.073711	7.54854	0.591208	1	male-specific lethal 1
FBgn0005619	0.138505	1.55237	0.648253	0.977902	0.0941267	1.4026	0.794984	1	Histidine decarboxylase
FBgn0005624	-0.0138197	4.44746	0.946389	1	-0.0187407	4.20986	0.926082	1	Posterior sex combs
FBgn0005626	0.326282	3.70158	0.325203	0.892007	-0.00441434	3.40772	0.992649	1	pale
FBgn0005630	-0.182688	9.59222	0.156561	0.745247	-0.0702846	9.31783	0.651411	1	longitudinals lacking
FBgn0005631	-0.262526	2.12289	0.538706	0.954265	-0.117461	2.00707	0.733199	1	roundabout
FBgn0005632	-0.022145	7.74902	0.891262	0.998889	-0.0360518	7.41955	0.831973	1	fat facets
FBgn0005633	-0.0705627	3.67301	0.773625	0.990761	-0.440493	4.01039	0.0250851	1	flightin
FBgn0005634	0.0256774	7.76424	0.869393	0.996716	-0.0387835	7.58545	0.786562	1	zipper
FBgn0005636	0.368738	0.607648	0.348771	0.902701	0.0523742	0.854706	0.923412	1	nervy
FBgn0005640	-0.307564	5.95773	0.084288	0.626918	0.0537316	5.62999	0.796298	1	Ecdysone-induced protein 63E
FBgn0005642	0.139009	6.87238	0.22527	0.819195	-0.0628068	6.75742	0.584777	1	wings down
FBgn0005648	-0.124543	6.60042	0.242861	0.834776	-0.013049	6.46721	0.903469	1	Pabp2
FBgn0005649	0.0817743	8.74821	0.475456	0.940441	-0.0325065	8.57684	0.797812	1	Rox8
FBgn0005655	-0.161547	8.64005	0.286451	0.867919	0.0187764	8.50786	0.907774	1	mutagen-sensitive 209
FBgn0005659	0.0449727	3.23553	0.900167	0.999497	0.173338	3.02581	0.587787	1	Ets at 98B
FBgn0005660	-0.233238	0.864582	0.670496	0.980024	0.0527423	0.291085	1	1	Ets at 21C
FBgn0005664	0.550258	2.71339	0.147554	0.733372	1.17275	1.98073	0.000979358	0.934815	Crystallin
FBgn0005670	0.41606	3.78369	0.254938	0.845245	0.0957745	3.87959	0.786711	1	Cytochrome P450-4d1
FBgn0005671	-0.0548919	9.13935	0.678846	0.981733	0.0542252	9.0178	0.686172	1	Vacuolar H[+]-ATPase 55kD B subunit
FBgn0005672	-0.402691	5.61355	0.00571017	0.234052	-0.13932	5.60042	0.299465	1	spitz
FBgn0005674	-0.132936	7.53708	0.238496	0.834077	0.0080662	7.47696	0.948719	1	Glutamyl-prolyl-tRNA synthetase
FBgn0005677	-0.257597	0.977067	0.54998	0.957938	-0.0872711	0.849968	0.845427	1	dachshund
FBgn0005683	-0.199607	6.23651	0.120798	0.689907	-0.00193827	5.96851	0.993044	1	pineapple eye
FBgn0005694	-0.0561692	7.43546	0.647528	0.977343	-0.0308142	7.1307	0.822862	1	Adult enhancer factor 1
FBgn0005695	-0.107166	7.8329	0.33742	0.894631	-0.0569887	7.626	0.663915	1	germ cell-less
FBgn0005696	-0.151627	6.32946	0.197821	0.792904	0.0903911	6.11818	0.517176	1	DNA polymerase alpha 73kD
FBgn0005771	-0.186584	3.31427	0.53926	0.954537	-0.0713019	3.32476	0.814239	1	no ocelli
FBgn0005775	0.87034	1.29147	0.181445	0.775288	NA	NA	NA	NA	Connectin
FBgn0005777	-0.225523	7.58369	0.0510487	0.534763	-0.00686629	7.35868	0.957016	1	Protein phosphatase D3
FBgn0008635	-0.16368	6.49959	0.298253	0.874623	-0.00472278	6.38004	0.980285	1	beta-coatomer protein
FBgn0008654	-0.495952	3.23534	0.127043	0.700486	-0.267086	2.97493	0.451209	1	Suppressor of zeste 2
FBgn0010014	0.242388	2.4189	0.377247	0.910595	0.302783	2.58984	0.16984	1	Calcineurin B
FBgn0010015	0.198323	2.26883	0.507199	0.947113	-0.0592672	2.3437	0.821955	1	Calcineurin A1
FBgn0010019	0.0869921	12.0607	0.705279	0.981999	0.0192667	11.9448	0.930044	1	Cytochrome P450-4g1
FBgn0010038	0.461148	2.42517	0.13297	0.709524	0.374525	2.40411	0.2082	1	Glutathione S transferase D2
FBgn0010039	-0.607213	4.97784	0.0350595	0.470595	-0.249838	4.68268	0.356053	1	Glutathione S transferase D3
FBgn0010041	1.25079	1.18263	0.0111542	0.302977	NA	NA	NA	NA	Glutathione S transferase D5
FBgn0010043	0.494218	0.862785	0.238496	0.834077	0.325003	0.494555	0.487745	1	Glutathione S transferase D7
FBgn0010044	0.911792	1.68553	0.0194586	0.375629	0.0287065	0.582587	1	1	Glutathione S transferase D8
FBgn0010051	-0.290257	4.94845	0.439021	0.934494	-0.0108417	4.38105	0.978086	1	Inositol 1
FBgn0010052	-0.261914	1.56755	0.46544	0.940441	-0.395031	1.45781	0.193452	1	Juvenile hormone esterase
FBgn0010053	0.271565	6.50424	0.211226	0.804111	0.164895	6.47175	0.366066	1	Juvenile hormone epoxide hydrolase 1
FBgn0010078	0.11157	10.8236	0.556328	0.958011	-0.0085044	11.1467	0.964861	1	Ribosomal protein L23
FBgn0010097	0.115832	6.70675	0.3723	0.909079	-0.120645	6.52472	0.394199	1	gamma-Tubulin at 37C
FBgn0010100	-0.017537	9.41002	0.90501	0.999663	-0.0564163	9.42288	0.695445	1	Aconitase
FBgn0010105	0.387051	1.75153	0.19487	0.7924	-0.0811995	2.02628	0.781845	1	commissureless
FBgn0010113	-0.228236	6.23381	0.128162	0.702647	-0.0433494	5.97431	0.79924	1	headcase
FBgn0010114	0.136683	3.92322	0.622959	0.970737	0.0295366	3.99283	0.915884	1	hikaru genki
FBgn0010173	-0.223818	8.46121	0.0654474	0.570142	-0.0572643	8.26551	0.689632	1	Replication Protein A 70
FBgn0010194	-0.117662	4.40936	0.560798	0.95854	-0.241684	4.09838	0.269364	1	Wnt oncogene analog 5
FBgn0010198	0.0733415	11.0827	0.666605	0.979013	0.00102895	11.3262	0.995363	1	Ribosomal protein S15Aa
FBgn0010213	0.178842	7.61534	0.303762	0.879336	-0.00855244	7.7789	0.960592	1	Superoxide dismutase 2 (Mn)
FBgn0010215	-0.23403	7.92062	0.0492185	0.525758	-0.0610338	7.63108	0.681456	1	alpha Catenin
FBgn0010220	-0.0617238	5.36705	0.655514	0.978008	0.00464582	5.47812	0.977043	1	DEAD box protein 45A
FBgn0010222	0.0802156	4.8295	0.667958	0.979603	-0.131971	5.04782	0.487387	1	NAD-dependent methylenetetrahydrofolate dehydrogenase
FBgn0010223	0.200915	3.88443	0.295585	0.872535	0.104154	3.84139	0.621041	1	G protein alpha 73B
FBgn0010225	0.323324	8.21503	0.0487539	0.525181	0.123228	8.14342	0.444304	1	Gelsolin
FBgn0010226	-0.0874935	7.18151	0.49151	0.942684	-0.00704594	6.91941	0.964854	1	Glutathione S transferase S1
FBgn0010228	-0.052012	6.16758	0.771038	0.990136	-0.0386334	6.35355	0.810213	1	HMG protein Z
FBgn0010235	-0.21924	6.85338	0.0485275	0.525181	-0.0341988	6.6518	0.794545	1	Kinesin light chain
FBgn0010238	-0.282056	6.22217	0.087389	0.630023	0.00417848	5.9102	0.981196	1	Lachesin
FBgn0010240	0.1804	3.05166	0.404266	0.923573	-0.0702655	3.12202	0.724791	1	Ligand-gated chloride channel homolog 3
FBgn0010241	0.0964289	4.27077	0.742636	0.985596	0.0348526	4.36364	0.915049	1	Multi drug resistance 50
FBgn0010246	0.466023	7.06501	0.0325151	0.452558	-0.021932	6.97206	0.920726	1	Myosin 61F
FBgn0010263	0.260523	5.92284	0.201038	0.796629	-0.0305788	5.96698	0.870653	1	RNA-binding protein 9
FBgn0010265	0.112716	10.6512	0.4881	0.940589	0.0575478	10.9539	0.754979	1	Ribosomal protein S13
FBgn0010269	0.0264871	6.40554	0.820188	0.995448	-0.00773087	6.40901	0.946467	1	Downstream of raf1
FBgn0010278	0.0370707	8.04046	0.772498	0.990354	-0.0597565	8.06528	0.621583	1	Structure specific recognition protein
FBgn0010280	-0.141863	7.16794	0.384571	0.915257	-0.0549759	6.89706	0.764881	1	TBP-associated factor 4
FBgn0010282	0.120206	7.5452	0.395396	0.920557	-0.0415207	7.48559	0.745228	1	Transcription factor IIFalpha
FBgn0010287	-0.170876	4.1052	0.329851	0.894631	-0.0748368	3.93203	0.652279	1	TBP-related factor
FBgn0010288	0.085455	8.36385	0.592928	0.965553	0.0141698	8.28047	0.932722	1	Ubiquitin carboxy-terminal hydrolase
FBgn0010292	0.0493399	6.34895	0.718456	0.98476	-0.0732987	6.49171	0.605865	1	by S6
FBgn0010300	-0.1517	7.47407	0.404459	0.923573	-0.0428527	7.0866	0.842133	1	brain tumor
FBgn0010303	-0.0339243	6.51996	0.793585	0.994985	-0.0590985	6.3588	0.660853	1	hemipterous
FBgn0010309	-0.0958424	4.63834	0.619902	0.969974	0.116492	4.29229	0.576643	1	pigeon
FBgn0010313	-0.102585	6.56662	0.419059	0.926721	0.0237697	6.30773	0.878259	1	corto
FBgn0010314	-0.519571	6.41117	0.0026287	0.158203	0.0395924	5.9641	0.857663	1	Cyclin-dependent kinase subunit 30A
FBgn0010315	-0.00173781	7.37945	0.990356	1	-0.00754141	7.15253	0.957539	1	Cyclin D
FBgn0010316	-0.247147	6.17671	0.115012	0.679772	0.00436182	5.78656	0.981234	1	dacapo
FBgn0010317	-0.160736	5.27898	0.272899	0.855876	0.0294266	5.17785	0.810524	1	Cyclin J
FBgn0010328	0.0269102	8.31689	0.830237	0.995448	-0.0702848	8.13255	0.608745	1	without children
FBgn0010333	-0.112057	7.4686	0.286172	0.867919	0.0497262	7.34998	0.631827	1	Rac1
FBgn0010339	0.0174394	7.1566	0.903557	0.999497	0.0138957	7.20845	0.920012	1	upstream of RpIII128
FBgn0010340	0.0884949	4.8392	0.603337	0.966015	0.0544407	4.73581	0.718233	1	upstream of RpII140
FBgn0010341	-0.235467	6.87081	0.156363	0.745247	0.0313778	6.49663	0.865239	1	Cdc42
FBgn0010342	0.00923536	7.50848	0.938705	1	0.00883555	7.26028	0.947383	1	Microtubule-associated protein 60
FBgn0010348	-0.177815	8.95731	0.160016	0.749869	0.0448837	8.67878	0.723976	1	ADP ribosylation factor 79F
FBgn0010350	-0.0959378	6.66174	0.4372	0.934494	0.0250862	6.40167	0.854122	1	CDP diglyceride synthetase
FBgn0010352	0.0743638	8.36866	0.684471	0.981804	-0.0083177	8.3625	0.960642	1	Neural conserved at 73EF
FBgn0010355	0.0498717	6.51533	0.727067	0.98476	-0.00904651	6.23149	0.954389	1	TBP-associated factor 1
FBgn0010356	-0.0945179	6.03023	0.393458	0.919929	-0.0732723	5.89034	0.550122	1	TBP-associated factor 5
FBgn0010357	0.174339	9.93193	0.503534	0.947113	-0.128713	10.3112	0.619688	1	betaTrypsin
FBgn0010379	-0.11771	7.24775	0.355467	0.902701	-0.0151868	6.9863	0.910639	1	Akt1
FBgn0010380	-0.0242455	6.98472	0.813812	0.995448	-0.0242894	6.92454	0.824826	1	Beta Adaptin
FBgn0010381	0.52415	9.98699	0.0198775	0.379386	0.319611	10.1396	0.217101	1	Drosomycin
FBgn0010382	-0.0631166	8.27641	0.632349	0.974367	-0.0846242	7.88656	0.619349	1	Cyclin E
FBgn0010383	0.0749783	4.67581	0.724037	0.98476	0.0841008	5.01744	0.692609	1	Cytochrome P450-18a1
FBgn0010385	0.652947	4.44307	0.0384378	0.488187	-0.316706	4.15187	0.337515	1	Defensin
FBgn0010387	0.549889	7.16343	0.01072	0.298218	0.203875	7.13772	0.299277	1	Diazepam-binding inhibitor
FBgn0010388	0.695234	9.79652	0.00247887	0.156286	0.399672	9.76872	0.0864022	1	Drosocin
FBgn0010389	0.0324114	3.4803	0.89513	0.999173	-0.0813471	3.53782	0.72935	1	heartless
FBgn0010391	0.1723	6.8775	0.159486	0.749869	-0.0604567	7.03266	0.651351	1	GTP-binding protein
FBgn0010395	0.0972267	3.65834	0.714242	0.984395	0.0179524	3.28808	0.950914	1	beta[nu] integrin
FBgn0010397	-0.0761159	5.4932	0.634829	0.974675	-0.0629929	5.53501	0.652332	1	Lamin C
FBgn0010398	-0.167654	5.37176	0.279028	0.864943	-0.125414	5.22754	0.42068	1	Leucine-rich repeat 47
FBgn0010399	0.0570122	0.88862	0.92844	1	-0.267879	0.855601	0.501597	1	NMDA receptor 1
FBgn0010401	0.255508	3.57445	0.31313	0.884719	-0.139518	3.66062	0.548296	1	Os-C
FBgn0010403	0.051091	3.13316	0.844438	0.996164	0.0931786	3.3939	0.687769	1	Olfactory-specific E
FBgn0010406	-0.165871	6.47145	0.0965214	0.653026	-0.0214269	6.31212	0.851538	1	Ribonuclease X25
FBgn0010408	0.0503445	11.1612	0.790034	0.994985	-0.0227407	11.5181	0.907204	1	Ribosomal protein S9
FBgn0010409	0.145181	10.9323	0.371745	0.909079	0.0291859	11.2487	0.870651	1	Ribosomal protein L18A
FBgn0010411	0.108467	11.2065	0.567122	0.96068	0.00904468	11.4708	0.96233	1	Ribosomal protein S18
FBgn0010412	-0.0562684	10.2634	0.751227	0.987311	0.040527	10.5504	0.815246	1	Ribosomal protein S19a
FBgn0010414	0.365881	0.923879	0.293369	0.871963	0.408123	0.94625	0.258571	1	Serotonin transporter
FBgn0010415	-0.21549	6.30909	0.326496	0.894223	-0.0763245	5.9326	0.733184	1	Syndecan
FBgn0010416	-0.336786	5.67375	0.0682124	0.578877	-0.0579605	5.31289	0.78459	1	TH1
FBgn0010417	-0.0195134	6.11416	0.867735	0.996716	-0.0741922	6.03044	0.488878	1	TBP-associated factor 6
FBgn0010421	-0.0875041	6.15361	0.516579	0.949826	0.00867725	5.95414	0.949994	1	Transcription factor TFIIFbeta
FBgn0010422	-0.110302	6.99265	0.380684	0.911237	0.0652269	6.91927	0.594685	1	RNA polymerase II elongation factor
FBgn0010423	0.289464	2.61221	0.393627	0.919929	0.163805	2.83175	0.599245	1	Troponin C at 47D
FBgn0010424	0.0696774	3.73867	0.830459	0.995448	-0.104923	3.8083	0.665095	1	Troponin C at 73F
FBgn0010425	0.460612	7.6673	0.149809	0.737265	-0.374393	8.13942	0.214481	1	epsilonTrypsin
FBgn0010431	-0.147794	9.06924	0.352477	0.902701	0.011062	8.85374	0.944944	1	matrimony
FBgn0010434	-0.0165017	5.95207	0.961791	1	-0.0572265	5.63054	0.861527	1	coracle
FBgn0010435	0.221881	6.97095	0.3006	0.87765	-0.0227148	6.90911	0.90416	1	epithelial membrane protein
FBgn0010438	0.00585357	6.56751	0.976768	1	0.043506	6.64096	0.814174	1	mitochondrial single stranded DNA-binding protein
FBgn0010441	-0.177018	5.15139	0.257048	0.847461	-0.0736187	4.99824	0.709609	1	pelle
FBgn0010452	-0.200336	2.51054	0.441461	0.934901	-0.0941109	2.68488	0.771505	1	tartan
FBgn0010470	0.226518	6.65355	0.131533	0.707451	0.0120672	6.79174	0.945069	1	Fkbp13
FBgn0010473	-0.728936	1.41754	0.227377	0.821164	-0.271774	1.38347	0.554746	1	turtle
FBgn0010482	0.102853	5.03523	0.726353	0.98476	-0.169595	4.85157	0.51146	1	lethal (2) 01289
FBgn0010488	-0.185514	9.06872	0.370202	0.909079	-0.102232	8.7133	0.632013	1	NAT1
FBgn0010497	0.0205943	6.85876	0.851391	0.996265	-0.0356177	6.83423	0.78627	1	Dietary and metabolic glutamate transporter
FBgn0010501	-0.276449	4.98858	0.116301	0.682969	0.0743439	4.82172	0.696865	1	Death caspase-1
FBgn0010504	0.105439	4.96111	0.56654	0.960532	-0.101207	4.65528	0.543681	1	kermit
FBgn0010516	0.185878	8.21797	0.20373	0.798615	0.109817	8.3094	0.417555	1	walrus
FBgn0010520	0.0206174	5.58041	0.905448	0.999663	0.0384591	5.67592	0.826192	1	Bekka
FBgn0010531	0.163162	4.72182	0.342935	0.899269	-0.0577221	4.79526	0.717808	1	CCS
FBgn0010548	0.24562	7.26761	0.0339743	0.462931	0.0882428	7.20698	0.416604	1	Aldehyde dehydrogenase type III
FBgn0010551	-0.0666857	8.84118	0.618732	0.969974	-0.0259847	8.86611	0.830084	1	lethal (2) 03709
FBgn0010575	0.125025	7.36709	0.335916	0.894631	-0.0652626	7.13609	0.619143	1	scribbler
FBgn0010583	-0.0795131	5.95102	0.581234	0.96447	-0.120704	5.73199	0.428059	1	dreadlocks
FBgn0010590	0.100248	7.62183	0.55524	0.958011	-0.0496863	7.71676	0.743735	1	Proteasome beta1 subunit
FBgn0010591	0.0175185	6.9312	0.871848	0.997117	0.0573745	6.8392	0.584432	1	Sphingosine-1-phosphate lyase
FBgn0010602	0.0283572	7.72059	0.828299	0.995448	-0.012749	7.65763	0.919903	1	lesswright
FBgn0010607	-0.083484	6.06118	0.590162	0.965553	0.00550707	5.91212	0.972266	1	lethal (2) 05714
FBgn0010611	-0.234492	6.61423	0.101546	0.660191	-0.0423997	6.4682	0.788946	1	HMG Coenzyme A synthase
FBgn0010612	0.0414359	7.6651	0.812529	0.995448	-0.0406209	7.89458	0.810182	1	lethal (2) 06225
FBgn0010620	-0.157475	6.45169	0.137294	0.717891	0.151296	6.3067	0.211392	1	SRY interacting protein 1
FBgn0010621	-0.0540133	8.48841	0.662532	0.978484	-0.0467128	8.56172	0.673754	1	T-complex Chaperonin 5
FBgn0010622	0.122494	5.3597	0.454696	0.937492	0.0238835	5.3172	0.874379	1	lethal (2) 06496
FBgn0010638	-0.1013	7.35758	0.468623	0.940441	0.0905291	7.39143	0.483026	1	Sec61beta
FBgn0010651	0.208683	6.0274	0.359128	0.905998	-0.168471	6.24609	0.513071	1	lethal (2) 08717
FBgn0010660	-0.194788	6.71478	0.199705	0.796231	-0.0687355	6.38328	0.710149	1	Nucleoporin 214
FBgn0010704	-0.0293726	7.0831	0.78242	0.991676	0.0100546	6.9234	0.9272	1	lethal (2) s5379
FBgn0010741	-0.0201832	7.28706	0.891495	0.998889	0.0269631	7.36875	0.852001	1	lethal (3) 01239
FBgn0010747	0.0812574	7.29446	0.469253	0.940441	-0.00444532	7.26049	0.969394	1	Signal recognition particle protein 54k
FBgn0010750	-0.0968351	6.58246	0.436576	0.934494	0.00859629	6.54049	0.941658	1	antimeros
FBgn0010762	-0.205751	6.12049	0.147415	0.733372	-0.0653055	5.83047	0.690999	1	simjang
FBgn0010768	-0.101525	3.41759	0.623328	0.970737	-0.134257	3.40617	0.464141	1	squeeze
FBgn0010770	0.0126425	6.40965	0.930792	1	-0.0907731	6.42973	0.511601	1	peter pan
FBgn0010772	0.0295163	6.52146	0.766476	0.989806	-0.00169447	6.5244	0.988305	1	Xe7
FBgn0010774	-0.00931215	8.10415	0.947694	1	-4.18304e-05	8.03023	1	1	RNA and export factor binding protein 1
FBgn0010786	0.166259	7.63675	0.184272	0.77932	-0.0060407	7.66791	0.959028	1	lethal (3) 02640
FBgn0010803	0.0351765	6.60753	0.79388	0.994985	-0.00377914	6.53616	0.974898	1	Tryptophanyl-tRNA synthetase
FBgn0010808	0.104911	7.07631	0.487337	0.940589	-0.00183276	7.23326	0.9905	1	lethal (3) 03670
FBgn0010812	-0.0645689	5.8284	0.55371	0.958011	0.0346972	5.70778	0.754991	1	NA
FBgn0010825	0.0184661	7.03534	0.902155	0.999497	-0.0464273	6.79116	0.768511	1	Grunge
FBgn0010830	0.0381417	6.42308	0.765291	0.989806	-0.0108212	6.40406	0.928881	1	lethal (3) 04053
FBgn0010877	-0.0372095	7.23273	0.73712	0.985596	0.0768984	6.979	0.525324	1	lethal (3) 05822
FBgn0010894	-0.286795	4.42973	0.123551	0.693709	0.0226573	4.31196	0.90892	1	sinuous
FBgn0010905	0.018874	7.08413	0.906805	0.999752	0.0107401	6.83366	0.948895	1	Spinophilin
FBgn0010909	-0.0811405	7.11504	0.531969	0.952907	-0.0365105	6.81554	0.805251	1	misshapen
FBgn0010926	-0.041057	7.00073	0.728177	0.985094	-0.0355776	6.98556	0.744597	1	lethal (3) 07882
FBgn0011016	-0.177071	7.5239	0.135145	0.713619	0.00319854	7.48453	0.978604	1	Signal sequence receptor beta
FBgn0011020	0.115719	6.60423	0.439424	0.934494	-0.0464478	6.47548	0.741213	1	Sas-4
FBgn0011202	-0.0400116	6.49296	0.738237	0.985596	-0.114149	6.20669	0.38356	1	diaphanous
FBgn0011204	-0.0159106	7.78811	0.891714	0.998893	-0.0452641	7.6681	0.710792	1	cueball
FBgn0011205	0.0297101	4.83869	0.886979	0.997903	-0.0919277	4.66624	0.606915	1	fumble
FBgn0011206	-0.641382	2.17973	0.0817928	0.622193	0.164328	1.84899	0.607446	1	boule
FBgn0011207	-0.182522	6.73064	0.0973761	0.656688	0.0166219	6.52226	0.8834	1	pelota
FBgn0011211	0.0232716	10.182	0.830973	0.995448	0.0121082	10.2602	0.916093	1	bellwether
FBgn0011217	-0.168938	9.42848	0.131696	0.707916	-0.00747591	9.20979	0.947748	1	effete
FBgn0011224	-0.226105	7.27028	0.181887	0.776202	0.120557	6.89629	0.551224	1	hephaestus
FBgn0011225	0.110788	6.9537	0.444156	0.935545	-0.0213682	6.78105	0.881424	1	jaguar
FBgn0011227	0.218713	6.74225	0.161537	0.751228	-0.045876	6.946	0.820802	1	oxen
FBgn0011230	-0.0633571	7.40058	0.724308	0.98476	-0.0198218	7.117	0.907495	1	purity of essence
FBgn0011232	0.0061865	6.45562	0.959558	1	-0.143966	6.30833	0.234778	1	scattered
FBgn0011236	-0.231342	5.69682	0.177551	0.768092	-0.0618439	5.46067	0.7029	1	ken and barbie
FBgn0011241	-8.81967e-05	5.27574	0.999202	1	0.00455942	5.30503	0.980916	1	crossbronx
FBgn0011259	0.073647	3.45712	0.781657	0.991676	-0.238795	3.20616	0.44708	1	Sema-1a
FBgn0011260	-0.369632	7.22557	0.0378453	0.486024	-0.0392433	6.85546	0.858857	1	Sema-2a
FBgn0011272	0.0535635	10.4568	0.79161	0.994985	0.0052154	10.8496	0.978814	1	Ribosomal protein L13
FBgn0011274	-0.0475889	5.30448	0.885257	0.997624	0.140771	5.07262	0.539672	1	Dorsal-related immunity factor
FBgn0011279	-0.184102	1.21677	0.55904	0.958011	-0.00239507	1.54873	1	1	Pheromone-binding protein-related protein 1
FBgn0011280	0.843588	6.72796	5.10378e-05	0.0174058	0.144896	6.91464	0.446822	1	Pheromone-binding protein-related protein 2
FBgn0011281	0.440646	3.90037	0.0941869	0.647784	0.10617	4.20779	0.687209	1	Pheromone-binding protein-related protein 3
FBgn0011283	0.516425	3.05097	0.0392103	0.491223	0.373514	3.19461	0.148926	1	Pheromone-binding protein-related protein 5
FBgn0011284	0.126532	11.0716	0.429764	0.931713	-0.0149797	11.4311	0.933866	1	Ribosomal protein S4
FBgn0011286	0.0903274	3.97906	0.817787	0.995448	-0.0366846	3.73873	0.913537	1	Ryanodine receptor 44F
FBgn0011288	0.0325043	4.09226	0.890041	0.998889	-0.100738	4.07995	0.602019	1	Synapse protein 25
FBgn0011289	-0.0308503	7.17528	0.783007	0.992147	-0.00697877	7.08756	0.949058	1	Transcription factor IIA L
FBgn0011290	-0.0285503	6.26287	0.844085	0.996164	0.0644576	6.26293	0.614072	1	TBP-associated factor 12
FBgn0011291	0.0719206	5.18961	0.694408	0.981999	0.108943	5.23645	0.497368	1	TBP-associated factor 11
FBgn0011293	0.551372	3.92265	0.0226383	0.400872	0.114513	4.12628	0.660903	1	antennal protein 10
FBgn0011294	0.511502	2.16685	0.0939886	0.647784	0.17806	2.15731	0.562183	1	antennal protein 5
FBgn0011296	0.696443	5.7081	8.07283e-05	0.0212385	0.382548	5.83951	0.0771397	1	lethal (2) essential for life
FBgn0011297	0.0315134	5.44701	0.80115	0.995448	-0.0427983	5.51793	0.747689	1	lethal (2) neighbor of tid
FBgn0011300	-0.0778073	6.23257	0.5575	0.958011	-0.024458	6.112	0.837527	1	baboon
FBgn0011305	0.0141055	5.34485	0.918959	1	0.0394516	5.30836	0.762904	1	Repressor splicing factor 1
FBgn0011327	0.0211973	7.63078	0.879191	0.997383	-0.0639354	7.5526	0.640586	1	Ubiquitin C-terminal hydrolase
FBgn0011335	0.0205236	5.748	0.901757	0.999497	-0.189169	5.6211	0.202622	1	lethal (3) j2D3
FBgn0011336	-0.0306232	6.84845	0.806785	0.995448	0.0220712	6.83124	0.852823	1	Oligosaccharyl transferase 3
FBgn0011361	-0.0299467	7.93067	0.848709	0.996164	-0.0176666	7.99958	0.905233	1	mitochondrial acyl carrier protein 1
FBgn0011455	0.0520045	7.66796	0.732892	0.985596	0.0316914	7.87806	0.838599	1	lethal (3) neo18
FBgn0011474	-0.17899	6.75604	0.340023	0.896088	-0.135966	6.27043	0.593901	1	pr-set7
FBgn0011476	0.0738082	4.44906	0.736825	0.985596	0.161152	4.56026	0.453415	1	lethal (3) neo43
FBgn0011481	0.00524047	7.18733	0.970136	1	-0.0647244	6.90386	0.641316	1	Sequence-specific single-stranded DNA-binding protein
FBgn0011509	-0.146374	6.08714	0.225532	0.819195	-0.0540079	6.06362	0.637021	1	Signal recognition particle receptor beta
FBgn0011554	0.351577	3.73622	0.164065	0.75547	0.1042	3.9218	0.70725	1	etaTrypsin
FBgn0011555	0.617702	6.70283	0.00720825	0.262346	0.10724	6.89214	0.676324	1	thetaTrypsin
FBgn0011556	0.288805	4.53317	0.255798	0.846379	0.0801139	5.05501	0.799635	1	zetaTrypsin
FBgn0011566	0.0558591	5.48501	0.675215	0.981733	-0.0457746	5.5101	0.729327	1	Buzidau
FBgn0011570	-0.0317388	7.01982	0.764945	0.989806	0.0171081	6.89344	0.864002	1	capping protein beta
FBgn0011571	0.0381179	6.33933	0.774313	0.990761	-0.00845171	6.26899	0.945999	1	cabeza
FBgn0011573	0.11985	7.41439	0.41616	0.924933	0.0506659	7.41513	0.727307	1	Cdc37
FBgn0011576	0.441537	4.84794	0.0325703	0.452558	-0.146774	4.74177	0.443904	1	Cytochrome P450-4d2
FBgn0011581	0.0503674	3.43322	0.829929	0.995448	-0.154574	3.50374	0.494768	1	Dromyosuppressin
FBgn0011584	0.109172	7.37465	0.295891	0.872806	-0.00297454	7.33744	0.977859	1	Translocation protein 1
FBgn0011586	-0.15228	7.31143	0.226549	0.820553	0.0572566	7.14006	0.655181	1	enhancer of rudimentary
FBgn0011591	0.0697894	3.42814	0.755507	0.987311	-0.0409405	3.47333	0.835791	1	fringe
FBgn0011592	-0.296079	4.89425	0.144669	0.728734	0.0256851	4.64075	0.897576	1	frazzled
FBgn0011603	0.244053	4.4641	0.316415	0.886223	0.0324746	4.57133	0.875777	1	inebriated
FBgn0011604	-0.149036	7.4732	0.249965	0.838087	0.0633182	7.18924	0.656147	1	Imitation SWI
FBgn0011606	-0.00308688	7.14182	0.978024	1	0.0132584	6.94628	0.917952	1	Kinesin-like protein at 3A
FBgn0011638	-0.0184919	8.07881	0.888164	0.998073	-0.131774	8.1212	0.27293	1	La autoantigen-like
FBgn0011640	-0.115057	6.84951	0.277169	0.862803	-0.012932	6.84899	0.904265	1	lark
FBgn0011648	-0.0709043	7.12102	0.55477	0.958011	-0.0340621	6.86455	0.817396	1	Mothers against dpp
FBgn0011655	0.0633482	5.48366	0.658599	0.978008	-0.0706237	5.38329	0.575675	1	Medea
FBgn0011656	0.0202382	6.22517	0.863467	0.996716	-0.0504471	6.04157	0.646587	1	Myocyte enhancer factor 2
FBgn0011659	-0.23724	5.41267	0.0962404	0.652281	0.00950036	5.38926	0.942642	1	Mlh1
FBgn0011660	-0.119318	6.41852	0.3862	0.917337	-0.0907754	6.18052	0.530807	1	Pms2
FBgn0011661	-0.236248	8.16648	0.170441	0.761913	-0.0408487	7.87196	0.826605	1	Moesin
FBgn0011666	-0.215676	6.06777	0.191204	0.787039	0.0213982	5.74784	0.907721	1	musashi
FBgn0011672	-0.103502	7.16012	0.339485	0.895696	-0.0781092	6.94786	0.509761	1	Malvolio
FBgn0011674	-0.160548	3.86289	0.447825	0.935545	-0.107088	3.88703	0.570391	1	inscuteable
FBgn0011676	0.553866	0.946395	0.11785	0.68478	-0.410103	1.15715	0.242602	1	Nitric oxide synthase
FBgn0011692	-0.0996288	7.27828	0.429086	0.931713	-0.0622099	6.98145	0.652712	1	pavarotti
FBgn0011693	0.58878	6.68431	0.000850413	0.0870067	-0.0896419	6.83805	0.676294	1	Photoreceptor dehydrogenase
FBgn0011695	0.82798	9.07435	0.000360101	0.0526318	0.15861	8.95495	0.425953	1	Ejaculatory bulb protein III
FBgn0011701	0.293875	1.77973	0.349036	0.902701	-0.153461	1.89552	0.640445	1	reversed polarity
FBgn0011703	-0.0905532	8.7466	0.451727	0.936192	-0.0363153	8.4739	0.800532	1	Ribonucleoside diphosphate reductase large subunit
FBgn0011704	-0.360326	8.16128	0.016628	0.353605	0.126218	7.80791	0.548387	1	Ribonucleoside diphosphate reductase small subunit
FBgn0011705	-0.0238657	7.02723	0.829454	0.995448	0.00820649	6.92843	0.943692	1	rolling stone
FBgn0011708	-0.0218382	7.00924	0.837402	0.996164	-0.0515521	6.85856	0.646615	1	Syntaxin 5
FBgn0011710	-0.345492	6.83036	0.00706721	0.259263	0.0203489	6.61386	0.892511	1	Septin-1
FBgn0011715	0.0825156	7.15701	0.604119	0.966144	-0.0304974	7.15456	0.838874	1	Snf5-related 1
FBgn0011722	0.335757	5.17914	0.265613	0.851856	0.0718704	5.22148	0.779625	1	Tiggrin
FBgn0011723	0.0979609	1.29547	0.810875	0.995448	-0.112071	1.44801	0.756762	1	brachyenteron
FBgn0011725	-0.116721	7.75898	0.362135	0.905998	0.0131344	7.48149	0.928678	1	twin
FBgn0011726	0.0463516	9.78596	0.765603	0.989806	0.043206	9.71824	0.774627	1	twinstar
FBgn0011737	-0.0623464	6.24752	0.58781	0.965553	0.0311278	5.98849	0.809019	1	wee
FBgn0011739	0.0700106	6.7298	0.550635	0.958011	-0.041867	6.49225	0.731572	1	warts
FBgn0011740	-0.0445766	6.18448	0.697351	0.981999	0.00915745	5.93608	0.941371	1	alpha Mannosidase II
FBgn0011741	0.050529	5.96923	0.744509	0.985933	-0.0346415	6.02696	0.821381	1	Actin-related protein 13E
FBgn0011742	-0.00871841	7.70821	0.937642	1	0.00715912	7.54771	0.947991	1	Actin-related protein 14D
FBgn0011745	0.139101	7.18539	0.343678	0.899269	-0.0470414	7.21134	0.737274	1	Actin-related protein 87C
FBgn0011746	0.264049	2.46796	0.519782	0.951603	-0.0657884	2.48723	0.847406	1	anachronism
FBgn0011754	0.0605015	6.432	0.729502	0.985094	-0.00166346	6.22564	0.99421	1	Phosphorylase kinase gamma
FBgn0011760	-0.121652	8.87438	0.334498	0.894631	0.0256837	8.64561	0.838323	1	cut up
FBgn0011761	0.00633186	12.1484	0.972048	1	0.045067	12.0574	0.810515	1	deadhead
FBgn0011762	-0.143241	5.70067	0.367248	0.908477	0.0747796	5.5463	0.639641	1	DNA polymerase alpha 50kD
FBgn0011763	-0.0346785	7.8664	0.748523	0.986596	-0.0612594	7.70799	0.574306	1	DP transcription factor
FBgn0011764	-0.123458	6.27845	0.37054	0.909079	-0.0477881	6.18863	0.721619	1	Dorsal switch protein 1
FBgn0011766	-0.351583	6.54798	0.136588	0.716939	-0.0967146	6.07113	0.718128	1	E2F transcription factor
FBgn0011768	-0.0323293	8.40185	0.819912	0.995448	0.0769754	8.44888	0.566108	1	Formaldehyde dehydrogenase
FBgn0011769	-0.0946554	3.78418	0.646544	0.976604	0.103445	3.98251	0.61544	1	Ferredoxin
FBgn0011770	0.214124	6.95855	0.160948	0.751228	-0.00363604	6.82403	0.980371	1	GIP-like
FBgn0011771	-0.0787029	6.25096	0.48556	0.940589	0.0123998	6.01553	0.915044	1	HEM-protein
FBgn0011774	0.0540327	6.34485	0.675458	0.981733	0.000256319	6.15955	0.998902	1	Inverted repeat-binding protein
FBgn0011785	0.0171663	6.55815	0.925032	1	-0.0386106	6.32748	0.823836	1	BRWD3
FBgn0011787	0.0216551	6.78665	0.894252	0.999168	0.0119731	6.92349	0.938337	1	mitochondrial ribosomal protein L12
FBgn0011802	-0.043828	6.82658	0.738849	0.985596	0.029852	6.52421	0.835212	1	Gemin3
FBgn0011817	-0.152855	5.78351	0.402545	0.923573	-0.0669503	5.33657	0.787001	1	nemo
FBgn0011818	-0.227064	6.48015	0.0586668	0.554657	0.0671142	6.25846	0.609235	1	out at first
FBgn0011822	0.296359	4.30885	0.174388	0.76499	0.13669	4.29718	0.549315	1	pepsinogen-like
FBgn0011823	-0.252642	9.52964	0.0942314	0.647784	-0.0509872	9.20591	0.768953	1	Pendulin
FBgn0011824	-0.0786573	6.13896	0.54553	0.956718	0.0737514	6.44925	0.579444	1	NA
FBgn0011826	-0.00242999	7.17988	0.983469	1	0.0550732	6.93933	0.638943	1	Protein phosphatase 2B at 14D
FBgn0011828	0.603171	4.54863	0.0391092	0.490786	0.0623263	4.43499	0.811224	1	Peroxidasin
FBgn0011832	0.258738	3.28281	0.472831	0.940441	0.541452	3.16026	0.0607659	1	Serine protease 12
FBgn0011834	0.527278	5.93653	0.0193585	0.375463	0.262383	5.78875	0.208918	1	Serine protease 6
FBgn0011836	-0.0435246	6.39837	0.712643	0.984039	-0.0559356	6.20889	0.633466	1	TBP-associated factor 2
FBgn0011837	-0.452428	5.49598	0.0830963	0.625123	-0.0589626	5.07242	0.851929	1	Tis11 homolog
FBgn0012034	0.611191	8.39357	0.000296323	0.0470439	-0.0357043	8.02478	0.813965	1	Acetyl Coenzyme A synthase
FBgn0012036	0.197819	9.14457	0.147008	0.733372	-0.0135789	9.15532	0.913262	1	Aldehyde dehydrogenase
FBgn0012037	0.19045	7.09709	0.424947	0.930619	0.0320741	7.09509	0.892175	1	Angiotensin converting enzyme
FBgn0012042	0.559752	7.28871	0.102184	0.661684	0.509683	7.20165	0.0617103	1	Attacin-A
FBgn0012051	-0.078896	5.80612	0.514911	0.94888	-0.0582901	5.68763	0.632669	1	Calpain-A
FBgn0012058	-0.132561	6.58178	0.356938	0.904342	0.0300785	6.31218	0.850335	1	Cdc27
FBgn0012344	0.0374328	1.36156	0.946732	1	0.24774	0.965045	0.527138	1	Diuretic hormone 44
FBgn0013263	-0.14079	3.7975	0.538991	0.954428	0.133313	3.6323	0.505213	1	Trithorax-like
FBgn0013269	0.133477	9.46802	0.410998	0.923573	-0.0489327	9.60867	0.764458	1	FK506-binding protein 1
FBgn0013272	0.118545	8.79816	0.558027	0.958011	0.0645751	8.65529	0.731395	1	Gp150
FBgn0013303	0.00946996	6.33341	0.95191	1	0.0355539	6.34359	0.812249	1	Neurocalcin
FBgn0013305	-0.102376	7.07229	0.452386	0.936975	0.0737515	6.86293	0.552708	1	N-methyl-D-aspartate receptor-associated protein
FBgn0013307	-0.0049952	5.58877	0.985165	1	0.00533104	5.90382	0.984617	1	Ornithine decarboxylase 1
FBgn0013308	1.09884	1.00961	0.0608778	0.560597	NA	NA	NA	NA	Ornithine decarboxylase 2
FBgn0013325	0.0205274	10.941	0.903465	0.999497	-0.00260251	11.2322	0.988389	1	Ribosomal protein L11
FBgn0013334	-0.0779232	6.08876	0.599038	0.965553	-0.047251	5.94743	0.749156	1	Synapse-associated protein 47kD
FBgn0013342	0.00161153	3.3038	1	1	-0.233073	3.05368	0.537425	1	n-synaptobrevin
FBgn0013343	-0.318772	3.99783	0.304712	0.879514	-0.120329	3.49117	0.703837	1	Syntaxin 1A
FBgn0013347	-0.116275	6.46834	0.39018	0.91934	0.0360944	6.47151	0.785838	1	Transcription-factor-IIA-S
FBgn0013348	0.311529	4.49786	0.160146	0.749869	0.0213106	4.7031	0.934303	1	Troponin C at 41C
FBgn0013432	-0.175532	5.19935	0.213001	0.804871	-0.0579175	5.15118	0.684275	1	bcn92
FBgn0013435	-0.0854047	4.42764	0.597507	0.965553	-0.0894819	4.46879	0.560202	1	cdc2-related-kinase
FBgn0013467	0.195988	3.79431	0.454412	0.937492	-0.139586	3.80799	0.507723	1	igloo
FBgn0013469	-0.292827	1.38993	0.44774	0.935545	-0.273935	1.25943	0.526026	1	klumpfuss
FBgn0013531	-0.144478	4.77279	0.441133	0.934901	0.0409448	4.69092	0.791865	1	Mediator complex subunit 20
FBgn0013548	0.0205538	6.44645	0.864501	0.996716	-0.112463	6.27525	0.407876	1	lethal-(2)-denticleless
FBgn0013563	-0.150255	5.31125	0.253973	0.843951	0.0105961	5.07746	0.945863	1	Peroxin 1
FBgn0013576	-0.0458441	7.84048	0.788116	0.994596	0.0178209	7.541	0.915206	1	mustard
FBgn0013717	-0.0766588	6.14814	0.547881	0.956739	-0.0131698	5.88808	0.930657	1	non-stop
FBgn0013718	-0.118952	7.28748	0.287218	0.868249	0.0270238	7.11961	0.830307	1	nuclear fallout
FBgn0013720	-0.183031	5.46605	0.157047	0.746556	-0.0324931	5.26087	0.839144	1	pickel
FBgn0013726	-0.0717274	7.80198	0.52649	0.951603	-0.061434	7.67953	0.589226	1	peanut
FBgn0013732	-0.269715	6.731	0.0548889	0.54758	0.0175886	6.47895	0.918287	1	scrambled
FBgn0013733	-0.118207	6.3661	0.746302	0.986215	-0.0577726	5.8085	0.84181	1	short stop
FBgn0013746	-0.0498143	7.24913	0.704143	0.981999	-0.0635281	7.19565	0.609078	1	alien
FBgn0013750	-6.97166e-05	7.43794	1	1	0.0286244	7.29748	0.796641	1	ADP ribosylation factor 51F
FBgn0013753	0.182317	5.80838	0.292222	0.870803	0.0757541	5.67091	0.651821	1	Big brother
FBgn0013756	0.0358408	8.39497	0.789173	0.994985	-0.022711	8.13171	0.874721	1	Megator
FBgn0013759	-0.0259175	6.58916	0.836446	0.996164	-0.0374556	6.44415	0.769015	1	CASK ortholog
FBgn0013762	-0.208264	5.55762	0.114219	0.679528	-0.00769138	5.44772	0.958504	1	Cyclin-dependent kinase 5
FBgn0013763	0.325852	9.95576	0.0183575	0.367852	0.0312355	10.0701	0.843538	1	NA
FBgn0013764	0.104438	6.10454	0.379057	0.910725	-0.0693417	6.11416	0.538525	1	Chip
FBgn0013765	0.0134901	7.04013	0.914291	1	-0.0523137	6.82017	0.677266	1	centrosomin
FBgn0013767	0.299191	1.14281	0.332508	0.894631	0.47727	1.44037	0.0801825	1	Corazonin
FBgn0013770	0.136779	10.0553	0.258308	0.848856	0.0450562	10.1194	0.7134	1	Cysteine proteinase-1
FBgn0013771	0.0152613	4.73744	0.962521	1	0.0640695	4.63471	0.744818	1	Cytochrome P450-6a9
FBgn0013772	-1.06706	4.29534	0.0349902	0.470405	0.0499216	4.97593	0.901313	1	Cytochrome P450-6a8
FBgn0013773	0.211857	6.69487	0.180872	0.774996	-0.0472117	6.35192	0.696042	1	Cyp6a22
FBgn0013799	-0.120066	5.63796	0.486105	0.940589	-0.0910683	5.29128	0.649587	1	Deformed epidermal autoregulatory factor-1
FBgn0013809	0.377083	1.14715	0.211313	0.804111	-0.254409	1.26505	0.44582	1	Dynein heavy chain at 16F
FBgn0013810	-0.432028	2.00648	0.118638	0.68478	-0.21879	1.9393	0.465531	1	Dynein heavy chain at 36C
FBgn0013811	0.157141	0.676809	0.755079	0.987311	NA	NA	NA	NA	Dynein heavy chain at 62B
FBgn0013949	0.166903	5.24348	0.432006	0.933421	-0.150377	5.65476	0.545609	1	Elastin-like
FBgn0013953	-0.250625	4.5435	0.200441	0.796231	-0.150166	4.72654	0.389484	1	Epidermal stripes and patches
FBgn0013954	-0.287664	8.40359	0.0113189	0.302977	0.115699	8.37216	0.335162	1	FK506-binding protein 2
FBgn0013972	0.689738	2.71094	0.00748549	0.264763	0.0315094	2.95639	0.923441	1	Guanylyl cyclase alpha-subunit at 99B
FBgn0013973	0.0510845	0.85242	0.972317	1	0.155564	0.708193	0.7648	1	Guanylyl cyclase beta-subunit at 100B
FBgn0013981	-0.0660999	8.75117	0.581214	0.96447	0.0531591	8.82364	0.662354	1	Histone H4 replacement
FBgn0013983	0.309496	4.43097	0.115006	0.679772	-0.00152839	4.44156	0.996597	1	immune deficiency
FBgn0013984	-0.38166	4.12422	0.10807	0.670664	0.0931732	3.62229	0.716358	1	Insulin-like receptor
FBgn0013987	-0.0389302	7.2252	0.731927	0.985596	-0.0187061	7.03909	0.875262	1	MAP kinase activated protein-kinase-2
FBgn0013988	-0.00469646	5.632	0.986532	1	-0.216781	5.63778	0.332878	1	Stretchin-Mlck
FBgn0013995	0.177166	6.47172	0.0957641	0.650772	0.0416452	6.28939	0.702465	1	Na/Ca-exchange protein
FBgn0013997	-0.118264	5.6348	0.479481	0.940441	0.023042	5.34976	0.889352	1	Neurexin IV
FBgn0013998	0.0451418	6.02912	0.697389	0.981999	-0.0588098	5.98247	0.592835	1	NEM-sensitive fusion protein 2
FBgn0014000	0.548646	5.41288	0.00869771	0.271806	-0.086432	5.5701	0.655092	1	Helical Factor
FBgn0014001	-0.273636	6.43721	0.152332	0.741732	0.00622681	6.14363	0.976138	1	PAK-kinase
FBgn0014002	-0.0298788	9.47578	0.781289	0.991676	0.0816179	9.37291	0.459732	1	Protein disulfide isomerase
FBgn0014006	-0.0172642	6.91798	0.862935	0.996716	-0.0238234	6.73613	0.831015	1	Protein kinase at 92B
FBgn0014007	-0.185795	7.12063	0.203654	0.798615	-0.0217956	6.75275	0.900995	1	Protein tyrosine phosphatase 69D
FBgn0014009	0.0111641	7.42258	0.917587	1	-0.0071029	7.41679	0.9515	1	Rab-protein 2
FBgn0014010	-0.0326302	7.93826	0.742638	0.985596	-0.0164716	7.81177	0.871811	1	Rab-protein 5
FBgn0014011	-0.230878	4.98691	0.202085	0.796917	-0.123202	4.76653	0.527179	1	Rac2
FBgn0014018	0.339965	7.661	0.0514161	0.535443	-0.0735537	7.66571	0.656141	1	Relish
FBgn0014019	0.533589	3.9646	0.0280836	0.431089	-0.0201862	4.14995	0.937082	1	Rhodopsin 5
FBgn0014020	0.0521879	8.63948	0.636521	0.974675	0.0353043	8.46346	0.731321	1	Rho1
FBgn0014022	-0.0449712	5.40724	0.771509	0.990136	0.0410567	5.45446	0.758109	1	Rlb1
FBgn0014023	0.0882772	6.13212	0.611683	0.969402	-0.0853526	6.1804	0.59639	1	Rlc1
FBgn0014024	0.158201	6.47708	0.171508	0.761913	-0.0682453	6.43753	0.523206	1	RNA-binding protein 4F
FBgn0014026	0.0652564	11.6917	0.700606	0.981999	-0.0125263	12.0015	0.942069	1	Ribosomal protein L7A
FBgn0014028	0.171869	7.46323	0.20998	0.803057	-0.0442343	7.80526	0.798271	1	Succinate dehydrogenase B
FBgn0014029	0.00450317	6.71455	0.968075	1	-0.0423592	6.62298	0.693209	1	Septin-2
FBgn0014031	0.497924	6.66107	0.00141037	0.116781	0.150022	6.71538	0.394179	1	Serine pyruvate aminotransferase
FBgn0014032	0.00653877	6.10206	0.963049	1	-0.0419968	6.02809	0.763378	1	Sepiapterin reductase
FBgn0014033	0.299415	4.44024	0.23699	0.833834	0.0442542	4.20031	0.844603	1	Scavenger receptor class C
FBgn0014037	-0.24117	7.14206	0.315682	0.886107	-0.102812	6.68175	0.713468	1	Su(Tpl)
FBgn0014073	0.184265	3.54073	0.478796	0.940441	-0.0628916	3.23397	0.753767	1	Tie-like receptor tyrosine kinase
FBgn0014075	-0.0484867	7.50569	0.663659	0.978696	-0.00987241	7.28655	0.932665	1	UDP-glucose-glycoprotein glucosyltransferase
FBgn0014076	0.284478	6.19228	0.477408	0.940441	-0.00780826	6.97214	0.985473	1	Vitelline membrane 32E
FBgn0014092	0.0110098	5.5338	0.946773	1	-0.0147051	5.585	0.915971	1	NA
FBgn0014127	-0.198675	6.48969	0.15498	0.742071	0.0521931	6.17092	0.776446	1	barren
FBgn0014133	0.108208	8.89622	0.334337	0.894631	-0.0383733	8.77565	0.748013	1	bifocal
FBgn0014135	0.994892	2.11413	0.00888043	0.273789	-0.0841902	1.94702	0.820173	1	branchless
FBgn0014141	0.0074239	7.02147	0.964225	1	-0.102211	6.85548	0.516279	1	cheerio
FBgn0014163	-0.177684	7.72026	0.240228	0.834713	-0.0677055	7.40056	0.673313	1	failed axon connections
FBgn0014184	-0.200071	9.8294	0.200061	0.796231	-0.015956	9.63674	0.918108	1	Ornithine decarboxylase antizyme
FBgn0014189	-0.113662	8.6039	0.36592	0.906611	-0.0110037	8.53602	0.931283	1	Helicase at 25E
FBgn0014269	-0.0166248	6.3946	0.895121	0.999173	0.0121622	6.27505	0.918593	1	proliferation disrupter
FBgn0014340	0.122863	4.90571	0.435599	0.934494	-0.212734	4.78079	0.132896	1	males absent on the first
FBgn0014342	-0.311452	1.65643	0.299064	0.875884	-0.258235	1.86405	0.434969	1	meiosis I arrest
FBgn0014343	-0.143309	1.69495	0.691348	0.981804	-0.136409	1.69153	0.733518	1	mirror
FBgn0014366	0.0441781	6.3046	0.723204	0.98476	-0.0627958	6.22891	0.579927	1	noisette
FBgn0014380	0.225371	4.85784	0.262694	0.850723	-0.000982278	4.92419	0.996693	1	rho-like
FBgn0014388	0.0148212	3.74658	0.96912	1	-0.0961616	3.74754	0.683564	1	sprouty
FBgn0014391	0.0293126	7.17127	0.861262	0.996716	0.0991635	7.35844	0.560362	1	stunted
FBgn0014395	-0.105408	2.71064	0.605665	0.967538	0.10197	2.82131	0.587638	1	touch insensitive larva B
FBgn0014396	0.0766984	5.43189	0.792451	0.994985	-0.183427	5.46921	0.476665	1	timeless
FBgn0014411	-0.0191343	7.09009	0.854058	0.996716	-0.0280613	6.94909	0.797438	1	Vacuolar protein sorting 26
FBgn0014417	0.0253462	6.37371	0.904262	0.999497	-0.18595	6.52908	0.475747	1	NA
FBgn0014427	0.393172	7.83445	0.0162178	0.350549	0.116208	7.84779	0.493082	1	NA
FBgn0014455	-0.064448	8.86493	0.64085	0.975951	-0.0199444	9.09154	0.883011	1	Adenosylhomocysteinase at 13
FBgn0014464	1.58371	3.90692	0.0586703	0.554657	-0.123992	4.39427	0.878969	1	Chorion protein a at 7F
FBgn0014465	0.112036	5.27567	0.878895	0.997383	-0.886379	6.14635	0.238404	1	Chorion protein b at 7F
FBgn0014466	-0.169797	4.59654	0.847996	0.996164	-0.738659	4.71194	0.332933	1	Chorion protein c at 7F
FBgn0014467	0.0851225	5.20393	0.553199	0.958011	-0.0178482	4.97195	0.918249	1	Cyclic-AMP response element binding protein B at 17A
FBgn0014469	0.169789	7.08219	0.336056	0.894631	0.13662	6.77189	0.234954	1	Cytochrome P450-4e2
FBgn0014857	0.0374885	7.297	0.771898	0.990136	0.0401945	7.37295	0.763903	1	Histone H3.3A
FBgn0014859	0.627664	0.747913	0.164787	0.755663	0.14816	0.45005	0.739372	1	Hormone receptor-like in 38
FBgn0014861	-0.05151	7.81681	0.676348	0.981733	-0.0936561	7.68007	0.452736	1	Minichromosome maintenance 2
FBgn0014863	0.085905	6.58696	0.740295	0.985596	0.00313134	6.59995	0.988474	1	Muscle LIM protein at 84B
FBgn0014865	0.195314	8.60539	0.46554	0.940441	0.51146	8.5933	0.0234357	1	Metchnikowin
FBgn0014868	0.0854138	7.33477	0.506124	0.947113	-0.0146891	7.40953	0.914451	1	Oligosaccharyltransferase 48kD subunit
FBgn0014869	-0.0365378	8.28543	0.792417	0.994985	0.0936487	8.22867	0.475938	1	Phosphoglyceromutase
FBgn0014870	-0.0368067	5.81968	0.7917	0.994985	-0.0761006	5.60684	0.598741	1	P-element somatic inhibitor
FBgn0014877	0.0887058	6.80242	0.526482	0.951603	-0.104133	6.73174	0.399909	1	Roe1
FBgn0014879	-0.112577	8.13959	0.393493	0.919929	0.0409098	8.03359	0.774274	1	Set
FBgn0014906	-0.0966343	7.24734	0.368883	0.909079	-0.0680447	7.03345	0.527739	1	alpha/beta hydrolase2
FBgn0014930	-0.0183484	5.35915	0.892533	0.998939	0.120149	5.34667	0.315705	1	NA
FBgn0014931	-0.209751	5.22854	0.184472	0.77932	0.0673606	5.20141	0.618478	1	NA
FBgn0015000	0.0681072	6.15845	0.575431	0.962385	-0.0192098	6.05596	0.861763	1	beta subunit of type I geranylgeranyl transferase
FBgn0015001	0.495354	4.29113	0.0469649	0.522743	-0.0371036	4.55109	0.900318	1	iotaTrypsin
FBgn0015010	-0.142958	6.36058	0.53319	0.952907	0.155806	6.88748	0.570193	1	Antigen 5-related
FBgn0015011	0.244482	3.69266	0.329045	0.894631	0.15842	3.6653	0.462136	1	Adenosylhomocysteinase 89E
FBgn0015019	-0.145373	8.23591	0.18754	0.782807	0.0148437	8.25471	0.89062	1	Cctgamma
FBgn0015024	-0.270833	7.4282	0.184586	0.77932	-0.0450342	7.0602	0.825104	1	Casein kinase Ialpha
FBgn0015025	-0.138465	3.95243	0.504804	0.947113	-0.344531	3.8408	0.0652548	1	CKII-alpha subunit interactor-1
FBgn0015031	0.215643	7.75099	0.269623	0.853744	-0.0285559	8.01187	0.883897	1	cyclope
FBgn0015033	0.404293	3.7415	0.112262	0.677379	0.0915937	3.48714	0.705511	1	Cytochrome P450-4d8
FBgn0015034	0.320082	3.28291	0.123627	0.693709	-0.022454	3.15231	0.926407	1	Cytochrome P450-4e1
FBgn0015035	0.0306064	4.97617	0.952759	1	-1.01492	4.27923	0.00181022	1	Cytochrome P450-4e3
FBgn0015036	0.279416	4.41212	0.161407	0.751228	0.0252211	4.36053	0.903892	1	Cytochrome P450-4ae1
FBgn0015037	0.39877	6.12881	0.0670095	0.576658	0.56412	5.89772	0.00736078	1	Cytochrome P450-4p1
FBgn0015038	1.04238	3.69554	0.00571912	0.234052	-0.116175	3.05102	0.673203	1	Cytochrome P450-9b1
FBgn0015039	0.683669	6.52962	0.0130701	0.321663	-0.0977353	6.18967	0.551193	1	Cytochrome P450-9b2
FBgn0015040	0.461531	4.83134	0.0170117	0.356438	0.0230886	4.87817	0.906855	1	Cytochrome P450-9c1
FBgn0015075	-0.104069	5.23654	0.425279	0.930619	0.0369293	5.09813	0.768771	1	Dead-box-1
FBgn0015218	-0.129188	9.49675	0.247333	0.836953	0.092439	9.32361	0.437298	1	Eukaryotic initiation factor 4E
FBgn0015221	0.142986	9.58762	0.327218	0.894631	0.0804213	9.57021	0.594447	1	Ferritin 2 light chain homologue
FBgn0015222	0.106962	9.69034	0.499842	0.946603	0.0348836	9.66638	0.804845	1	Ferritin 1 heavy chain homologue
FBgn0015229	-0.373372	6.55558	0.065747	0.571011	-0.0587877	6.24949	0.766853	1	gliolectin
FBgn0015239	0.0825557	6.89176	0.500421	0.946603	-0.0392614	6.86654	0.732821	1	Hormone-receptor-like in 78
FBgn0015240	0.010796	6.38512	0.927157	1	-0.0246009	6.34835	0.824818	1	Hormone receptor-like in 96
FBgn0015245	-0.0287739	8.69269	0.79541	0.994986	-0.0365967	8.82106	0.751439	1	Heat shock protein 60
FBgn0015247	-0.0487317	6.51939	0.621733	0.970089	-0.00245322	6.49171	0.982707	1	Inhibitor of apoptosis 2
FBgn0015268	-0.0992039	10.1465	0.457585	0.939243	-0.0269261	10.2571	0.825803	1	Nucleosome assembly protein 1
FBgn0015269	-0.245792	4.83276	0.300078	0.876623	0.0577237	4.4205	0.82928	1	Neurofibromin 1
FBgn0015270	-0.0914841	6.43928	0.499575	0.946519	0.0604334	6.27106	0.658387	1	Origin recognition complex subunit 2
FBgn0015271	-0.0105369	5.77728	0.956502	1	-0.0447236	5.6907	0.776829	1	Origin recognition complex subunit 5
FBgn0015277	0.149342	5.01738	0.312592	0.884719	-0.0337281	5.11558	0.824245	1	Phosphotidylinositol 3 kinase 59F
FBgn0015278	-0.0447299	6.59563	0.72915	0.985094	0.0668857	6.41294	0.622312	1	Phosphotidylinositol 3 kinase 68D
FBgn0015279	-0.31531	6.22754	0.160554	0.750758	-0.00816379	5.88053	0.973733	1	Pi3K92E
FBgn0015282	0.0369853	8.02356	0.752148	0.987311	0.0224209	7.95109	0.851105	1	Proteasome 26S subunit subunit 4 ATPase
FBgn0015283	0.0711744	8.10833	0.610615	0.968758	-0.00018045	8.13086	0.999154	1	Proteasome 54kD subunit
FBgn0015286	0.0199324	7.15557	0.87007	0.996716	-0.0152016	6.90469	0.891392	1	Ras-related protein
FBgn0015288	0.257273	6.87522	0.372459	0.909227	0.102082	7.43985	0.657015	1	Ribosomal protein L22
FBgn0015295	-0.0626373	5.498	0.664931	0.978846	0.0186677	5.25271	0.90628	1	SH2 ankyrin repeat kinase
FBgn0015296	-0.0357511	6.10444	0.770803	0.990136	-0.0669046	6.00846	0.531442	1	SHC-adaptor protein
FBgn0015298	0.179511	5.89449	0.317911	0.886261	-0.0351655	6.06393	0.844554	1	Signal recognition particle protein 19
FBgn0015299	0.0409787	6.47182	0.831381	0.995448	-0.0251222	6.41041	0.882856	1	Single stranded-binding protein c31A
FBgn0015316	1.33516	2.34484	0.0012842	0.111727	0.171943	1.66328	0.622504	1	Trypsin 29F
FBgn0015320	-0.208678	7.14571	0.114941	0.679772	-0.0185519	6.96033	0.892148	1	Ubiquitin conjugating enzyme 2
FBgn0015321	-0.033657	8.03382	0.792856	0.994985	0.00937452	7.89891	0.94158	1	Ubiquitin conjugating enzyme 4
FBgn0015323	0.0554254	2.68895	0.881943	0.997383	0.206669	2.65172	0.43297	1	VAChT
FBgn0015324	-0.175219	9.20177	0.202911	0.798465	-0.0135406	9.00606	0.92547	1	Vacuolar H[+]-ATPase 26kD E subunit
FBgn0015331	0.0870203	5.04107	0.595628	0.965553	-0.0890092	4.94219	0.50172	1	abstrakt
FBgn0015336	0.64824	2.53155	0.0546885	0.54736	0.0375333	2.49154	0.915346	1	NA
FBgn0015338	-0.0857831	6.36925	0.551482	0.958011	0.081376	6.33572	0.549474	1	NA
FBgn0015359	-0.122426	6.32374	0.352794	0.902701	0.00483691	6.32318	0.973383	1	NA
FBgn0015360	0.0175884	6.6615	0.876593	0.997354	-0.0320871	6.53037	0.769653	1	peptide O-xylosyltransferase
FBgn0015371	-0.0886969	7.02423	0.502815	0.947113	-0.0397274	6.7349	0.805166	1	charlatan
FBgn0015372	-0.288223	5.2523	0.119519	0.687252	0.110325	5.02117	0.518353	1	chrowded
FBgn0015374	0.104189	6.69124	0.36941	0.909079	-0.00371071	6.67237	0.975352	1	courtless
FBgn0015376	-0.217741	5.56685	0.110867	0.677379	-0.179632	5.42664	0.265063	1	cutlet
FBgn0015379	0.0412258	5.64056	0.828072	0.995448	-0.0644059	5.73344	0.695472	1	dodo
FBgn0015380	-0.074627	1.874	0.844035	0.996164	-0.443975	2.23423	0.161012	1	derailed
FBgn0015391	-0.0613077	7.37943	0.683563	0.981804	-0.00453311	7.0534	0.982125	1	gluon
FBgn0015393	-0.0123213	8.3463	0.9508	1	0.025436	8.49977	0.883315	1	hoi-polloi
FBgn0015396	-0.0834117	7.52152	0.513106	0.948501	-0.0468555	7.17215	0.769078	1	jumeau
FBgn0015399	-0.116787	1.05894	0.832017	0.995448	0.317339	1.36644	0.495669	1	kekkon-1
FBgn0015402	0.161678	5.55769	0.243462	0.834776	0.00757994	5.41638	0.959393	1	kinase suppressor of ras
FBgn0015477	-0.0241478	6.86483	0.847179	0.996164	0.033363	6.60832	0.79664	1	Receptor mediated endocytosis 8
FBgn0015509	-0.13123	8.76642	0.232878	0.828572	-0.0311314	8.5632	0.798328	1	lin-19-like
FBgn0015513	-0.111541	6.76951	0.491265	0.942671	-0.0531446	6.5313	0.741286	1	myoblast city
FBgn0015520	-0.078451	6.22033	0.53217	0.952907	-0.130994	5.90845	0.435106	1	nonA-like
FBgn0015521	0.00725943	9.77991	0.962581	1	0.108286	10.015	0.525022	1	Ribosomal protein S21
FBgn0015522	-0.271329	7.43735	0.024101	0.41173	0.0788676	7.3577	0.540079	1	olf186-M
FBgn0015527	-0.160806	6.59114	0.171056	0.761913	-0.0188725	6.68506	0.855899	1	penguin
FBgn0015541	0.137624	4.34896	0.663297	0.978551	-0.0206037	4.15159	0.937494	1	slamdance
FBgn0015542	0.0921634	7.35478	0.585318	0.965553	-0.0192849	7.01616	0.915381	1	similar
FBgn0015544	-0.0970949	6.54892	0.461051	0.940441	0.0264341	6.39138	0.836274	1	spaghetti
FBgn0015546	-0.165211	6.28115	0.208261	0.802644	-0.0439294	6.05517	0.771131	1	spellchecker1
FBgn0015553	-0.130721	7.57825	0.333054	0.894631	0.00122041	7.40762	0.99347	1	tosca
FBgn0015558	-0.999162	2.42951	0.00879689	0.273655	-0.0222464	2.17466	0.959994	1	tweety
FBgn0015562	-0.313604	6.10935	0.0203039	0.383111	0.00410711	5.92726	0.975344	1	vegetable
FBgn0015565	0.0551641	8.07644	0.654387	0.978008	-0.0118252	7.83876	0.932668	1	yin
FBgn0015568	0.0601084	5.78748	0.72685	0.98476	-0.187144	6.13327	0.261535	1	alpha-Esterase-1
FBgn0015569	0.0785112	4.58446	0.689215	0.981804	-0.108124	4.19777	0.506258	1	alpha-Esterase-10
FBgn0015570	0.663348	5.22656	0.0152613	0.341696	0.420696	4.74032	0.0218106	1	alpha-Esterase-2
FBgn0015571	0.288248	5.72453	0.0285177	0.431184	0.0232193	5.67559	0.865612	1	alpha-Esterase-3
FBgn0015572	0.371523	2.21213	0.172658	0.762821	-0.0124613	2.02227	0.957547	1	alpha-Esterase-4
FBgn0015575	0.491531	6.89912	0.00216297	0.146446	0.114961	6.84942	0.462179	1	alpha-Esterase-7
FBgn0015576	0.238372	4.99448	0.303478	0.879336	0.324179	4.80153	0.131958	1	alpha-Esterase-8
FBgn0015577	0.217886	5.21535	0.423013	0.929069	-0.000621303	5.14532	0.99937	1	alpha-Esterase-9
FBgn0015582	0.00309736	5.40987	0.983392	1	0.0474964	5.42253	0.726823	1	defective in the avoidance of repellents
FBgn0015589	-0.0227991	5.78276	0.895734	0.999347	-0.0474808	5.44336	0.789409	1	APC-like
FBgn0015591	0.130529	2.70347	0.637665	0.974675	0.0757191	2.63703	0.782936	1	Allatostatin
FBgn0015600	-0.0154268	6.82159	0.922156	1	-0.0243531	6.59274	0.876524	1	toucan
FBgn0015602	-0.159152	6.43199	0.197805	0.792904	0.0504893	6.2679	0.683226	1	Boundary element-associated factor of 32kD
FBgn0015609	-0.618055	1.78826	0.118217	0.68478	0.102101	1.77251	0.785662	1	Cadherin-N
FBgn0015614	-0.15507	7.53328	0.173279	0.763257	0.0333104	7.32138	0.786386	1	Calcineurin B2
FBgn0015615	-0.00963842	6.83833	0.932047	1	-0.0769099	6.58945	0.547182	1	Chromosome-associated protein
FBgn0015618	0.0515039	4.74777	0.756509	0.987936	0.037081	4.67553	0.81225	1	Cyclin-dependent kinase 8
FBgn0015621	0.0856525	5.68467	0.617817	0.969974	-0.0333731	5.66566	0.836	1	Clipper
FBgn0015622	0.0300012	7.7465	0.789584	0.994985	0.0271919	7.61045	0.792795	1	Calnexin 99A
FBgn0015623	0.283049	9.45316	0.0422767	0.504253	-0.0366773	9.47781	0.807618	1	Cytochrome P450 reductase
FBgn0015625	-0.274241	8.04522	0.0664249	0.573234	-0.0320486	7.68716	0.870291	1	Cyclin B3
FBgn0015663	-0.275998	3.69334	0.298829	0.875754	-0.0921229	3.38497	0.618355	1	Dorothy
FBgn0015664	-0.141494	6.63341	0.222392	0.818133	-0.0563961	6.36336	0.658785	1	DNA replication-related element factor
FBgn0015714	0.986961	6.07235	0.000980934	0.093118	0.531202	5.35476	0.0129237	1	Cytochrome P450-6a17
FBgn0015721	0.649708	0.865436	0.129737	0.703951	-0.271035	0.717069	0.409345	1	king tubby
FBgn0015737	-0.148429	7.17225	0.354837	0.902701	0.0223615	6.92386	0.884214	1	Hemomucin
FBgn0015754	-0.106272	8.01184	0.324102	0.891618	0.00744297	7.84471	0.954901	1	Lissencephaly-1
FBgn0015756	0.0929448	10.9867	0.587868	0.965553	0.00648341	11.2843	0.971837	1	Ribosomal protein L9
FBgn0015765	-0.0787756	5.37949	0.54112	0.955299	0.0834085	5.25908	0.496303	1	Mpk2
FBgn0015766	0.315689	8.07289	0.175733	0.768092	0.0517954	8.10036	0.781478	1	Msr-110
FBgn0015772	-0.167559	6.37664	0.413013	0.923573	-0.078586	5.95782	0.70694	1	Numb-associated kinase
FBgn0015773	0.0244213	2.49918	0.941761	1	-0.293359	2.63302	0.310587	1	Netrin-A
FBgn0015774	-0.672009	0.601048	0.355381	0.902701	NA	NA	NA	NA	Netrin-B
FBgn0015776	-0.040199	8.13392	0.75105	0.987248	0.0671889	7.89664	0.571082	1	nervana 1
FBgn0015777	0.171052	5.50224	0.391823	0.919768	-0.022185	5.5265	0.898097	1	nervana 2
FBgn0015778	-0.21978	8.49467	0.226143	0.819814	-0.0535944	8.12611	0.785703	1	rasputin
FBgn0015781	-0.020611	5.38931	0.886899	0.997903	-0.0351367	5.36369	0.79532	1	Pyrroline 5-carboyxlate reductase
FBgn0015789	-0.0770286	7.61785	0.523218	0.951603	-0.027801	7.42944	0.822223	1	Rab-protein 10
FBgn0015790	-0.0588507	8.39157	0.571	0.96236	0.0549192	8.24124	0.596334	1	Rab-protein 11
FBgn0015791	-0.0878194	6.48499	0.378409	0.910725	-0.0415454	6.3318	0.693808	1	Rab-protein 14
FBgn0015793	-0.0589731	5.48324	0.675577	0.981733	0.0568136	5.3686	0.652058	1	Rab-related protein 3
FBgn0015794	0.0915488	6.10449	0.523524	0.951603	0.0167841	6.18504	0.913927	1	Rab-related protein 4
FBgn0015795	-0.0135349	7.94877	0.898652	0.999497	0.0189326	7.88132	0.860955	1	Rab-protein 7
FBgn0015797	-0.113229	6.55625	0.264694	0.851581	0.00435788	6.36997	0.968853	1	Rab-protein 6
FBgn0015799	-0.208486	7.26151	0.131775	0.707927	-0.0825392	6.98886	0.648258	1	Retinoblastoma-family protein
FBgn0015801	0.123771	5.43645	0.327022	0.894631	0.0340502	5.54273	0.806022	1	Rhythmically expressed gene 5
FBgn0015803	-0.0451018	5.9096	0.727426	0.98476	-0.0649671	5.70089	0.647994	1	rho-type guanine exchange factor
FBgn0015805	-0.269801	7.73745	0.0548813	0.54758	-0.0214681	7.43195	0.901972	1	Rpd3
FBgn0015806	-0.114449	6.80541	0.380901	0.911237	-0.0702091	6.63016	0.592702	1	RPS6-p70-protein kinase
FBgn0015808	0.23107	6.72652	0.0478008	0.522743	0.0996059	6.70064	0.409859	1	Sterol carrier protein X-related thiolase
FBgn0015816	0.121044	5.98185	0.351162	0.902701	-0.0312833	6.04181	0.80386	1	SLY-1 homologous
FBgn0015818	0.00958522	5.54052	0.944853	1	0.0539829	5.5425	0.659094	1	Spliceosomal protein on the X
FBgn0015828	0.0598112	7.08002	0.714741	0.984492	-0.0969782	7.12732	0.526406	1	Transcription factor IIEalpha
FBgn0015829	-0.00401158	4.9661	0.990468	1	0.0835508	5.04294	0.560592	1	Transcription factor IIEbeta
FBgn0015834	0.0316359	8.77158	0.829486	0.995448	-0.0199559	8.89988	0.887336	1	Trip1
FBgn0015838	-0.311325	5.49184	0.0777278	0.608087	0.00603304	5.23496	0.974982	1	Van Gogh
FBgn0015872	0.203518	4.80127	0.346741	0.902021	-0.109197	4.70626	0.606833	1	Drip
FBgn0015903	-0.261924	7.03551	0.0625429	0.564477	-0.0910734	6.74068	0.57412	1	apontic
FBgn0015904	-0.107993	0.834648	0.745222	0.985935	-0.00145246	0.987105	1	1	araucan
FBgn0015905	-0.0388309	5.60931	0.747145	0.986342	-0.0642199	5.50762	0.62405	1	asteroid
FBgn0015907	0.0176455	6.9325	0.869763	0.996716	0.0101532	7.01798	0.926272	1	bancal
FBgn0015919	0.0464455	1.13295	0.939806	1	-0.0569376	1.10499	0.912317	1	caupolican
FBgn0015924	-0.18003	8.02832	0.0998755	0.658954	0.0336938	7.75324	0.815296	1	croquemort
FBgn0015925	-0.0658071	6.53841	0.59435	0.965553	0.0068931	6.46857	0.955643	1	capsuleen
FBgn0015926	-0.0512934	6.09465	0.704088	0.981999	-0.0337284	5.89939	0.834883	1	discontinuous actin hexagon
FBgn0015929	-0.353502	7.53906	0.0159741	0.349401	-0.0180679	7.24583	0.922501	1	disc proliferation abnormal
FBgn0015949	-0.272612	6.16399	0.0467138	0.522743	0.0867793	5.9469	0.601435	1	hiiragi
FBgn0016013	0.328907	3.6543	0.106076	0.668059	0.182818	3.47181	0.389804	1	Fumarylacetoacetase
FBgn0016031	0.154366	7.22667	0.178273	0.770246	-0.0269121	7.16206	0.830644	1	lamina ancestor
FBgn0016032	0.13138	2.87138	0.627509	0.972418	0.137001	2.87757	0.596976	1	late bloomer
FBgn0016034	-0.190404	6.68601	0.103593	0.664894	0.0428966	6.48377	0.738916	1	maelstrom
FBgn0016036	-0.245449	2.13109	0.385272	0.915684	0.0353622	1.98677	0.904559	1	meiotic P22
FBgn0016038	-0.133016	6.31048	0.271822	0.854894	0.0104748	6.22708	0.927813	1	modifier of rudimentary
FBgn0016041	-0.371142	7.59166	0.00750468	0.264763	-0.0216294	7.36967	0.891517	1	Translocase of outer membrane 40
FBgn0016047	-0.445616	1.22591	0.240007	0.834713	-0.347111	1.44964	0.247356	1	no mechanoreceptor potential A
FBgn0016053	-0.0802646	8.52658	0.666514	0.979013	-0.0923927	8.44208	0.640996	1	polar granule component
FBgn0016054	0.175444	6.3669	0.286648	0.867919	0.390909	6.14243	0.00776385	1	(6-4)-photolyase
FBgn0016059	-0.119626	7.95633	0.284624	0.86782	-0.0272726	7.70285	0.832786	1	Sema-1b
FBgn0016070	-0.0404801	10.2391	0.74357	0.985596	-0.0295633	9.92501	0.850559	1	smaug
FBgn0016075	-0.111582	6.3613	0.594317	0.965553	-0.099394	6.79628	0.62073	1	viking
FBgn0016076	0.114794	4.49425	0.729596	0.985094	-0.110881	4.44384	0.7016	1	vrille
FBgn0016078	0.0377635	5.96112	0.73334	0.985596	-0.0247078	5.99361	0.824435	1	wunen
FBgn0016080	0.203349	1.18767	0.539696	0.954584	-0.41029	1.10505	0.156798	1	xmas-1
FBgn0016081	0.187241	5.66277	0.336387	0.894631	0.0169944	5.40526	0.919483	1	furry
FBgn0016119	0.146863	8.28745	0.372125	0.909079	-0.012478	8.49329	0.945622	1	ATPase coupling factor 6
FBgn0016120	0.128351	8.4709	0.407645	0.923573	0.00320662	8.7018	0.985843	1	ATP synthase
FBgn0016122	0.208869	6.84236	0.137536	0.718393	-0.0613872	6.96471	0.624856	1	Angiotensin-converting enzyme-related
FBgn0016123	0.420336	7.45034	0.0236942	0.40857	-0.0323259	7.5576	0.861077	1	Alkaline phosphatase 4
FBgn0016131	-0.281723	5.80004	0.0339858	0.462931	-0.0752739	5.80259	0.501208	1	Cyclin-dependent kinase 4
FBgn0016641	-0.15305	6.00562	0.346285	0.902021	-0.0412418	5.70733	0.826646	1	Protein tyrosine phosphatase-ERK/Enhancer of Ras1
FBgn0016650	0.0650483	2.46736	0.861016	0.996716	-0.117696	2.49488	0.705132	1	NA
FBgn0016672	0.209186	6.67376	0.181232	0.775288	0.063711	6.79802	0.686076	1	Inositol polyphosphate 1-phosphatase
FBgn0016675	0.834737	6.00598	0.00312704	0.169517	0.341034	6.24118	0.185208	1	Galactose-specific C-type lectin
FBgn0016684	0.537405	5.3472	0.0233571	0.406234	-0.208082	5.01043	0.232584	1	Na[+]-dependent inorganic phosphate cotransporter
FBgn0016685	-0.0194148	9.22906	0.892113	0.998939	-0.00142748	9.29509	0.99205	1	Nucleoplasmin
FBgn0016687	0.0624911	8.77981	0.663011	0.978484	0.0262078	8.91017	0.858043	1	Nucleosome remodeling factor - 38kD
FBgn0016691	0.145091	8.5183	0.397321	0.921655	-0.035582	8.71098	0.837387	1	Oligomycin sensitivity-conferring protein
FBgn0016693	-0.071173	6.55574	0.527328	0.951603	-0.0240975	6.40567	0.872125	1	Putative Achaete Scute Target 1
FBgn0016694	-0.109105	5.61933	0.700993	0.981999	-0.11399	5.30541	0.604284	1	PAR-domain protein 1
FBgn0016696	0.199169	7.83528	0.0643439	0.568052	0.00125883	7.76402	0.991871	1	Pitslre
FBgn0016697	0.122124	8.30518	0.547205	0.956718	-0.0386327	8.3714	0.831245	1	Proteasome alpha5 subunit
FBgn0016698	0.184408	5.50716	0.250207	0.838089	0.0652084	5.58765	0.600738	1	Phosphotyrosyl phosphatase activator
FBgn0016700	0.0450695	8.25995	0.700514	0.981999	0.00314142	8.25977	0.980876	1	Rab-protein 1
FBgn0016701	-0.018934	6.90618	0.878475	0.997383	0.0177209	6.87774	0.872731	1	Rab-protein 4
FBgn0016715	0.489618	4.60722	0.0227598	0.401017	0.275473	4.63592	0.248679	1	Rhythmically expressed gene 2
FBgn0016726	0.0636324	9.53661	0.740053	0.985596	0.0303787	9.77539	0.868895	1	Ribosomal protein L29
FBgn0016754	0.0055777	4.85953	0.981899	1	-0.0427538	4.61999	0.784296	1	six-banded
FBgn0016756	0.00286513	7.52632	0.986116	1	-0.0343484	7.37334	0.808342	1	Ubiquitin-specific protease 64E
FBgn0016762	-0.091161	4.06164	0.643197	0.975951	0.0628192	4.23858	0.71689	1	angel
FBgn0016792	-0.130336	7.73502	0.291732	0.870113	-0.0429575	7.44485	0.773029	1	dalmatian
FBgn0016794	-0.207518	6.64504	0.120854	0.689907	-0.0510565	6.44887	0.752656	1	daughter of sevenless
FBgn0016797	-0.332947	3.62061	0.446338	0.935545	-0.236562	3.2211	0.54373	1	frizzled 2
FBgn0016917	0.00167371	8.25198	0.990365	1	0.00758824	7.99454	0.952979	1	Signal-transducer and activator of transcription protein at 92E
FBgn0016926	0.0438699	8.15379	0.726651	0.98476	-0.133491	8.27218	0.398045	1	Pinocchio
FBgn0016930	-0.235469	5.63218	0.163305	0.754117	-0.0556255	5.29203	0.768819	1	smell impaired 35A
FBgn0016970	-0.162145	4.82076	0.415777	0.924697	-0.0137801	4.74576	0.939011	1	lethal (2) k10201
FBgn0016977	-0.0620697	7.00697	0.740302	0.985596	-0.021795	6.58601	0.895681	1	split ends
FBgn0016978	0.0771841	6.01119	0.544966	0.956718	0.0577777	5.96157	0.627114	1	small ribonucleoprotein particle U1 subunit 70K
FBgn0016983	-0.0941423	7.66188	0.417331	0.925351	-0.0333908	7.51542	0.768161	1	smallminded
FBgn0016984	0.0745661	7.48777	0.518589	0.951228	-0.0975835	7.30316	0.412497	1	skittles
FBgn0017414	0.0792124	4.36654	0.704285	0.981999	-0.165985	4.31327	0.410671	1	cag
FBgn0017418	-0.16836	6.24149	0.358913	0.905989	-0.00161965	5.83743	0.996407	1	ariadne
FBgn0017429	-0.0191985	5.99271	0.903217	0.999497	0.00278887	6.16613	0.987301	1	NA
FBgn0017430	-0.219431	5.23736	0.130371	0.704966	0.0570635	5.02109	0.710513	1	Negative elongation factor E
FBgn0017448	-0.0966626	5.38852	0.53853	0.954265	-0.253472	5.57246	0.241608	1	NA
FBgn0017457	-0.056101	6.70562	0.693188	0.981999	0.0162102	6.6082	0.903202	1	U2 small nuclear riboprotein auxiliary factor 38
FBgn0017482	0.346121	2.56001	0.149693	0.737265	-0.104054	2.72331	0.671192	1	Type III alcohol dehydrogenase
FBgn0017549	-0.0576716	6.42493	0.573162	0.96236	0.00700725	6.22198	0.95113	1	Ras which interacts with Calmodulin
FBgn0017550	0.216347	7.49782	0.0646355	0.568151	0.0513308	7.59474	0.645408	1	Regena
FBgn0017551	-0.367165	6.51429	0.0112006	0.302977	0.0113582	6.20515	0.952066	1	Regulator of cyclin A1
FBgn0017558	-0.0119454	7.29256	0.925933	1	-0.0686881	7.18664	0.605831	1	Pyruvate dehydrogenase kinase
FBgn0017561	-0.140879	5.61086	0.40968	0.923573	0.0430597	5.50758	0.777949	1	Open rectifier K[+] channel 1
FBgn0017566	0.162058	7.59465	0.208681	0.802644	-0.101945	7.8443	0.486439	1	NADH:ubiquinone reductase 75kD subunit precursor
FBgn0017567	0.141736	7.27922	0.376246	0.910595	-0.0244647	7.59425	0.886426	1	NADH:ubiquinone reductase 23kD subunit precursor
FBgn0017572	-0.0803995	6.61168	0.407844	0.923573	0.00415169	6.45913	0.967623	1	Mo25
FBgn0017577	-0.265903	7.83066	0.0650982	0.569795	-0.0521853	7.58161	0.737221	1	Minichromosome maintenance 5
FBgn0017578	0.104499	5.42747	0.487054	0.940589	0.134891	5.50816	0.382608	1	Max
FBgn0017579	0.0678604	10.6934	0.73358	0.985596	-0.00860722	11.0291	0.963107	1	Ribosomal protein L14
FBgn0017581	-0.0404161	9.58481	0.813215	0.995448	-0.00328541	9.38943	0.984056	1	Lk6
FBgn0017590	-0.0834254	2.00783	0.794134	0.994986	-0.276334	2.00955	0.381329	1	klingon
FBgn0019624	0.118166	8.55554	0.437615	0.934494	0.013225	8.71767	0.936511	1	Cytochrome c oxidase subunit Va
FBgn0019637	-0.0216428	6.40319	0.85441	0.996716	0.0297675	6.39669	0.76773	1	Another transcription unit
FBgn0019643	0.4835	5.80163	0.00468138	0.206611	0.034505	5.72237	0.859946	1	Dopamine N acetyltransferase
FBgn0019644	0.143698	8.44532	0.39521	0.920557	-0.0811673	8.70059	0.660901	1	ATP synthase
FBgn0019662	-0.116688	5.48744	0.331106	0.894631	-0.0622481	5.34863	0.621031	1	quemao
FBgn0019686	-0.0793955	8.82676	0.561196	0.95854	-0.0053581	8.69085	0.969944	1	loki
FBgn0019830	0.157981	7.00836	0.342235	0.899269	0.0753432	7.14688	0.631425	1	congested-like trachea
FBgn0019886	0.12321	7.38906	0.287426	0.868314	-0.0918899	7.20627	0.426823	1	Letm1
FBgn0019890	-0.222343	5.81249	0.376355	0.910595	-0.0892839	5.40559	0.739691	1	Smg5
FBgn0019925	-0.0478647	7.82473	0.630625	0.974367	0.0143834	7.72566	0.890572	1	Surfeit 4
FBgn0019928	0.791914	4.00143	0.02667	0.422212	0.0658201	3.60733	0.840379	1	Ser8
FBgn0019929	0.406911	5.53509	0.0623152	0.564214	0.0366446	5.7457	0.835068	1	Ser7
FBgn0019932	-0.144219	6.09743	0.223827	0.818447	0.0246407	5.96467	0.845212	1	S-adenosylmethionine decarboxylase
FBgn0019936	0.0559128	10.2689	0.754855	0.987311	-0.00856275	10.6224	0.964815	1	Ribosomal protein S20
FBgn0019938	-0.0943505	7.00181	0.472653	0.940441	-0.0611327	7.11915	0.58446	1	RNA polymerase I subunit
FBgn0019940	0.487931	3.91265	0.0400397	0.494696	0.263646	4.26418	0.313593	1	Rhodopsin 6
FBgn0019947	-0.115558	6.31333	0.263823	0.850886	0.0835972	6.13	0.414566	1	Presenilin
FBgn0019948	0.295144	6.83662	0.00797866	0.269791	0.02196	6.88697	0.868845	1	Peptidylglycine-alpha-hydroxylating monooxygenase
FBgn0019949	0.121983	5.61303	0.483049	0.940441	-0.0247707	5.61587	0.87861	1	Cyclin-dependent kinase 9
FBgn0019952	-0.172544	4.23025	0.491236	0.942671	-0.132237	4.54288	0.626074	1	Organic cation transporter
FBgn0019957	0.139148	7.71965	0.375709	0.910595	-0.0138179	7.92617	0.931631	1	NADH:ubiquinone reductase 42kD subunit precursor
FBgn0019960	0.0549861	7.43588	0.606287	0.967538	-0.0564678	7.47855	0.61371	1	NA
FBgn0019968	0.00195815	5.623	0.996672	1	-0.0435232	5.3015	0.819323	1	Kinesin-73
FBgn0019972	-0.255687	6.02851	0.112231	0.677379	0.0650753	5.74852	0.731326	1	Ice
FBgn0019982	0.338572	6.54668	0.0582295	0.554552	0.049349	6.54553	0.766006	1	GS1-like
FBgn0019990	-0.0531473	5.97429	0.742367	0.985596	-0.133842	5.69937	0.47096	1	Gcn2
FBgn0020018	-0.0296372	5.35325	0.859989	0.996716	-0.128914	5.36482	0.346405	1	Protoporphyrinogen oxidase
FBgn0020224	-0.367328	7.14045	0.0143375	0.335075	-0.0523051	6.73337	0.78766	1	Cbl
FBgn0020235	0.0581049	8.81267	0.70209	0.981999	-0.0106415	9.00008	0.94436	1	ATP synthase-gamma chain
FBgn0020236	0.486471	8.30122	0.00196683	0.139312	-0.0239071	8.03392	0.850543	1	ATP citrate lyase
FBgn0020238	-0.12844	9.83091	0.259021	0.848856	0.0147938	9.62283	0.895515	1	14-3-3epsilon
FBgn0020240	-0.119149	7.37874	0.349614	0.902701	-0.0191633	7.08809	0.900773	1	Macroglobulin complement-related
FBgn0020245	-0.143848	5.55366	0.313315	0.884971	-0.025408	5.33786	0.861678	1	tout-velu
FBgn0020248	-0.104048	6.46721	0.448656	0.935545	0.0713276	6.51295	0.571162	1	stem cell tumor
FBgn0020249	-0.0942168	6.86636	0.331636	0.894631	0.0158106	6.80497	0.882451	1	steamer duck
FBgn0020251	-0.064307	4.73746	0.750667	0.986885	0.055534	4.49088	0.785484	1	sulfateless
FBgn0020255	-0.110294	10.0074	0.378217	0.910725	0.0261919	9.90054	0.834834	1	ran
FBgn0020257	-0.0984295	3.07346	0.779414	0.991414	-0.110572	3.00741	0.723559	1	partner of paired
FBgn0020261	0.0193429	6.28889	0.88475	0.997624	-0.075527	6.14661	0.56026	1	pacman
FBgn0020269	0.215487	2.04215	0.486251	0.940589	0.113041	1.98863	0.694723	1	M-spondin
FBgn0020270	0.0666287	6.63291	0.670838	0.980024	-0.0839686	6.64888	0.556381	1	meiotic recombination 11
FBgn0020272	-0.107595	5.33062	0.478222	0.940441	-0.214861	5.04558	0.124537	1	misato
FBgn0020277	0.351244	2.29494	0.212112	0.804577	-0.0663731	2.24642	0.821285	1	lush
FBgn0020278	0.00319128	4.68912	0.995092	1	-0.0983656	4.58874	0.601275	1	locomotion defects
FBgn0020279	-0.141266	7.56211	0.525593	0.951603	-0.119208	7.21815	0.595197	1	lingerer
FBgn0020294	-0.201841	2.30006	0.594361	0.965553	-0.184749	2.31553	0.589468	1	knockout
FBgn0020299	0.28681	3.25958	0.324415	0.891618	-0.152115	3.3874	0.62838	1	stumps
FBgn0020300	0.471338	3.64851	0.043608	0.512172	-0.021417	3.74848	0.926826	1	geko
FBgn0020304	-0.132736	6.6638	0.41214	0.923573	-0.0408015	6.45753	0.806882	1	drongo
FBgn0020305	0.161975	6.28639	0.34378	0.899269	0.0449813	6.35141	0.785568	1	dribble
FBgn0020306	-0.0102022	8.56267	0.947904	1	-0.0704645	8.31694	0.633014	1	domino
FBgn0020307	0.297201	2.28126	0.484792	0.940589	-0.132311	1.80909	0.736488	1	defective proventriculus
FBgn0020309	-0.104618	6.87593	0.467665	0.940441	-0.0850481	6.62892	0.555349	1	crooked legs
FBgn0020312	-0.00308009	6.02685	0.983642	1	0.00181976	5.92229	0.99039	1	NA
FBgn0020368	0.108613	5.17209	0.620043	0.969974	0.00211967	5.23894	0.994654	1	Vacuolar H[+] ATPase subunit 68-1
FBgn0020369	-0.0221056	7.73692	0.844735	0.996164	0.0350944	7.61565	0.753243	1	Pros45
FBgn0020370	0.0687255	8.19038	0.494708	0.943316	-0.0410927	8.09668	0.700637	1	tripeptidyl-peptidase II
FBgn0020372	0.232084	3.34661	0.279815	0.865294	-0.0111327	3.4958	0.974479	1	Transmembrane 4 superfamily
FBgn0020378	0.0639063	1.03636	0.914005	1	-0.360679	1.05184	0.37079	1	Sp1
FBgn0020379	-0.279912	4.4146	0.153261	0.741738	-0.034379	4.26197	0.870399	1	Rfx
FBgn0020381	0.0599018	5.04448	0.671524	0.980731	0.0791662	5.09753	0.574344	1	Death related ced-3/Nedd2-like protein
FBgn0020385	0.470921	7.16805	0.000794079	0.0870067	-0.00579609	7.01485	0.964082	1	pugilist
FBgn0020386	-0.018381	7.81503	0.861387	0.996716	-0.0775035	7.67233	0.487209	1	Phosphoinositide-dependent kinase 1
FBgn0020388	0.0355688	6.15156	0.729573	0.985094	-0.132629	6.02014	0.275156	1	Pcaf
FBgn0020389	-0.131445	5.0621	0.372119	0.909079	-0.0751212	5.02361	0.595999	1	PAPS synthetase
FBgn0020391	-0.215999	1.38531	0.535078	0.952909	0.283956	1.62791	0.297012	1	Neurospecific receptor kinase
FBgn0020392	-0.141977	7.89425	0.227566	0.821164	0.0260096	7.85345	0.832962	1	N-myristoyl transferase
FBgn0020407	-0.0858415	5.15641	0.543735	0.956251	-0.0791607	5.01236	0.599395	1	asunder
FBgn0020412	-0.0349084	6.43884	0.768495	0.990136	-0.152652	6.1542	0.302458	1	JIL-1
FBgn0020414	0.487687	6.67616	0.00541024	0.226443	0.0214101	6.61408	0.896309	1	Imaginal disc growth factor 3
FBgn0020415	-0.269265	6.76897	0.153764	0.741738	0.144138	6.87843	0.486393	1	Imaginal disc growth factor 2
FBgn0020416	-0.0873453	6.46019	0.623275	0.970737	0.135441	6.70253	0.501326	1	Imaginal disc growth factor 1
FBgn0020439	0.213455	7.15848	0.198483	0.793589	0.0353601	7.3663	0.846332	1	fau
FBgn0020440	-0.222272	6.19236	0.13352	0.710311	-0.0271004	5.8732	0.888358	1	Focal Adhesion Kinase
FBgn0020443	-0.0737806	8.45543	0.49646	0.94431	-0.0284029	8.2948	0.800881	1	Ef1alpha-like factor
FBgn0020445	-0.0443439	6.46764	0.701194	0.981999	-0.0044629	6.14512	0.975631	1	Early gene at 23
FBgn0020493	-0.254725	4.66223	0.206817	0.802644	0.0653693	4.63628	0.760648	1	Daughters against dpp
FBgn0020496	-0.0879344	7.99515	0.397087	0.921655	5.52773e-05	7.78503	0.999688	1	C-terminal Binding Protein
FBgn0020497	-0.105947	8.33402	0.403177	0.923573	-0.0333503	8.02055	0.811931	1	embargoed
FBgn0020503	0.00400429	7.43735	0.978124	1	-0.00398092	7.28161	0.975198	1	Cytoplasmic linker protein 190
FBgn0020506	0.355068	3.08853	0.56894	0.961456	-0.670224	1.51208	0.157064	1	Amyrel
FBgn0020508	0.703745	4.84477	0.0271464	0.426565	0.493789	5.05561	0.167783	1	Antigen 5-related 2
FBgn0020510	-0.0927539	6.09613	0.47905	0.940441	-0.0405963	5.85345	0.787355	1	Abelson interacting protein
FBgn0020513	0.303491	8.47013	0.0279825	0.431089	0.121486	8.40775	0.415876	1	ade5
FBgn0020521	0.363206	4.58491	0.117474	0.68478	-0.0989242	4.40377	0.679873	1	piopio
FBgn0020545	0.142392	6.6122	0.267978	0.853365	0.0274676	6.80729	0.853881	1	kraken
FBgn0020616	-0.0477463	6.51074	0.697397	0.981999	-0.0723857	6.24374	0.573339	1	Stromalin
FBgn0020618	0.0685218	11.1264	0.673175	0.981733	-0.0280366	11.5115	0.872682	1	Receptor of activated protein kinase C 1
FBgn0020620	-0.200593	6.23488	0.153593	0.741738	-0.044211	5.97437	0.772761	1	tre oncogene-related protein
FBgn0020621	-0.0962425	6.43061	0.596719	0.965553	-0.0940868	6.1172	0.656649	1	Protein kinase related to protein kinase N
FBgn0020622	-0.322214	6.4888	0.115118	0.679772	-0.0233195	6.02481	0.933375	1	Pi3K21B
FBgn0020626	0.0582893	6.23095	0.680915	0.981804	-0.0332324	6.10354	0.810231	1	Oxysterol binding protein
FBgn0020633	-0.140569	7.99505	0.240146	0.834713	-0.00209548	7.8477	0.989324	1	Minichromosome maintenance 7
FBgn0020647	0.107644	6.17353	0.362068	0.905998	-0.12002	6.06915	0.283533	1	Krueppel target at 95D
FBgn0020653	0.106989	8.61621	0.31761	0.886261	0.0144009	8.6807	0.893669	1	Thioredoxin reductase-1
FBgn0020655	0.0340544	7.08558	0.769498	0.990136	0.00268923	7.07073	0.983286	1	GTPase-activating protein 69C
FBgn0020762	-0.0576141	4.7862	0.829093	0.995448	-0.126961	4.84903	0.607686	1	ABC transporter expressed in trachea
FBgn0020764	0.328947	7.04705	0.015258	0.341696	-0.0633083	7.22048	0.704077	1	Aminolevulinate synthase
FBgn0020765	0.309237	0.612583	0.607534	0.968014	NA	NA	NA	NA	Acp65Aa
FBgn0020766	0.0691284	5.25674	0.667676	0.979603	-0.0706643	5.52397	0.662723	1	Phenylalanyl-tRNA synthetase
FBgn0020767	-0.0722994	5.86907	0.561612	0.95854	0.000956349	5.73388	0.995957	1	Sprouty-related protein with EVH-1 domain
FBgn0020887	-0.0974341	6.69106	0.515148	0.949075	-0.0567316	6.4703	0.735721	1	Su(z)12
FBgn0020906	0.900825	5.16049	0.0951248	0.649999	-1.37346	4.70745	0.00526032	1	Jonah 25Bi
FBgn0020907	0.226703	4.18945	0.265656	0.851856	0.100119	4.22244	0.63815	1	Sarcoplasmic calcium-binding protein 2
FBgn0020909	-0.00314274	5.50502	0.988654	1	-0.081582	5.48565	0.509946	1	Rtc1
FBgn0020910	0.112544	11.5908	0.463598	0.940441	0.00280696	11.9699	0.987836	1	Ribosomal protein L3
FBgn0020912	0.258046	3.3979	0.472375	0.940441	-0.0266035	3.29549	0.921588	1	Ptx1
FBgn0020930	-0.0420598	5.58959	0.72557	0.98476	-0.0587399	5.46831	0.616225	1	Diacyl glycerol kinase epsilon
FBgn0021738	0.0610413	2.80119	0.767584	0.990082	0.042123	2.81925	0.857897	1	Circadianly Regulated Gene
FBgn0021750	0.0914913	5.17131	0.565857	0.960532	0.0090807	5.19322	0.948386	1	Seryl-tRNA synthetase
FBgn0021760	-0.132026	6.99149	0.394465	0.920557	-0.0518253	6.63052	0.771583	1	chromosome bows
FBgn0021761	-0.164617	7.79182	0.138562	0.719325	-0.0141196	7.55199	0.913315	1	Nucleoporin 154
FBgn0021764	-0.0706927	6.804	0.598437	0.965553	-0.0511864	6.59696	0.718276	1	sidekick
FBgn0021765	-0.0640754	7.83272	0.662343	0.978484	0.208043	7.85692	0.101841	1	scully
FBgn0021768	-0.178822	7.01853	0.1421	0.722905	0.0594616	6.95024	0.628225	1	nudC
FBgn0021776	0.434676	1.82664	0.241204	0.834713	-0.252726	2.37881	0.446542	1	miranda
FBgn0021795	0.0951567	7.42873	0.572326	0.96236	0.042713	7.55438	0.802746	1	Translocon-associated protein delta
FBgn0021796	0.101939	5.66496	0.463957	0.940441	-0.128673	5.54623	0.351436	1	Target of rapamycin
FBgn0021800	-0.253318	5.46087	0.122605	0.691759	-0.0391748	5.20185	0.816737	1	lethal (2) k16918
FBgn0021814	0.129501	5.62234	0.405724	0.923573	-0.0450238	5.70452	0.763766	1	Vacuolar protein sorting 28
FBgn0021818	-0.132714	6.37968	0.406995	0.923573	-0.0471459	6.07054	0.791992	1	connector enhancer of ksr
FBgn0021825	0.182887	6.37236	0.193955	0.790714	-0.0376414	6.38012	0.761131	1	Dynamitin
FBgn0021847	-0.082851	6.15562	0.443301	0.935195	-0.0211446	5.98883	0.864519	1	lethal (2) k14710
FBgn0021856	0.0574395	5.94797	0.723789	0.98476	-0.0140596	5.95034	0.92408	1	lethal (2) k14505
FBgn0021872	0.291522	8.44084	0.0122768	0.313922	0.00436796	8.42803	0.972288	1	X box binding protein-1
FBgn0021873	-0.222934	5.94455	0.375859	0.910595	-0.120044	5.44945	0.680819	1	Gef26
FBgn0021874	-0.0500119	4.84176	0.794709	0.994986	-0.12613	5.32888	0.53485	1	Notchless
FBgn0021875	-0.0319886	4.59902	0.868484	0.996716	-0.0880791	4.93984	0.607877	1	Zinc finger protein RP-8
FBgn0021895	-0.563088	5.78832	0.0293175	0.434711	0.013432	5.51297	0.959202	1	yantar
FBgn0021906	0.162119	8.18939	0.342714	0.899269	-0.0957757	8.54586	0.615852	1	Rieske iron-sulfur protein
FBgn0021944	0.18515	6.59586	0.204447	0.799247	-0.0282151	6.60122	0.840587	1	Coproporphyrinogen oxidase
FBgn0021953	0.183496	6.67013	0.287574	0.868475	0.0254818	6.70664	0.869986	1	Fatty acid (long chain) transport protein
FBgn0021967	0.1329	7.15235	0.41258	0.923573	-0.0147294	7.37877	0.931985	1	Pdsw
FBgn0021979	0.154673	7.51182	0.151177	0.73809	-0.0282769	7.48505	0.793173	1	lethal (2) k09913
FBgn0021995	-0.0136633	6.98307	0.939648	1	-0.026811	7.08222	0.859913	1	Rs1
FBgn0022023	-0.0598042	8.53085	0.603375	0.966015	-0.0143302	8.74132	0.911965	1	Eukaryotic initiation factor 3 p40 subunit
FBgn0022027	0.0398084	5.51931	0.84506	0.996164	0.0284534	5.63357	0.875282	1	Vacuolar protein sorting 25
FBgn0022029	-0.126948	6.52735	0.245693	0.835428	-0.034388	6.56848	0.735657	1	lethal (2) k01209
FBgn0022063	-0.0481382	6.85348	0.688021	0.981804	-0.000957711	6.68326	0.995461	1	Pcf11
FBgn0022069	-0.224116	7.47908	0.0427565	0.507347	-0.0296409	7.3531	0.789536	1	Nnp-1
FBgn0022097	0.0677966	7.97327	0.565226	0.960532	0.0176554	8.02999	0.885367	1	Vacuolar H[+] ATPase subunit 36-1
FBgn0022153	-0.131516	6.68693	0.264286	0.851486	-0.0269198	6.48746	0.838746	1	lethal (2) k05819
FBgn0022160	0.28036	6.51726	0.15981	0.749869	-0.150822	6.7671	0.47373	1	Glycerophosphate oxidase-1
FBgn0022213	-0.326153	8.42501	0.0458542	0.52171	0.0609959	8.11923	0.722487	1	CAS/CSE1 segregation protein
FBgn0022224	0.110709	4.68973	0.588429	0.965553	-0.0146954	4.79379	0.946406	1	ubiquitin like
FBgn0022238	-0.320445	7.2057	0.0571012	0.550744	-0.0542449	6.86813	0.754775	1	lola like
FBgn0022246	-0.011006	4.28622	0.967862	1	-0.0769334	4.5807	0.686126	1	RNaseP protein p30
FBgn0022268	-0.0294951	7.20051	0.791858	0.994985	0.0278801	7.13629	0.786233	1	KDEL receptor
FBgn0022288	-0.131089	6.69274	0.272827	0.855876	-0.00719367	6.7825	0.9519	1	lethal (2) 09851
FBgn0022338	-0.220818	7.9202	0.082258	0.622193	0.0112054	7.65918	0.940787	1	deoxyribonucleoside kinase
FBgn0022343	-0.113817	7.429	0.394735	0.920557	0.0644361	7.426	0.582533	1	NA
FBgn0022344	-0.0339124	6.01238	0.817363	0.995448	-0.0097211	6.15414	0.946213	1	NA
FBgn0022349	-0.0795334	6.53832	0.609909	0.96845	-0.0630264	6.33549	0.674765	1	NA
FBgn0022355	0.62616	12.1504	0.00422943	0.19669	0.061505	11.9862	0.730884	1	Transferrin 1
FBgn0022359	0.17206	4.93494	0.41408	0.923963	0.114848	5.04483	0.560222	1	Sorbitol dehydrogenase-2
FBgn0022382	-0.155895	5.86709	0.21762	0.812939	-0.0386876	5.62366	0.784988	1	cAMP-dependent protein kinase R2
FBgn0022699	-0.00675235	5.05986	0.962904	1	-0.0743372	4.99529	0.57371	1	D19B
FBgn0022700	-0.171769	2.61769	0.619099	0.969974	-0.225929	2.40165	0.514163	1	Chitinase 4
FBgn0022702	0.266904	6.02466	0.13074	0.704966	-0.0379143	6.25827	0.822329	1	Chitinase 2
FBgn0022708	-0.230226	7.63387	0.0858795	0.629928	0.0894079	7.70816	0.467538	1	Adenylate kinase-2
FBgn0022709	0.29024	5.3928	0.0617948	0.564214	0.180428	5.48817	0.240118	1	Adenylate kinase-1
FBgn0022710	0.113249	4.45	0.634911	0.974675	0.0181473	4.21018	0.933691	1	Adenylyl cyclase 35C
FBgn0022720	-0.0625261	7.10739	0.572149	0.96236	-0.039486	6.91877	0.741096	1	Zinc finger protein 30C
FBgn0022724	0.0274195	5.85039	0.855909	0.996716	-0.0291578	5.6905	0.843109	1	TBP-associated factor 8
FBgn0022764	-0.0627508	8.16439	0.686022	0.981804	-0.0876693	7.86281	0.603517	1	Sin3A
FBgn0022768	0.0846498	6.70305	0.584217	0.965553	-0.0748515	6.4393	0.656837	1	Protein phosphatase 2C
FBgn0022770	0.141576	0.893235	0.74802	0.986596	-0.122689	0.925624	0.760073	1	Peritrophin A
FBgn0022772	-0.234249	7.08454	0.128277	0.702647	-0.0900164	6.73723	0.669163	1	Origin recognition complex subunit 1
FBgn0022774	-0.212495	5.6054	0.189414	0.786706	-0.132839	5.97985	0.470697	1	Ornithine aminotransferase precursor
FBgn0022786	-0.097878	6.3748	0.36311	0.905998	-0.0881198	6.1842	0.501183	1	Hira
FBgn0022787	-0.0561851	5.98689	0.66476	0.978751	-0.0312032	5.89004	0.794699	1	Helicase 89B
FBgn0022800	0.148567	2.42855	0.665503	0.978906	-0.239292	2.04731	0.414409	1	Cad96Ca
FBgn0022893	-0.286607	10.5503	0.0217812	0.394413	0.0279288	10.2871	0.849236	1	Decondensation factor 31
FBgn0022935	0.0435078	5.66561	0.736098	0.985596	-0.0335318	5.48248	0.829204	1	D19A
FBgn0022936	-0.0145757	6.04022	0.933097	1	0.0615177	5.8841	0.688019	1	Cyclin H
FBgn0022942	0.0622414	7.21104	0.568609	0.961456	-0.0375483	7.11695	0.731537	1	cap binding protein 80
FBgn0022943	0.163279	5.56653	0.406444	0.923573	0.0654518	5.64928	0.720676	1	cap binding protein 20
FBgn0022959	-0.267048	7.94149	0.0269744	0.426039	0.012836	7.90563	0.923367	1	ypsilon schachtel
FBgn0022960	-0.17827	6.60606	0.10814	0.670664	-0.0997566	6.34309	0.470657	1	visceral mesodermal armadillo-repeats
FBgn0022981	-0.288776	7.54892	0.0188302	0.371281	-0.0143806	7.36387	0.915499	1	ripped pocket
FBgn0022984	-0.335085	5.50986	0.026158	0.417582	0.0268087	5.32338	0.875433	1	quaking related 58E-3
FBgn0022985	-0.101353	6.75685	0.366071	0.906611	-0.0487056	6.61758	0.661716	1	quaking related 58E-2
FBgn0022986	-0.219961	4.92043	0.220514	0.815349	0.0125146	4.60728	0.949701	1	quaking related 58E-1
FBgn0022987	-0.187207	5.72495	0.204944	0.799292	-0.0873696	5.39837	0.641658	1	quaking related 54B
FBgn0023000	-0.236312	5.08921	0.103282	0.664631	0.0431115	4.79774	0.818112	1	methuselah
FBgn0023001	-0.169112	2.52411	0.578109	0.96261	-0.0269898	2.60755	0.929847	1	melted
FBgn0023023	-0.00334979	4.28529	0.990966	1	0.0152289	4.31246	0.941286	1	Collapsin Response Mediator Protein
FBgn0023076	-0.412601	2.21534	0.335156	0.894631	-0.37239	2.08483	0.408514	1	Clock
FBgn0023081	-0.132689	6.2096	0.416381	0.924979	-0.057375	5.85147	0.745485	1	genghis khan
FBgn0023083	0.0304816	6.76286	0.795046	0.994986	-0.211433	6.46174	0.130891	1	frayed
FBgn0023094	-0.137044	6.55672	0.29798	0.874623	-0.14711	6.44946	0.265861	1	cycle
FBgn0023095	0.033691	4.95833	0.903715	0.999497	-0.0110532	4.78529	0.962934	1	capricious
FBgn0023096	-0.186938	0.491103	0.627081	0.972169	-0.0962619	0.47497	0.854721	1	beethoven
FBgn0023097	-0.0376501	6.52381	0.795042	0.994986	-0.0832252	6.16977	0.649802	1	bonus
FBgn0023129	0.485577	7.44623	0.000277727	0.044865	0.0713864	7.17322	0.53682	1	astray
FBgn0023130	-0.0994816	4.64213	0.534141	0.952907	-0.0252558	4.49452	0.891413	1	a6
FBgn0023143	-0.0233307	9.44018	0.832913	0.995448	-0.0265389	9.28796	0.823665	1	Ubiquitin activating enzyme 1
FBgn0023167	0.0551471	6.46888	0.69916	0.981999	0.0271299	6.48546	0.843045	1	Small ribonucleoprotein particle protein SmD3
FBgn0023169	-0.147462	6.42208	0.27496	0.859412	-0.00872039	6.35309	0.956379	1	SNF1A/AMP-activated protein kinase
FBgn0023170	0.0618456	10.4892	0.788181	0.994596	0.0144412	10.7398	0.942837	1	Ribosomal protein L39
FBgn0023171	0.0695239	6.03096	0.690848	0.981804	-0.0705354	6.0919	0.67165	1	ribonuclease H1
FBgn0023172	-0.0681424	7.46897	0.701339	0.981999	-0.00707458	7.14491	0.968136	1	RhoGEF2
FBgn0023174	0.0792726	8.05876	0.57644	0.962385	0.0195078	8.09947	0.886765	1	Proteasome beta2 subunit
FBgn0023175	0.14215	8.45562	0.407768	0.923573	0.010497	8.45863	0.949716	1	Proteasome alpha7 subunit
FBgn0023177	0.0542858	7.12334	0.696533	0.981999	0.0123986	7.06489	0.922878	1	Protein phosphatase 19C
FBgn0023178	0.389472	2.51249	0.127937	0.702468	0.108015	2.86242	0.663566	1	Pigment-dispersing factor
FBgn0023179	0.23964	3.58102	0.316881	0.886261	0.00585833	3.56384	0.985195	1	amontillado
FBgn0023180	-0.141219	5.0969	0.400998	0.923328	-0.0375002	4.85898	0.833377	1	Origin recognition complex subunit 6
FBgn0023181	-0.115095	5.80117	0.368465	0.909079	-0.0592511	5.62003	0.660229	1	Origin recognition complex subunit 4
FBgn0023197	0.508646	7.96128	0.282875	0.86737	0.220889	8.22149	0.658786	1	Jonah 74E
FBgn0023211	0.151024	6.95771	0.225392	0.819195	-0.0331415	7.01199	0.815014	1	Elongin C
FBgn0023212	-0.090055	7.10801	0.404357	0.923573	0.034702	6.98367	0.749502	1	Elongin B
FBgn0023214	0.149638	2.36607	0.558575	0.958011	-0.236011	2.68925	0.38972	1	ETS-domain lacking
FBgn0023215	-0.490753	5.35753	0.136164	0.716118	-0.186903	4.73394	0.639513	1	Mnt
FBgn0023216	0.0282627	6.24823	0.84405	0.996164	-0.00765833	6.04463	0.960613	1	Poly(ADP-ribose) glycohydrolase
FBgn0023388	0.024456	5.25523	0.893446	0.999011	-0.0423173	5.02691	0.802443	1	Dynamin associated protein 160
FBgn0023395	-0.137474	7.03741	0.284366	0.86779	-0.0559037	6.75951	0.728079	1	Chd3
FBgn0023407	-0.0518104	6.77145	0.72251	0.98476	-0.0456539	6.46932	0.78461	1	B4
FBgn0023416	-0.271521	2.03509	0.422762	0.929069	0.321684	2.03792	0.217035	1	Ac3
FBgn0023423	-0.120274	7.68877	0.315146	0.885836	-0.0475533	7.47339	0.713424	1	supernumerary limbs
FBgn0023441	-0.149816	6.45586	0.426895	0.93104	-0.0512417	6.24422	0.760846	1	fusilli
FBgn0023458	-0.0855843	5.90167	0.751541	0.987311	-0.113979	5.52231	0.647609	1	Rabconnectin-3A
FBgn0023477	0.229572	8.25676	0.136886	0.716939	0.0923256	8.16663	0.531663	1	Tal
FBgn0023479	0.046645	6.67674	0.819141	0.995448	-0.0726971	6.65557	0.650849	1	Tequila
FBgn0023489	0.668513	1.02141	0.0497027	0.527869	0.181974	1.05464	0.55704	1	PvuII-PstI homology 13
FBgn0023495	0.860244	1.34147	0.055155	0.547583	0.720966	0.656458	0.073137	1	Lip3
FBgn0023506	0.0259117	5.54064	0.8374	0.996164	0.0107299	5.30714	0.935144	1	Es2
FBgn0023507	0.653512	7.48174	0.000201454	0.0386303	0.00946359	7.50482	0.963722	1	NA
FBgn0023508	0.0335002	6.3736	0.785526	0.993698	-0.0250042	6.20008	0.834568	1	Oculocerebrorenal syndrome of Lowe 1 ortholog
FBgn0023509	0.0761424	5.96245	0.521311	0.951603	-0.028819	5.84756	0.800634	1	Myb-interacting protein 130
FBgn0023510	-0.0130718	5.12324	0.961532	1	-0.111956	4.80107	0.644241	1	Rabconnectin-3B
FBgn0023511	0.0597391	5.91863	0.59445	0.965553	0.0339748	5.86481	0.76602	1	Edem1
FBgn0023512	0.00804648	5.80642	0.948312	1	-0.0777609	5.78083	0.487476	1	eIF2B-epsilon
FBgn0023513	-0.0987916	5.71761	0.410426	0.923573	-0.0684135	5.58532	0.588929	1	NA
FBgn0023514	-0.000305586	6.3134	1	1	0.0414298	6.22621	0.7217	1	NA
FBgn0023515	0.054895	8.78219	0.635048	0.974675	-0.0209053	8.56648	0.874111	1	NA
FBgn0023516	0.176282	5.81412	0.234623	0.832114	0.0243894	5.90816	0.864004	1	Peroxin 5
FBgn0023517	-0.0767611	5.82795	0.643441	0.975951	-0.000186403	5.92827	0.999307	1	Phosphoglycerate mutase 5
FBgn0023518	-0.0939647	5.4549	0.62126	0.969974	-0.0748983	5.10436	0.706611	1	trithorax-related
FBgn0023519	-0.000505385	5.94791	1	1	-0.00350028	6.03355	0.982607	1	mitochondrial ribosomal protein L16
FBgn0023520	0.102295	4.44403	0.615529	0.969974	-0.508616	4.61307	0.0510714	1	NA
FBgn0023521	0.0191682	5.45538	0.916084	1	-0.0149345	5.48415	0.918187	1	NA
FBgn0023522	-0.273861	7.02799	0.0211941	0.388316	-0.0474619	6.93	0.67515	1	NA
FBgn0023524	0.67095	1.71396	0.0690906	0.578877	0.164105	1.84204	0.570707	1	NA
FBgn0023525	0.215351	3.33584	0.365219	0.906272	-0.0446355	3.45782	0.845615	1	NA
FBgn0023526	-0.215313	5.33907	0.289577	0.869297	-0.0300236	5.05781	0.888595	1	NA
FBgn0023527	-0.00372238	6.6227	0.979528	1	0.0194565	6.61126	0.858302	1	NA
FBgn0023528	0.0161778	8.3813	0.898214	0.999497	-0.0361322	8.10792	0.789273	1	NA
FBgn0023529	-0.0212339	8.19219	0.845291	0.996164	0.0397225	8.04474	0.712701	1	NA
FBgn0023530	0.109398	5.03216	0.570966	0.96236	-0.0432838	5.01735	0.811405	1	NA
FBgn0023531	-0.0290408	3.90303	0.91519	1	-0.143448	3.53825	0.634696	1	NA
FBgn0023534	0.214708	1.48992	0.449582	0.935545	-0.128464	1.7769	0.695048	1	NA
FBgn0023535	0.547665	5.02887	0.0061261	0.241876	0.103257	4.93946	0.607049	1	arginase
FBgn0023536	0.116454	5.53442	0.432764	0.933886	-0.152127	5.52915	0.253493	1	NA
FBgn0023537	0.183179	7.73915	0.130812	0.704966	-0.0588234	7.80698	0.619	1	NA
FBgn0023540	0.0687365	6.05762	0.531375	0.952524	-0.10884	5.93301	0.429957	1	NA
FBgn0023541	0.040196	3.59889	0.900456	0.999497	-0.0896356	3.57804	0.752302	1	Cyp4d14
FBgn0023542	-0.0212656	5.91691	0.861002	0.996716	-0.0994339	6.0997	0.451049	1	Nonsense-mediated mRNA 3
FBgn0023545	-0.0646241	5.7224	0.587354	0.965553	0.0838294	5.56706	0.47554	1	NA
FBgn0023549	0.137696	5.36879	0.442454	0.935172	-0.0705281	5.53436	0.663687	1	Monocarboxylate transporter 1
FBgn0023550	0.323907	3.48733	0.219012	0.815349	-0.126459	3.26407	0.623284	1	NA
FBgn0024150	0.322251	2.07035	0.32992	0.894631	0.090943	1.66041	0.794144	1	Adenylyl cyclase 78C
FBgn0024177	-0.259083	7.8837	0.0444188	0.515773	0.00304684	7.78404	0.983779	1	zero population growth
FBgn0024179	0.24726	3.54101	0.46152	0.940441	-0.0495692	3.55848	0.883425	1	wishful thinking
FBgn0024183	-0.199682	5.51223	0.329101	0.894631	-0.146748	5.59263	0.472076	1	vasa intronic gene
FBgn0024184	0.00832206	0.568652	1	1	NA	NA	NA	NA	unc-4
FBgn0024187	0.0880963	5.30159	0.597394	0.965553	0.0341841	5.18814	0.83484	1	sunday driver
FBgn0024188	-0.116632	6.84096	0.391484	0.919698	0.0248416	6.7072	0.833651	1	separation anxiety
FBgn0024189	0.400542	1.31218	0.325851	0.892987	-0.569572	1.21311	0.137848	1	sticks and stones
FBgn0024191	0.25569	4.82573	0.121942	0.691026	-0.0866124	4.83059	0.580834	1	septin interacting protein 1
FBgn0024194	-0.311144	5.28623	0.0330195	0.455155	0.0169963	5.09018	0.918119	1	rasp
FBgn0024196	0.0857309	6.21725	0.643434	0.975951	-0.0147796	6.26278	0.932043	1	roadblock
FBgn0024222	-0.118535	5.61475	0.3888	0.918674	-0.110454	5.36166	0.472351	1	immune response deficient 5
FBgn0024227	0.117408	6.01402	0.568871	0.961456	-0.00208289	6.06007	0.992542	1	IplI-aurora-like kinase
FBgn0024230	-0.179632	6.03746	0.181368	0.775288	-0.0115446	5.83319	0.93405	1	Heparan sulfate 2-O-sulfotransferase
FBgn0024234	0.243518	4.29645	0.222603	0.818137	-0.0245819	4.55833	0.90293	1	glass bottom boat
FBgn0024236	-0.183827	7.06247	0.154663	0.741738	-0.0411233	6.84973	0.779061	1	fear-of-intimacy
FBgn0024238	-0.0315938	7.56254	0.776852	0.991002	-0.0299667	7.33329	0.789736	1	Fimbrin
FBgn0024244	-0.332608	2.42805	0.468284	0.940441	-0.233485	2.23883	0.527312	1	drumstick
FBgn0024245	-0.256448	4.82803	0.0990039	0.658866	0.0408363	4.54509	0.821422	1	doughnut on 2
FBgn0024248	-0.122177	5.21112	0.488582	0.940589	-0.0286393	5.09916	0.868148	1	chico
FBgn0024250	0.332143	2.23235	0.355439	0.902701	-0.151445	1.83643	0.621255	1	brinker
FBgn0024273	0.03812	5.71642	0.782301	0.991676	0.0404691	5.55705	0.76788	1	WASp
FBgn0024277	0.0273088	6.39938	0.849032	0.996164	-0.0649134	6.21501	0.620273	1	trio
FBgn0024285	-0.141607	7.16889	0.219579	0.815349	-0.0404592	7.09228	0.737478	1	Srp54
FBgn0024289	0.919382	7.09418	0.000249313	0.0425124	0.138816	6.74243	0.631803	1	Sorbitol dehydrogenase 1
FBgn0024291	-0.0304058	7.0535	0.786405	0.993854	0.0224681	6.82834	0.858533	1	Sir2
FBgn0024293	0.273008	8.23779	0.0726912	0.59129	0.0497198	8.38949	0.776653	1	Serine protease inhibitor 43Ab
FBgn0024314	0.0246222	6.39145	0.814527	0.995448	-0.016716	6.31508	0.872044	1	Phospholipase A2 activator protein
FBgn0024315	-0.00810546	6.96697	0.968853	1	-0.034532	7.03135	0.859521	1	Picot
FBgn0024320	-0.10161	6.09778	0.542547	0.955762	0.030396	5.96734	0.853635	1	Niemann-Pick type C-1a
FBgn0024321	-0.373755	2.68782	0.259264	0.848856	0.0608667	2.49591	0.835735	1	NK7.1
FBgn0024326	-0.0564963	7.26548	0.635184	0.974675	-0.0663213	7.09505	0.563383	1	MAP kinase kinase 4
FBgn0024329	0.082826	7.51958	0.466479	0.940441	-0.0613857	7.40652	0.594003	1	Mekk1
FBgn0024330	-0.407158	4.81765	0.0325998	0.452558	-0.0645974	4.53261	0.760685	1	Mediator complex subunit 6
FBgn0024332	0.055047	7.17178	0.678607	0.981733	-0.000624923	7.11034	0.997799	1	Minichromosome maintenance 3
FBgn0024352	-0.196142	8.54964	0.106503	0.668059	0.0178896	8.30522	0.893601	1	Hsp70/Hsp90 organizing protein homolog
FBgn0024360	0.0489902	5.27547	0.723141	0.98476	-0.0670262	5.35708	0.601077	1	NA
FBgn0024361	0.518663	4.82255	0.0311829	0.447332	0.020423	4.89938	0.934982	1	Tetraspanin 2A
FBgn0024362	-0.0727941	7.02752	0.51722	0.950224	-0.0417192	6.88355	0.678699	1	NA
FBgn0024364	0.119638	7.2634	0.434732	0.934494	-0.0628197	7.40935	0.651004	1	NA
FBgn0024365	-0.0145944	6.47892	0.897185	0.999401	-0.025663	6.40518	0.834998	1	NA
FBgn0024366	0.100812	2.80575	0.77795	0.991002	-0.251094	2.8385	0.488986	1	NA
FBgn0024371	0.0499437	7.41378	0.759396	0.988243	0.0141355	7.28659	0.929189	1	E2F transcription factor 2
FBgn0024432	-0.0811562	7.48647	0.554379	0.958011	0.0180263	7.39385	0.893302	1	Dynein light chain 90F
FBgn0024491	0.0427464	5.74182	0.795679	0.994986	0.0586451	5.66334	0.729321	1	Bicoid interacting protein 1
FBgn0024509	-0.0189571	7.1763	0.876677	0.997354	0.0596126	7.15397	0.595062	1	sec13
FBgn0024510	0.00872961	5.64552	0.948603	1	-0.0293753	5.4531	0.826636	1	discs lost
FBgn0024542	-0.107538	5.72948	0.480221	0.940441	-0.0502097	5.51294	0.735877	1	Neosin
FBgn0024555	-0.146526	7.00123	0.259692	0.848856	-0.0912119	6.69877	0.534379	1	falafel
FBgn0024556	0.144315	7.41288	0.325002	0.891722	-0.0820682	7.67687	0.569954	1	Elongation factor Tu mitochondrial
FBgn0024558	0.0793646	7.59065	0.665116	0.978906	-0.0264136	7.82624	0.878043	1	Diphthamide methyltransferase
FBgn0024689	0.0581331	6.76439	0.675663	0.981733	-0.0775711	6.74357	0.538501	1	four way stop
FBgn0024698	0.0293454	6.67799	0.812474	0.995448	-0.0513101	6.46015	0.663284	1	Cleavage and polyadenylation specificity factor 160
FBgn0024732	-0.0679165	7.02152	0.595312	0.965553	-0.0155198	6.87763	0.91111	1	DNA fragmentation factor-related protein 1
FBgn0024733	0.0374657	11.9406	0.824082	0.995448	0.00254627	12.1461	0.988248	1	Ribosomal protein L10
FBgn0024734	-0.163999	7.94868	0.20829	0.802644	-0.0388618	7.62657	0.774089	1	PRL-1
FBgn0024740	0.629678	1.32117	0.0542215	0.546145	0.794571	1.15468	0.0350093	1	Lipase 2
FBgn0024754	-0.0719795	5.51635	0.567913	0.960746	0.0627418	5.52919	0.578282	1	Flotillin-1
FBgn0024806	-0.271537	6.61552	0.141624	0.721377	-0.0476236	6.20063	0.830385	1	DISCO Interacting Protein 2
FBgn0024807	-0.128804	6.44256	0.41799	0.925873	0.0681688	6.35812	0.666291	1	DISCO Interacting Protein 1
FBgn0024814	-0.0186742	7.59713	0.862261	0.996716	0.0813882	7.55132	0.469017	1	Clathrin light chain
FBgn0024833	0.0244696	6.92376	0.826583	0.995448	-0.00303495	6.81806	0.98047	1	AP-47
FBgn0024841	0.182955	6.64752	0.252671	0.842054	0.0944034	6.65617	0.59894	1	pterin-4a-carbinolamine dehydratase
FBgn0024846	-0.00971358	6.73438	0.937313	1	-0.0216566	6.71918	0.840408	1	p38b
FBgn0024887	0.0322853	5.80962	0.838058	0.996164	-0.0755761	5.74229	0.584352	1	kin17
FBgn0024889	-0.156173	7.08962	0.179868	0.773213	-0.0255956	6.84109	0.848457	1	karyopherin alpha1
FBgn0024891	0.0506652	6.52026	0.646376	0.976604	-0.0209211	6.58373	0.852296	1	ferrochelatase
FBgn0024909	0.0122879	5.96858	0.936122	1	-0.0140303	5.86011	0.926993	1	TBP-associated factor 7
FBgn0024912	-0.171281	3.80853	0.397183	0.921655	-0.142805	4.00362	0.470317	1	O-6-alkylguanine-DNA alkyltransferase
FBgn0024920	-0.247232	6.19188	0.0825476	0.623031	-0.0218883	6.07444	0.874034	1	Ts
FBgn0024921	-0.214055	7.10875	0.174519	0.76499	-0.0937013	6.72841	0.6339	1	Transportin
FBgn0024943	0.219451	2.87188	0.558363	0.958011	-0.0890161	2.63868	0.776586	1	PIP82
FBgn0024944	-0.117486	3.50268	0.544359	0.956718	-0.0564108	3.21724	0.779785	1	Octopamine receptor in mushroom bodies
FBgn0024945	-0.0271403	5.8017	0.818149	0.995448	0.122761	5.7458	0.299155	1	Nitrilase and fragile histidine triad fusion protein
FBgn0024947	-0.0352517	6.68305	0.743755	0.985596	-0.0321683	6.62481	0.78572	1	NTPase
FBgn0024956	0.0429682	6.13945	0.774938	0.990761	0.0107089	6.13003	0.943256	1	Mat1
FBgn0024957	0.24184	7.45902	0.0535985	0.54414	-0.152568	7.3583	0.246837	1	Iron regulatory protein 1B
FBgn0024958	0.0857749	5.83808	0.485664	0.940589	0.0168933	5.97429	0.896579	1	Iron regulatory protein 1A
FBgn0024963	-0.271146	2.38926	0.476038	0.940441	-0.174667	2.16544	0.583895	1	GluClalpha
FBgn0024973	0.227213	6.1481	0.166509	0.756562	-0.115353	6.359	0.424877	1	NA
FBgn0024975	-0.0168629	4.67857	0.923427	1	-0.0618751	4.65995	0.679545	1	NA
FBgn0024980	0.303082	4.08294	0.13353	0.710311	0.136278	4.18309	0.45769	1	Syntaxin 4
FBgn0024983	-0.240037	5.18055	0.0768649	0.605451	0.12353	4.94966	0.375005	1	NA
FBgn0024984	-0.332684	5.48636	0.0627742	0.564477	0.018004	5.40277	0.899545	1	NA
FBgn0024985	0.0619129	5.71004	0.69619	0.981999	0.0283119	5.53503	0.856935	1	NA
FBgn0024986	0.0689274	5.87963	0.612676	0.969402	0.00331007	5.92445	0.982142	1	NA
FBgn0024987	-0.00642712	6.25219	0.962245	1	-0.0119806	5.99605	0.930099	1	sister-of-Sex-lethal
FBgn0024989	-1.07378	0.906675	0.017036	0.356438	-0.120253	0.797746	0.746234	1	NA
FBgn0024991	-0.148509	6.73482	0.243399	0.834776	-0.105763	6.45674	0.501007	1	NA
FBgn0024992	0.18823	6.34483	0.107304	0.668059	-0.0102569	6.39072	0.931444	1	NA
FBgn0024993	-0.109916	5.23033	0.477247	0.940441	-0.11269	5.13927	0.482496	1	NA
FBgn0024994	0.00871115	5.6738	0.94108	1	0.0712307	5.50751	0.541871	1	Csat
FBgn0024995	0.303138	4.15458	0.147057	0.733372	0.0352946	4.36616	0.859673	1	NA
FBgn0024996	0.20937	5.97149	0.132981	0.709524	0.00482133	6.05506	0.975195	1	eIF2B-beta
FBgn0024997	0.730331	3.44161	0.0103877	0.294462	0.0117634	3.32494	0.977158	1	NA
FBgn0024998	0.214031	5.73419	0.141143	0.721377	0.00549215	5.6492	0.964581	1	NA
FBgn0025109	0.0515206	4.69693	0.731148	0.985422	0.133343	4.64263	0.332075	1	Bem46
FBgn0025111	-0.0977082	1.29927	0.766937	0.989902	-0.147879	1.8453	0.677665	1	Adenine nucleotide translocase 2
FBgn0025117	-0.0613367	8.20139	0.615165	0.969974	-0.0460619	8.37633	0.696199	1	uninitiated
FBgn0025140	0.0564768	7.39443	0.664523	0.978751	-0.0108159	7.42959	0.924625	1	pitchoune
FBgn0025185	-0.298581	5.44209	0.0356514	0.473023	-0.073648	5.25849	0.628712	1	az2
FBgn0025186	0.0184983	6.47447	0.882745	0.997462	0.0156762	6.21961	0.913232	1	ariadne 2
FBgn0025286	0.0950707	10.2395	0.572684	0.96236	0.0040116	10.5475	0.982258	1	Ribosomal protein L31
FBgn0025335	0.0328864	6.7771	0.771981	0.990136	0.0072838	6.7139	0.946687	1	NA
FBgn0025336	0.0934997	6.54536	0.537021	0.953358	-0.0252307	6.64621	0.862425	1	NA
FBgn0025352	0.135459	8.01027	0.333633	0.894631	0.0598828	8.05971	0.67209	1	Thiolase
FBgn0025355	-0.295256	6.238	0.0323784	0.452558	-0.0823222	5.95299	0.607929	1	Suppressor of Under-Replication
FBgn0025366	0.0903326	8.667	0.545933	0.956718	0.0124402	8.8438	0.937677	1	Intronic Protein 259
FBgn0025373	-0.0979372	6.1396	0.380715	0.911237	0.124117	5.99527	0.28628	1	Farnesyl pyrophosphate synthase
FBgn0025381	0.0212382	6.78766	0.82846	0.995448	0.0616239	6.70909	0.546661	1	rush hour
FBgn0025382	-0.0309909	3.35042	0.911878	1	-0.801764	3.42917	0.0171489	1	Rab27
FBgn0025388	0.154485	6.09757	0.197345	0.792904	-0.210138	5.9262	0.165546	1	NA
FBgn0025390	-0.101387	4.0279	0.840187	0.996164	-0.359495	3.73625	0.274265	1	Mucin related 2B
FBgn0025391	0.679514	3.41024	0.00617447	0.241876	-0.283447	3.56607	0.310536	1	Sarcoglycan delta
FBgn0025394	-0.178642	6.6247	0.146153	0.732644	-0.0208064	6.41467	0.876586	1	insomniac
FBgn0025454	0.828626	10.424	5.10206e-05	0.0174058	0.837229	10.1346	0.00179226	1	Cyp6g1
FBgn0025455	0.0300975	6.81607	0.846624	0.996164	-0.0515386	6.47628	0.753922	1	Cyclin T
FBgn0025456	0.27839	6.09829	0.0834628	0.625367	0.0919931	5.98423	0.497795	1	Cellular Repressor of E1A-stimulated Genes
FBgn0025457	-0.153635	6.90148	0.239467	0.834713	0.0101747	6.70487	0.940034	1	Bub3
FBgn0025463	-0.0322235	7.52284	0.789812	0.994985	0.0148113	7.44088	0.901643	1	Brahma associated protein 60kD
FBgn0025469	-0.0827818	4.65543	0.635606	0.974675	-0.0058169	4.62939	0.974134	1	saliva
FBgn0025519	-0.0477866	5.79935	0.716535	0.984636	-0.0570382	5.72278	0.657197	1	fidipidine
FBgn0025525	0.18518	3.20135	0.621239	0.969974	-0.383528	2.94451	0.232626	1	bric a brac 2
FBgn0025549	-0.452022	6.30852	0.00787124	0.269791	0.0172916	5.85076	0.941622	1	unc-119
FBgn0025558	0.195613	3.62359	0.420981	0.927964	0.00975283	3.59865	0.971279	1	NA
FBgn0025571	0.109861	6.23404	0.338391	0.895306	-0.0919197	6.23015	0.360139	1	Splicing factor 1
FBgn0025574	-0.163192	6.61448	0.123194	0.693709	-0.0314574	6.37692	0.78762	1	Pellino
FBgn0025582	-0.0503795	8.66148	0.703798	0.981999	0.00583278	8.8054	0.961412	1	Int6 homologue
FBgn0025583	-0.134525	10.3653	0.588355	0.965553	0.0136392	10.6405	0.947446	1	Immune induced molecule 2
FBgn0025592	0.0850825	6.41257	0.530489	0.952524	0.04559	6.2693	0.71277	1	Glycerol kinase
FBgn0025595	0.482607	5.73345	0.0450594	0.519934	0.0139616	5.97777	0.950525	1	Gonadotropin-releasing hormone receptor
FBgn0025608	-0.0962594	6.987	0.337144	0.894631	-0.06726	6.93721	0.497415	1	Fas-associated factor
FBgn0025615	-0.0175796	6.67031	0.89101	0.998889	-0.0312148	6.56407	0.78258	1	Torsin
FBgn0025620	0.221568	5.4522	0.324867	0.891618	0.155162	5.40021	0.410017	1	NA
FBgn0025621	0.0246767	5.97378	0.827506	0.995448	-0.0692143	6.14391	0.564892	1	NA
FBgn0025624	0.0809397	4.60456	0.578902	0.963055	0.152847	4.52878	0.270937	1	NA
FBgn0025625	0.185335	2.21011	0.60415	0.966144	-0.217867	2.19457	0.498744	1	Salt-inducible kinase 2
FBgn0025626	0.153295	7.05771	0.207446	0.802644	0.0173597	6.9868	0.882437	1	NA
FBgn0025627	-0.265292	0.445462	0.526627	0.951603	NA	NA	NA	NA	NA
FBgn0025628	0.124263	6.70078	0.301728	0.877978	0.0595538	6.68604	0.597137	1	NA
FBgn0025629	-0.0269138	4.93483	0.873421	0.997117	-0.0214663	5.21507	0.894716	1	NA
FBgn0025630	0.0495083	4.64746	0.81232	0.995448	-0.0508051	4.93876	0.754998	1	NA
FBgn0025631	0.0198117	3.47319	0.962901	1	-0.0820819	3.00494	0.787596	1	moody
FBgn0025632	0.0745426	2.68751	0.713639	0.984118	0.0228667	2.71405	0.942568	1	NA
FBgn0025633	-0.0348707	8.45902	0.774859	0.990761	-0.0599725	8.18986	0.671699	1	NA
FBgn0025634	0.144791	5.33995	0.335204	0.894631	0.0450303	5.45281	0.734252	1	NA
FBgn0025635	-0.241719	6.08549	0.0558193	0.547583	-0.0143338	5.90216	0.921677	1	NA
FBgn0025637	-0.0665992	8.6085	0.566639	0.960532	0.049385	8.55892	0.684789	1	skpA
FBgn0025638	0.19174	7.81299	0.265034	0.851581	0.0126853	7.85645	0.942086	1	Roc1a
FBgn0025639	-0.143059	7.41911	0.481481	0.940441	-0.104279	6.99604	0.650665	1	Histone methyltransferase 4-20
FBgn0025640	0.0708454	5.59457	0.613919	0.969799	-0.0157339	5.84744	0.919798	1	NA
FBgn0025641	0.047648	6.37405	0.696944	0.981999	-0.0684384	6.26182	0.620027	1	Dishevelled Associated Activator of Morphogenesis
FBgn0025643	0.631841	3.20863	0.0228207	0.401017	0.0557806	3.29898	0.834906	1	NA
FBgn0025674	-0.118484	7.01082	0.306978	0.880851	0.00359402	6.94406	0.972997	1	Cyclin K
FBgn0025676	-0.000779572	4.89848	1	1	-0.155901	4.79617	0.454896	1	CKII-alpha subunit interactor-3
FBgn0025678	0.118018	7.59748	0.353807	0.902701	0.0628614	7.56376	0.5979	1	calcium-binding protein 1
FBgn0025680	0.230995	5.72952	0.281777	0.866601	0.250614	5.70785	0.135623	1	cryptochrome
FBgn0025681	-0.0338088	6.54979	0.766917	0.989902	-0.0132074	6.3565	0.91226	1	NA
FBgn0025682	-0.0390582	5.59991	0.761451	0.988362	0.0354716	5.75554	0.790972	1	supercoiling factor
FBgn0025683	0.0500147	8.36073	0.814771	0.995448	0.0500421	8.15108	0.768265	1	NA
FBgn0025684	-0.0980637	5.91943	0.401699	0.923573	-0.0164931	5.76434	0.901288	1	Major Facilitator Superfamily Transporter 18
FBgn0025686	1.23371	3.86266	5.09963e-05	0.0174058	0.0272909	3.26006	0.921113	1	NA
FBgn0025687	0.0267715	3.90283	0.922923	1	-0.13811	3.8306	0.584964	1	lysine ketoglutarate reductase
FBgn0025692	0.351825	4.5465	0.143502	0.727224	0.208806	4.44267	0.353236	1	NA
FBgn0025693	-0.0907549	5.08157	0.564445	0.960532	0.0729764	4.9648	0.633938	1	NA
FBgn0025697	0.0912163	4.52936	0.663091	0.978484	0.141428	4.52121	0.426712	1	scavenger receptor acting in neural tissue and majority of rhodopsin is absent
FBgn0025700	-0.0247744	7.45835	0.877878	0.997383	0.0602507	7.57093	0.691145	1	NA
FBgn0025702	-0.0338767	3.65963	0.911264	0.999885	-0.0547564	3.64258	0.856472	1	serine-arginine protein kinase at 79D
FBgn0025709	-0.210484	3.21559	0.543003	0.956135	-0.185362	3.17131	0.575402	1	NA
FBgn0025712	0.104333	2.80731	0.662617	0.978484	0.0610498	3.01188	0.806362	1	NA
FBgn0025716	-0.0189557	6.94926	0.904627	0.999497	-0.0144275	6.86809	0.92199	1	Brahma associated protein 55kD
FBgn0025720	0.00691069	6.668	0.955697	1	0.0151553	6.67286	0.897123	1	Ate1
FBgn0025724	-0.00661947	6.89119	0.948952	1	-0.0584301	6.84199	0.566935	1	beta'-coatomer protein
FBgn0025725	0.0411339	6.5766	0.747016	0.986342	-0.0370755	6.55792	0.764457	1	alpha-coatomer protein
FBgn0025739	-0.46913	3.76323	0.0917561	0.640077	-0.565197	3.77806	0.0225834	1	partner of numb
FBgn0025742	-0.143941	5.66472	0.225602	0.819195	-0.0703141	5.66645	0.51523	1	myotubularin
FBgn0025743	0.01148	6.59534	0.93046	1	0.0362549	6.36185	0.786431	1	mushroom bodies tiny
FBgn0025777	-0.23624	6.63428	0.0805038	0.618248	0.00577614	6.32346	0.97195	1	homer
FBgn0025781	-0.174019	6.05967	0.154473	0.741738	-0.0245965	5.80387	0.872357	1	cdc16
FBgn0025790	-0.0731947	5.40258	0.539971	0.954695	0.0262904	5.33077	0.82728	1	TAR DNA-binding protein-43 homolog
FBgn0025800	-0.230762	5.7249	0.345632	0.90107	-0.145293	5.3124	0.635011	1	Smad on X
FBgn0025802	-0.076299	5.15715	0.687931	0.981804	-0.122277	4.82248	0.557181	1	SET domain binding factor
FBgn0025806	0.056515	6.56446	0.693465	0.981999	0.0326298	6.51588	0.80919	1	Ras-associated protein 2-like
FBgn0025807	-0.0315891	4.58065	0.871707	0.997117	-0.0277883	4.50372	0.875978	1	Rad9
FBgn0025808	0.0752036	5.61245	0.603086	0.966015	-0.0525875	5.38067	0.75143	1	Rad17
FBgn0025809	-0.410611	6.15017	0.00788232	0.269791	-0.0105119	5.81059	0.96008	1	Platelet-activating factor acetylhydrolase alpha
FBgn0025814	0.269933	7.71456	0.210938	0.804111	0.237541	7.64714	0.186186	1	Microsomal glutathione S-transferase-like
FBgn0025815	-0.00587383	7.61092	0.960902	1	-0.0681852	7.49392	0.578065	1	Minichromosome maintenance 6
FBgn0025820	-0.0150025	4.71779	0.924904	1	-0.0728141	4.6712	0.668623	1	JTBR
FBgn0025825	0.112791	6.14087	0.46576	0.940441	0.0186988	6.14015	0.899825	1	Histone deacetylase 3
FBgn0025827	0.531122	4.24675	0.0302408	0.442699	0.301057	4.42235	0.105313	1	NA
FBgn0025830	0.000214993	5.33334	1	1	-0.0333334	5.19898	0.817499	1	Integrator 8
FBgn0025832	-0.00462792	6.27483	0.980686	1	0.0198635	6.21405	0.89721	1	Flap endonuclease 1
FBgn0025833	0.0472728	1.26675	0.945401	1	-0.0205827	1.27744	1	1	NA
FBgn0025836	-0.134061	6.71131	0.422862	0.929069	-0.057145	6.40856	0.73024	1	RhoGAP1A
FBgn0025837	0.222294	2.94724	0.352899	0.902701	-0.138168	2.89508	0.649532	1	NA
FBgn0025839	0.138852	6.17064	0.447447	0.935545	0.0295225	6.48893	0.884899	1	NA
FBgn0025864	-0.0235255	6.75677	0.875065	0.997198	-0.0667232	6.57063	0.684994	1	Calmodulin-binding protein related to a Rab3 GDP/GTP exchange protein
FBgn0025865	-0.147975	6.07962	0.295142	0.872535	-0.0435118	5.82428	0.781845	1	Cortactin
FBgn0025866	-0.12524	6.02735	0.40972	0.923573	-0.0625773	5.75978	0.710229	1	Calpain-B
FBgn0025874	-0.117085	5.47475	0.434581	0.934494	0.0412289	5.24979	0.795673	1	Meiotic central spindle
FBgn0025878	0.552623	1.84225	0.102802	0.663613	-0.0132638	1.90362	0.977621	1	wrapper
FBgn0025879	0.184582	4.77	0.336906	0.894631	0.0390088	4.6623	0.828113	1	Tissue inhibitor of metalloproteases
FBgn0025885	0.184058	7.41821	0.155216	0.742071	0.000626762	7.50626	0.997335	1	Inos
FBgn0026015	0.0953935	6.68974	0.436832	0.934494	-0.0888687	6.74307	0.455506	1	Topoisomerase 3beta
FBgn0026056	-0.109398	5.89169	0.323991	0.891618	-0.0190489	5.71934	0.878412	1	Ral interacting protein
FBgn0026059	0.151283	5.72872	0.431693	0.933421	-0.0844332	5.39872	0.630878	1	Myosin heavy chain-like
FBgn0026060	0.16356	6.50287	0.132734	0.709524	0.0320471	6.48897	0.776489	1	Multiple inositol polyphosphate phosphatase 2
FBgn0026061	0.187087	5.72064	0.350859	0.902701	-0.0217522	5.84431	0.91969	1	Multiple inositol polyphosphate phosphatase 1
FBgn0026076	-0.0935961	6.59162	0.400871	0.923328	0.00257296	6.24523	0.981399	1	UBL3
FBgn0026077	-0.514862	3.36233	0.146163	0.732644	0.0493146	3.23452	0.881024	1	Gasp
FBgn0026079	0.0949661	5.55448	0.521358	0.951603	-0.0656688	5.73972	0.64119	1	NOP2-Sun domain family
FBgn0026080	0.0374632	5.59074	0.758104	0.988243	0.0606908	5.44708	0.610934	1	Tip60
FBgn0026083	-0.0248306	7.77735	0.856002	0.996716	-0.0228646	7.5392	0.876563	1	twenty-four
FBgn0026084	-0.0852165	8.92882	0.469107	0.940441	0.0755581	8.74622	0.532247	1	ciboulot
FBgn0026085	-0.0160283	4.72992	0.946915	1	-0.0576769	4.56298	0.784461	1	dim gamma-tubulin 4
FBgn0026086	-0.187335	5.90271	0.121311	0.69094	0.0502269	5.71826	0.711614	1	Adenosine deaminase acting on RNA
FBgn0026088	0.104093	5.11524	0.59982	0.965553	0.0058628	5.30916	0.978527	1	NA
FBgn0026089	0.188557	5.69995	0.321793	0.890806	-0.0270276	5.80279	0.886816	1	NA
FBgn0026090	0.0333777	5.38299	0.827689	0.995448	0.0252871	5.38668	0.862797	1	NA
FBgn0026143	-0.121129	7.36627	0.316664	0.886261	0.0117465	7.15787	0.932362	1	CDC45L
FBgn0026144	-0.302504	6.81419	0.0219366	0.395937	0.0412401	6.54775	0.791325	1	sarcoplasmic calcium-binding protein
FBgn0026147	-0.171778	7.38871	0.149244	0.736858	-0.0793402	7.26748	0.515352	1	NA
FBgn0026148	-0.321423	5.12164	0.0352147	0.470619	0.052941	4.9128	0.772726	1	NA
FBgn0026149	-0.195537	6.41997	0.172633	0.762821	0.00383941	6.22087	0.978494	1	BCL7-like
FBgn0026150	-0.228501	6.61566	0.0524523	0.54006	0.0548243	6.37179	0.66048	1	Aminopeptidase P
FBgn0026160	-0.115742	2.80064	0.818876	0.995448	-0.43021	2.49518	0.329317	1	tonalli
FBgn0026170	-0.174038	8.94149	0.177124	0.768092	0.0709591	8.81671	0.585832	1	smt3
FBgn0026176	0.694407	0.682587	0.0539125	0.545234	-0.0302734	1.01014	0.965183	1	skpB
FBgn0026179	-0.126684	5.60647	0.542188	0.955496	-0.00390498	5.32242	0.989161	1	schizo
FBgn0026181	-0.120769	6.58105	0.443582	0.935311	-0.0918468	6.28171	0.622923	1	Rho-kinase
FBgn0026189	-0.0878105	5.76486	0.618505	0.969974	-0.149694	5.43809	0.417875	1	prominin-like
FBgn0026190	-0.0302809	0.694333	0.957577	1	-0.050724	0.775507	0.903577	1	prolyl-4-hydroxylase-alpha MP
FBgn0026192	-0.321377	6.67497	0.0181276	0.366854	-0.0248108	6.39665	0.879122	1	par-6
FBgn0026196	-0.0159943	8.07376	0.912909	1	-0.0613835	8.31424	0.661151	1	nop5
FBgn0026197	0.16835	3.97681	0.448619	0.935545	0.0264812	4.11059	0.910602	1	noe
FBgn0026206	-0.267789	5.86215	0.211327	0.804111	-0.116114	5.39014	0.632386	1	mei-P26
FBgn0026207	0.0337888	6.46433	0.800389	0.995448	-0.0412476	6.41952	0.731288	1	members only
FBgn0026238	-0.0843107	8.91478	0.537207	0.953358	-0.0245221	8.66724	0.860471	1	gustavus
FBgn0026239	-0.336823	4.94178	0.108351	0.670664	-0.142954	4.82964	0.499382	1	GUK-holder
FBgn0026250	-0.10867	8.5237	0.31285	0.884719	0.0440698	8.40999	0.675151	1	Eukaryotic initiation factor 1A
FBgn0026252	-0.236447	9.04688	0.0985376	0.658866	-0.0300265	8.84075	0.846286	1	moleskin
FBgn0026255	0.187802	2.94789	0.527267	0.951603	0.0192947	3.02981	0.944728	1	clumsy
FBgn0026257	-0.0965574	6.5269	0.528714	0.951873	0.0560381	6.34021	0.714269	1	caravaggio
FBgn0026259	0.00817939	8.00096	0.942596	1	-0.0276304	8.00598	0.791856	1	eIF5B
FBgn0026261	-0.0270203	6.68975	0.870038	0.996716	0.0562886	6.72264	0.738506	1	bonsai
FBgn0026263	-0.284867	6.33913	0.0283366	0.431184	-0.0929944	6.10401	0.532699	1	bip1
FBgn0026268	0.739725	3.76702	0.000747242	0.0839098	0.118625	3.8547	0.669718	1	antdh
FBgn0026309	-0.257971	5.67209	0.0508238	0.533013	-0.0895842	5.46638	0.497242	1	adrift
FBgn0026313	-0.0742457	6.42317	0.597327	0.965553	-0.0437401	6.16327	0.791664	1	X11L
FBgn0026314	0.415479	6.08475	0.00891302	0.273789	0.142189	6.17463	0.447783	1	UDP-glycosyltransferase 35b
FBgn0026315	0.00537473	5.42193	0.97556	1	0.0213039	5.48765	0.897026	1	UDP-glycosyltransferase 35a
FBgn0026316	-0.0113243	6.91515	0.928041	1	0.075507	6.85809	0.55616	1	Ubiquitin conjugating enzyme 10
FBgn0026317	-0.00940082	7.05592	0.931273	1	-0.0835884	6.90436	0.469676	1	Tsc1
FBgn0026318	-0.174273	5.19577	0.213817	0.805577	0.0645651	4.95555	0.66458	1	TNF-receptor-associated factor 6
FBgn0026319	-0.0452896	1.8538	0.89092	0.998889	-0.00711754	2.25207	1	1	TNF-receptor-associated factor 4
FBgn0026323	-0.0861465	6.42044	0.434959	0.934494	-0.0798354	6.24243	0.542515	1	TGF-beta activated kinase 1
FBgn0026324	0.0359423	5.33805	0.847142	0.996164	0.0659676	5.31198	0.712307	1	TBP-associated factor 10b
FBgn0026326	-0.148416	6.30362	0.239374	0.834713	0.00242684	6.09141	0.984858	1	NA
FBgn0026361	-0.135799	4.8244	0.453642	0.937409	-0.109437	4.76142	0.511681	1	2014-09-05
FBgn0026369	-0.0360111	5.92954	0.822084	0.995448	0.00294532	5.72134	0.986992	1	Smad anchor for receptor activation
FBgn0026370	-0.144157	7.82987	0.309948	0.882347	-0.0417483	7.55418	0.778915	1	SRPK
FBgn0026371	-0.23137	5.52348	0.0777131	0.608087	-0.0602834	5.24241	0.728879	1	Sak kinase
FBgn0026372	-0.00934349	10.6762	0.95144	1	0.0124653	11.0512	0.938794	1	Ribosomal protein L23A
FBgn0026373	-0.0806972	5.49178	0.620583	0.969974	-0.0564644	5.44964	0.709138	1	RNA polymerase II 33kD subunit
FBgn0026374	0.295224	3.15261	0.213029	0.804871	-0.17524	3.07113	0.383216	1	Rhophilin
FBgn0026375	-0.0381149	6.99071	0.821144	0.995448	-0.063571	6.70107	0.712776	1	RhoGAPp190
FBgn0026376	-0.0638256	5.55213	0.645361	0.976604	-0.0225987	5.24058	0.869935	1	Ral guanine nucleotide exchange factor
FBgn0026378	-0.039276	5.43784	0.756455	0.987936	0.0215948	5.24272	0.866877	1	Rab escort protein
FBgn0026379	-0.0434993	5.75653	0.717417	0.984636	-0.0581821	5.69802	0.641445	1	Pten
FBgn0026380	0.0735831	7.84034	0.645511	0.976604	0.00854452	7.86801	0.956743	1	Proteasome beta3 subunit
FBgn0026393	0.183592	4.16649	0.347869	0.902701	0.0309829	4.07727	0.861192	1	Odorant receptor 43b
FBgn0026400	0.18457	7.03793	0.301781	0.877978	0.0348146	7.03858	0.836537	1	Noa36
FBgn0026401	-0.253318	8.22886	0.0634784	0.566591	0.0372742	7.90575	0.817122	1	Nipped-B
FBgn0026402	0.0020726	5.68983	0.989429	1	-0.0452353	5.5798	0.759524	1	Nuclear inhibitor of Protein phosphatase 1
FBgn0026403	-0.410149	3.29745	0.21018	0.803379	-0.130372	3.50277	0.651179	1	Nidogen/entactin
FBgn0026404	0.022008	6.41267	0.862718	0.996716	-0.430218	6.31529	0.0138914	1	Nedd2-like caspase
FBgn0026409	-0.209408	9.24933	0.104083	0.666477	0.0384712	9.22971	0.788913	1	Mitochondrial phosphate carrier protein
FBgn0026415	0.324461	9.61692	0.0179138	0.364934	0.170399	9.49507	0.134068	1	Imaginal disc growth factor 4
FBgn0026417	-0.269829	3.65448	0.211601	0.804378	-0.124161	3.6	0.552526	1	Hus1-like
FBgn0026418	-0.0450733	8.71057	0.692731	0.981999	-0.0153344	8.54884	0.900953	1	Hsc70Cb
FBgn0026427	-0.0492621	7.11006	0.688611	0.981804	-0.118631	6.73918	0.403659	1	Su(var)2-HP2
FBgn0026428	0.178907	7.1655	0.153587	0.741738	0.0780806	7.16087	0.534969	1	HDAC6
FBgn0026430	-0.203145	7.87916	0.079032	0.614115	0.0241763	7.75529	0.849248	1	gamma-tubulin ring protein 84
FBgn0026431	-0.189841	5.48166	0.160858	0.751228	-0.0106337	5.313	0.942413	1	Grip75
FBgn0026432	-0.165548	5.03982	0.309622	0.882263	-0.021465	4.79521	0.898079	1	Grip163
FBgn0026433	-0.109395	6.72546	0.365063	0.906272	-0.011002	6.57727	0.933173	1	Grip128
FBgn0026438	0.253972	4.26861	0.305079	0.879514	0.124828	4.28255	0.601827	1	Excitatory amino acid transporter 2
FBgn0026439	0.235236	5.928	0.311287	0.884719	0.0860358	5.69128	0.680984	1	Excitatory amino acid transporter 1
FBgn0026441	-0.124157	5.79561	0.501583	0.946681	-0.0694751	5.40999	0.786994	1	ENL/AF9-related
FBgn0026479	-0.137164	7.15446	0.218588	0.814616	-0.0182173	6.9658	0.8891	1	Dynamin related protein 1
FBgn0026533	0.0489716	8.98619	0.710045	0.982864	-0.0503816	8.7816	0.683181	1	Dek
FBgn0026562	0.00570849	6.91848	0.974687	1	-0.114815	7.36076	0.598272	1	BM-40-SPARC
FBgn0026563	0.641674	3.66361	0.0772969	0.607814	0.0272039	3.00904	0.957065	1	NA
FBgn0026565	0.0736204	2.97764	0.774622	0.990761	-0.124845	3.01098	0.601443	1	NA
FBgn0026566	0.00124434	7.15454	0.993157	1	0.0290767	7.20301	0.840924	1	NA
FBgn0026570	-0.0857186	5.23918	0.597453	0.965553	0.00689391	5.16577	0.972356	1	NA
FBgn0026573	0.0604417	7.23872	0.594304	0.965553	-0.0971449	6.95355	0.453439	1	NA
FBgn0026575	-0.111406	6.89347	0.659876	0.978008	-0.21505	6.39603	0.465326	1	hangover
FBgn0026576	0.0753932	7.20324	0.44614	0.935545	-0.0302346	7.13243	0.765677	1	NA
FBgn0026577	0.0700336	6.81153	0.699409	0.981999	-0.070812	6.46121	0.727693	1	NA
FBgn0026582	-0.066951	4.67304	0.718848	0.98476	0.044604	4.47883	0.777202	1	NA
FBgn0026592	0.252054	3.9523	0.224959	0.819066	0.0687331	4.05774	0.732715	1	Fire exit
FBgn0026593	0.273209	4.91252	0.138569	0.719325	0.0569151	5.34299	0.743546	1	NA
FBgn0026597	-0.087489	6.73739	0.509737	0.947577	-0.0820584	6.47727	0.627189	1	Axin
FBgn0026598	-0.0331925	7.04505	0.783775	0.99271	-0.0348196	6.86233	0.790863	1	Adenomatous polyposis coli tumor suppressor homolog 2
FBgn0026602	0.219795	5.33966	0.101739	0.660191	-0.002568	5.12158	0.990802	1	Ady43A
FBgn0026616	-0.102206	5.03126	0.637572	0.974675	-0.173149	4.65288	0.523372	1	alpha-Man-IIb
FBgn0026619	0.0240145	6.0044	0.833504	0.995448	-0.0104973	5.97956	0.920056	1	Tafazzin
FBgn0026620	-0.258277	7.46251	0.154244	0.741738	-0.00932333	7.08978	0.960904	1	transforming acidic coiled-coil protein
FBgn0026630	0.0278327	7.20214	0.810933	0.995448	0.0284054	7.04674	0.792284	1	nessy
FBgn0026634	0.0390744	5.91111	0.746084	0.98621	0.0443942	5.78829	0.722912	1	ldlCp-related protein
FBgn0026666	0.186848	5.31263	0.236484	0.833669	-0.0560806	5.50978	0.758348	1	lethal (1) G0136
FBgn0026679	0.0284749	5.95609	0.807536	0.995448	-0.0653587	5.92454	0.555165	1	Integrator 4
FBgn0026702	-0.02995	4.93053	0.839129	0.996164	0.0738332	5.04834	0.588994	1	lethal (1) G0045
FBgn0026713	0.0814062	5.97484	0.493834	0.943207	-0.0256137	6.00906	0.809524	1	lethal (1) G0007
FBgn0026718	-0.0267255	6.43766	0.847956	0.996164	-0.0344005	6.24687	0.831499	1	fu12
FBgn0026721	0.494465	6.12179	0.000974117	0.093118	0.0238467	6.22743	0.883567	1	fat-spondin
FBgn0026722	-0.00479596	6.45822	0.963421	1	0.000444808	6.34318	0.999784	1	drosha
FBgn0026737	0.0425017	6.24211	0.824884	0.995448	0.0184397	6.17329	0.925502	1	NA
FBgn0026738	-0.144417	5.809	0.313877	0.885571	0.0215137	5.60713	0.883656	1	NA
FBgn0026741	0.0726001	5.47787	0.676898	0.981733	-0.0210334	5.49388	0.904015	1	mitochondrial ribosomal protein L18
FBgn0026749	0.121755	5.94924	0.320301	0.889806	0.00356258	5.92024	0.980901	1	Yippee
FBgn0026751	0.0140366	6.47791	0.915065	1	-0.11672	6.35562	0.367581	1	XRCC1
FBgn0026753	0.125493	9.01566	0.3428	0.899269	0.0624995	9.10979	0.651231	1	Vacuolar H[+] ATPase G-subunit
FBgn0026755	0.301164	3.01998	0.269309	0.85352	0.21759	3.03107	0.369425	1	UDP-glycosyltransferase 37b1
FBgn0026756	0.763817	1.2099	0.0624404	0.564231	NA	NA	NA	NA	UDP-glycosyltransferase 37a1
FBgn0026760	-0.00257879	2.13347	1	1	0.0997641	1.91813	0.795761	1	Tehao
[truncated: 6,816 more rows]

## Sheet: Latitudinally DE
gene	logFC.US	logCPM.US	PValue.US	FDR.US	logFC.AU	logCPM.AU	PValue.AU	FDR.AU	description
FBgn0000146	-0.514208	6.47267	0.000101152	0.0251733	-0.0663834	6.43608	0.656845	1	aubergine
FBgn0000246	-0.811245	6.01611	0.000352543	0.0523584	-0.0190039	5.76272	0.925879	1	crossover suppressor on 3 of Gowen
FBgn0000442	0.82931	2.79346	0.00193549	0.13842	0.0612665	2.85534	0.836597	1	cGMP-dependent protein kinase 21D
FBgn0001217	-1.66494	2.10773	0.00257943	0.158203	-0.266289	1.89745	0.539447	1	Heat shock protein cognate 2
FBgn0002569	0.695914	6.29312	9.05461e-05	0.0231597	0.213658	5.66748	0.217465	1	Maltase A2
FBgn0002570	0.822763	9.63187	4.09649e-05	0.0171457	0.443234	8.81751	0.018279	1	Maltase A1
FBgn0002609	-0.998405	1.99373	0.000314617	0.0484689	-0.404492	2.26863	0.17219	1	E(spl) region transcript m3
FBgn0002872	-0.44454	6.65061	0.00183069	0.135805	-0.0191597	6.42722	0.918338	1	mutator 2
FBgn0003249	0.689616	5.77403	6.86141e-05	0.0203337	0.0481158	5.98079	0.804143	1	Rhodopsin 3
FBgn0004512	0.649524	5.08722	0.00421036	0.19669	0.212101	4.90782	0.240446	1	Multi drug resistance 49
FBgn0004629	1.27951	8.22481	1.67261e-05	0.0112487	0.47096	8.01411	0.0747451	1	Cystatin-like
FBgn0010388	0.695234	9.79652	0.00247887	0.156286	0.399672	9.76872	0.0864022	1	Drosocin
FBgn0011280	0.843588	6.72796	5.10378e-05	0.0174058	0.144896	6.91464	0.446822	1	Pheromone-binding protein-related protein 2
FBgn0011296	0.696443	5.7081	8.07283e-05	0.0212385	0.382548	5.83951	0.0771397	1	lethal (2) essential for life
FBgn0011695	0.82798	9.07435	0.000360101	0.0526318	0.15861	8.95495	0.425953	1	Ejaculatory bulb protein III
FBgn0014031	0.497924	6.66107	0.00141037	0.116781	0.150022	6.71538	0.394179	1	Serine pyruvate aminotransferase
FBgn0015316	1.33516	2.34484	0.0012842	0.111727	0.171943	1.66328	0.622504	1	Trypsin 29F
FBgn0015575	0.491531	6.89912	0.00216297	0.146446	0.114961	6.84942	0.462179	1	alpha-Esterase-7
FBgn0015714	0.986961	6.07235	0.000980934	0.093118	0.531202	5.35476	0.0129237	1	Cytochrome P450-6a17
FBgn0016675	0.834737	6.00598	0.00312704	0.169517	0.341034	6.24118	0.185208	1	Galactose-specific C-type lectin
FBgn0022355	0.62616	12.1504	0.00422943	0.19669	0.061505	11.9862	0.730884	1	Transferrin 1
FBgn0023129	0.485577	7.44623	0.000277727	0.044865	0.0713864	7.17322	0.53682	1	astray
FBgn0023507	0.653512	7.48174	0.000201454	0.0386303	0.00946359	7.50482	0.963722	1	NA
FBgn0024289	0.919382	7.09418	0.000249313	0.0425124	0.138816	6.74243	0.631803	1	Sorbitol dehydrogenase 1
FBgn0025454	0.828626	10.424	5.10206e-05	0.0174058	0.837229	10.1346	0.00179226	1	Cyp6g1
FBgn0025686	1.23371	3.86266	5.09963e-05	0.0174058	0.0272909	3.26006	0.921113	1	NA
FBgn0026268	0.739725	3.76702	0.000747242	0.0839098	0.118625	3.8547	0.669718	1	antdh
FBgn0026721	0.494465	6.12179	0.000974117	0.093118	0.0238467	6.22743	0.883567	1	fat-spondin
FBgn0027560	0.587281	9.56059	0.00274669	0.161327	0.131478	9.75288	0.509281	1	Trehalose-6-phosphate synthase 1
FBgn0027578	0.468354	5.89362	0.00134907	0.11293	0.211428	5.75731	0.164543	1	NA
FBgn0027584	1.04399	8.92838	0.00117735	0.106284	0.89914	8.69337	0.00101412	0.934815	NA
FBgn0027586	0.576866	6.89643	0.00316845	0.169517	0.22117	6.78206	0.191537	1	NA
FBgn0029128	-1.16237	2.2436	0.00171323	0.130376	-0.239295	2.08698	0.556572	1	trynity
FBgn0029765	0.663022	5.95365	0.000374903	0.0528808	0.255719	5.80374	0.157317	1	NA
FBgn0029799	1.45639	2.71277	0.00132257	0.111727	1.36658	2.58612	0.00176956	1	NA
FBgn0029828	0.543031	6.0348	0.00342367	0.173432	0.0877222	5.90214	0.652321	1	NA
FBgn0029990	0.710644	11.078	9.18537e-06	0.00842977	0.286244	10.7165	0.0831865	1	NA
FBgn0030157	0.406871	6.80311	0.00403265	0.191405	0.0587522	6.85367	0.748347	1	NA
FBgn0030160	0.548302	7.94235	0.00396382	0.190098	0.0642832	7.95101	0.767967	1	NA
FBgn0030163	0.720244	3.14664	0.00299891	0.167643	0.114398	3.01483	0.661651	1	NA
FBgn0030251	0.46371	6.6295	0.00400467	0.191062	0.0395457	6.84628	0.825557	1	NA
FBgn0030270	1.27755	3.49558	0.000130956	0.0287106	0.390862	2.60642	0.167758	1	NA
FBgn0030583	-0.808559	2.12146	0.00330676	0.170104	-0.0294398	2.04339	0.934394	1	NA
FBgn0030593	0.860346	7.48723	2.65277e-05	0.0116317	0.139733	6.99695	0.400962	1	NA
FBgn0030777	1.20819	5.3449	3.19179e-06	0.00419857	0.41478	5.19798	0.136305	1	NA
FBgn0030828	0.68986	6.75616	0.000490831	0.062649	0.227295	6.45044	0.162011	1	NA
FBgn0030829	1.19196	2.8747	0.00408862	0.192082	0.914688	1.91496	0.00246356	1	NA
FBgn0030999	0.833653	8.61158	7.72273e-05	0.0212385	0.0687716	8.40494	0.681517	1	Mucin related 18B
FBgn0031018	-0.747693	3.44861	0.00229357	0.148727	-0.115382	3.32506	0.735532	1	NA
FBgn0031157	-0.677381	3.74893	0.0039286	0.189396	-0.166227	3.77273	0.599845	1	NA
FBgn0031417	0.679283	6.10377	0.00242185	0.153796	0.286604	5.80306	0.0884648	1	NA
FBgn0031432	1.22295	4.89339	0.000180327	0.0368988	0.36794	4.03713	0.218974	1	Cyp309a1
FBgn0031522	0.814722	3.55092	0.00152168	0.121009	0.230214	3.41494	0.266351	1	NA
FBgn0031689	0.809025	6.67114	0.000737637	0.0838538	0.313275	6.09408	0.144658	1	Cyp28d1
FBgn0031918	0.997642	1.94632	0.000964103	0.093118	0.0300089	1.79533	0.961021	1	NA
FBgn0032213	0.53528	6.59146	0.00131377	0.111727	0.223053	6.43241	0.0911438	1	NA
FBgn0032283	1.01021	3.27268	0.00176216	0.13242	0.141031	3.05445	0.619565	1	NA
FBgn0032285	0.764009	9.30694	0.00128904	0.111727	0.241599	9.46119	0.334083	1	NA
FBgn0032381	1.20041	6.60189	0.000693339	0.0828315	0.407371	6.09385	0.0363304	1	Maltase B1
FBgn0032494	0.872056	7.86341	0.000380427	0.0528808	0.157507	7.60442	0.429021	1	NA
FBgn0032601	0.817432	3.71771	0.000316347	0.0484689	0.0907837	3.70737	0.688092	1	yellow-b
FBgn0032669	1.0626	4.74464	0.000998549	0.0938228	0.280532	4.39253	0.239078	1	NA
FBgn0032726	1.50544	6.65246	1.82675e-06	0.00336415	0.347574	5.90191	0.166582	1	NA
FBgn0032774	0.648565	7.50754	0.000217571	0.0400679	0.127246	7.54646	0.464494	1	NA
FBgn0032839	0.915324	4.09407	0.000554565	0.0680858	0.0519094	3.70012	0.860207	1	NA
FBgn0032913	1.11153	5.50935	0.000666194	0.0807147	0.189344	4.92803	0.407044	1	NA
FBgn0033093	0.916894	5.16393	1.40999e-05	0.0108193	0.0482886	5.00385	0.817748	1	NA
FBgn0033294	0.76479	5.52638	0.00020115	0.0386303	0.309017	4.81205	0.155399	1	Maltase A4
FBgn0033302	1.56294	2.92547	0.000843724	0.0870067	0.428604	2.65371	0.290067	1	Cyp6a14
FBgn0033367	0.84858	4.58233	0.00226753	0.148512	0.494847	4.60759	0.053065	1	NA
FBgn0033593	1.26994	4.56998	8.22473e-06	0.00841482	0.208923	4.83082	0.520575	1	Listericin
FBgn0033775	0.788231	4.17308	0.00306211	0.169517	0.587198	3.75499	0.0262259	1	Cyp9h1
FBgn0033949	1.13528	3.16803	0.000234355	0.0414989	0.226345	2.93269	0.46541	1	NA
FBgn0034229	0.733164	7.06548	0.000885424	0.0886194	0.41847	6.81127	0.0142576	1	NA
FBgn0034247	0.539606	7.18499	0.000848528	0.0870067	0.180552	6.82166	0.220073	1	NA
FBgn0034289	1.05345	6.05342	0.000130013	0.0287106	1.64359	6.7783	1.84512e-06	0.0170083	NA
FBgn0034440	1.56363	1.63278	2.63954e-05	0.0116317	0.328998	1.32762	0.39006	1	NA
FBgn0034468	0.848441	4.29653	0.00261725	0.158203	0.447334	4.32459	0.136889	1	Odorant-binding protein 56a
FBgn0034509	0.56685	6.36659	0.00392323	0.189396	0.191225	6.38444	0.361267	1	Odorant-binding protein 57c
FBgn0034664	0.717525	6.27835	0.000861885	0.0872114	0.184724	5.82671	0.360469	1	NA
FBgn0034885	0.600258	6.95304	0.00151788	0.121009	0.245664	6.96894	0.148495	1	NA
FBgn0035434	0.623188	5.64953	0.0036924	0.182794	0.178639	5.73866	0.47475	1	drosomycin-5
FBgn0035480	0.723201	3.51739	0.00219537	0.147554	0.054837	3.59103	0.837253	1	NA
FBgn0035484	0.492708	6.26344	0.0028875	0.164124	0.0986631	6.11856	0.489942	1	NA
FBgn0035544	1.06201	3.86404	4.62257e-05	0.0174058	0.245456	3.71609	0.343	1	NA
FBgn0035734	0.62701	4.75264	0.00142294	0.116781	0.055978	4.65629	0.795477	1	NA
FBgn0036015	0.563903	6.82948	0.00235605	0.150656	0.489617	7.00597	0.0224423	1	NA
FBgn0036022	0.677667	6.94409	0.000259105	0.0433789	0.577841	6.85507	0.000846706	0.934815	NA
FBgn0036147	-0.468521	6.32353	0.00131627	0.111727	-0.117463	6.53763	0.413781	1	procollagen lysyl hydroxylase
FBgn0036211	0.417099	7.42968	0.00256204	0.158203	0.0338818	7.36283	0.798257	1	NA
FBgn0036768	0.797108	2.50913	0.00431788	0.198795	0.145406	2.02711	0.58926	1	NA
FBgn0036945	1.23149	6.25465	1.1707e-07	0.000538988	0.364856	5.38238	0.0753307	1	NA
FBgn0037222	1.6923	0.967541	2.57606e-06	0.0039534	0.895069	0.648143	0.0512812	1	NA
FBgn0037288	0.813763	6.69337	0.000233203	0.0414989	0.186289	6.32497	0.249316	1	NA
FBgn0037433	0.875778	4.64566	5.43501e-05	0.0175932	0.0110207	4.52861	0.961403	1	NA
FBgn0037513	0.570746	5.31597	0.000137595	0.0287948	0.220979	5.24395	0.190089	1	pyd3
FBgn0037583	-0.44226	6.7133	0.002687	0.160662	-0.00289907	6.42238	0.989702	1	NA
FBgn0037683	0.84287	3.19787	0.00191793	0.13842	0.0777118	3.20971	0.756193	1	NA
FBgn0037684	1.12345	5.36205	2.20213e-05	0.0116317	0.276635	5.09053	0.280497	1	NA
FBgn0037817	0.654863	3.71136	0.00326639	0.169517	0.336842	3.68111	0.0885897	1	Cyp12e1
FBgn0037934	0.645536	5.73063	0.00342796	0.173432	0.149025	5.45698	0.542194	1	NA
FBgn0038147	1.26195	5.91464	7.06646e-05	0.0203337	0.444595	5.17562	0.0229062	1	CCHamide-2
FBgn0038160	0.893506	2.14508	0.00106373	0.0979484	0.0880579	2.43945	0.785588	1	NA
FBgn0038179	0.698155	4.23864	0.00165562	0.129194	0.265198	4.14879	0.20214	1	NA
FBgn0038347	0.661816	7.95608	0.000137286	0.0287948	0.031978	7.84287	0.862689	1	NA
FBgn0038530	1.69845	1.09815	0.000467853	0.0615427	0.241779	1.04759	0.591105	1	Attacin-D
FBgn0038681	0.953969	7.43842	1.00703e-05	0.00842977	0.080256	7.11492	0.632624	1	Cyp12a4
FBgn0038702	1.16897	6.37706	0.00176886	0.13242	0.436564	5.76684	0.089183	1	NA
FBgn0038717	1.25365	4.17659	0.000785342	0.0870067	0.572419	3.37879	0.0273168	1	NA
FBgn0038849	0.702861	3.49581	0.00299763	0.167643	0.268041	3.59488	0.24327	1	NA
FBgn0038878	1.27255	5.22216	2.31384e-05	0.0116317	1.04342	5.05662	1.10849e-05	0.0510904	NA
FBgn0038914	1.48232	7.21839	0.000246701	0.0425124	0.822796	6.1692	0.000418186	0.642473	female-specific independent of transformer
FBgn0039024	0.585075	6.04223	0.00081551	0.0870067	0.278057	5.96751	0.103391	1	NA
FBgn0039232	-1.37605	4.51669	7.32018e-07	0.00169084	-0.140987	5.03639	0.567916	1	NA
FBgn0039310	0.880446	6.20203	0.000431737	0.0584622	0.286836	5.86114	0.0993805	1	NA
FBgn0039311	0.836216	5.42185	0.000834713	0.0870067	0.104423	5.6223	0.669443	1	NA
FBgn0039312	0.782261	5.52572	0.00159672	0.125663	0.230678	5.42212	0.320765	1	NA
FBgn0039313	1.02284	6.42739	6.66022e-05	0.0203337	0.226654	6.31578	0.296035	1	NA
FBgn0039452	1.24209	4.90286	0.00072744	0.0837284	0.0882837	4.17585	0.799538	1	NA
FBgn0039474	0.96166	6.0046	0.00347594	0.174899	0.213657	5.32686	0.444168	1	NA
FBgn0039495	0.829827	2.98118	0.00249501	0.156286	0.448023	2.89428	0.0620069	1	NA
FBgn0039682	0.63415	9.15811	0.00110521	0.10076	0.170503	9.19776	0.427652	1	Odorant-binding protein 99c
FBgn0039703	0.717335	3.63498	0.00317966	0.169517	0.477488	3.80097	0.0343649	1	NA
FBgn0040096	0.832634	3.1966	0.00429603	0.198783	0.291209	3.1466	0.277297	1	lectin-33A
FBgn0040260	0.732818	5.7418	0.00209301	0.144259	0.285533	5.63761	0.18614	1	Ugt36Bc
FBgn0040502	0.751447	7.31794	0.00070579	0.0828315	0.397469	7.49366	0.0681701	1	NA
FBgn0040827	0.640163	9.43959	0.00103512	0.0962768	0.0881892	9.33184	0.614984	1	NA
FBgn0041180	0.742134	7.52202	0.00143312	0.116781	0.236671	7.15178	0.141265	1	Thiolester containing protein IV
FBgn0041337	1.02681	3.48744	0.00048797	0.062649	0.546548	2.80088	0.0327958	1	Cyp309a2
FBgn0041711	0.974284	3.41589	0.000119676	0.0275494	0.321055	3.62855	0.201003	1	yellow-e
FBgn0042119	0.950608	6.15923	4.53794e-05	0.0174058	0.376056	5.95433	0.0520091	1	Cuticular protein 65Au
FBgn0043043	0.596641	7.34293	0.00170525	0.130376	0.314925	7.49885	0.185301	1	desat2
FBgn0043783	1.18981	7.87898	0.000965112	0.093118	0.293346	7.08855	0.343036	1	NA
FBgn0050042	0.849944	5.93653	0.000321091	0.0484689	0.257019	5.85672	0.188421	1	Cuticular protein 49Ab
FBgn0050163	1.03747	1.67566	0.00184358	0.135805	0.218985	1.71695	0.479021	1	Cuticular protein 60D
FBgn0050360	0.814884	8.9011	0.000104488	0.025319	0.366811	8.03825	0.0942506	1	Maltase A6
FBgn0051200	0.638161	5.25779	0.00300403	0.167643	0.138087	5.37226	0.541014	1	NA
FBgn0051205	0.556789	6.69949	0.0030988	0.169517	0.0220622	6.31115	0.893378	1	NA
FBgn0051313	1.08648	6.84472	2.63044e-05	0.0116317	0.415863	6.60159	0.0653086	1	NA
FBgn0051380	0.741889	2.70862	0.00325678	0.169517	0.309373	2.48219	0.237572	1	NA
FBgn0051769	0.507036	6.86945	0.00282077	0.161327	0.0860692	6.64453	0.591582	1	NA
FBgn0052282	1.04509	6.72886	0.00026881	0.0442	0.357849	6.687	0.136555	1	drosomycin-4
FBgn0052350	-0.432533	6.87805	0.00200774	0.140496	-0.0665259	6.65555	0.668692	1	NA
FBgn0052656	0.801871	7.29177	0.000384775	0.0528808	0.111288	7.2482	0.55089	1	Mucin 11A
FBgn0052667	0.786083	6.57696	0.00272185	0.161327	0.30377	6.40478	0.134133	1	NA
FBgn0052687	0.582868	6.19991	0.00317351	0.169517	0.0401857	5.97944	0.820503	1	NA
FBgn0052750	1.18481	3.18138	0.00232294	0.149578	0.377557	3.0587	0.299942	1	NA
FBgn0053080	0.630402	5.7089	0.00170907	0.130376	0.149622	5.54402	0.426895	1	NA
FBgn0053126	0.76463	7.04941	0.00227413	0.148512	0.0929192	6.94074	0.681056	1	Neural Lazarillo
FBgn0053217	-0.454056	6.24737	0.00360596	0.179479	-0.027444	6.04437	0.854496	1	NA
FBgn0053926	1.21554	3.77428	0.000496675	0.062649	1.03949	4.44595	0.0317021	1	NA
FBgn0085244	0.972989	4.23222	0.00280545	0.161327	0.300818	4.16092	0.398533	1	NA
FBgn0085256	1.49222	4.27574	5.53766e-08	0.000509908	0.149791	4.14115	0.57345	1	NA
FBgn0085353	0.737684	9.12125	0.000117268	0.0275494	0.155557	9.23945	0.48494	1	NA
FBgn0085356	1.56131	1.55309	1.9546e-05	0.0112487	0.488718	1.44905	0.152697	1	NA
FBgn0085360	0.579304	4.69857	0.00224794	0.148512	0.159472	4.66256	0.428634	1	NA
FBgn0085483	0.780045	3.55557	0.00191136	0.13842	0.209037	3.16932	0.33125	1	NA
FBgn0261362	0.913075	5.19526	0.000368405	0.0528808	0.441508	4.95313	0.0298671	1	prophenol oxidase A1
FBgn0261534	1.02206	4.54343	5.54088e-05	0.0175932	0.23491	4.21925	0.256714	1	lethal (2) 34Fc
