# Supplementary material for: Latitudinal clines in gene expression and cis-regulatory element variation in Drosophila melanogaster
Source: BMC Genomics. 2016 Nov 28;17:981. doi: 10.1186/s12864-016-3333-7 (PMC5126864; doi:10.1186/s12864-016-3333-7)
Supplement: Additional file 1: Figure S1. — Genes that are significantly latitudinally differentiated in ASE. Figure S2. Downsampling latitudinally differentiated genes. Figure S3. Mapping bias towards alleles matching the reference genome does not explain the observed patterns. Figure S4. Mapping bias does not explain the correlation between continents in latitudinal differences in ASE after accounting for allele frequencies. Table S1. Log2 fold differences in total expression between low and high latitude populations were measured separately for the United States and Australia. Log2 fold changes, P-values, FDR values, and mean counts per million (cpm) for both continents are given for each gene that met our filtering criteria. Values are given on separate sheets for all genes and for only genes considered to be latitudinally differentiated (FDR<0.20 in population and same direction of change in both populations). Table S2. Significance values for ASE are given for each gene included in the final analysis. Counts of reads mapping to the reference or wild alleles are given for all genes in which they were measured. Table S3. Individual chromosome arms and inversions are not enriched for genes latitudinally differentiated in total expression. Table S4. Individual chromosomal arms and inversions do not drive latitudinal correlation in ASE. (ZIP 9689 kb) [file 12864_2016_3333_MOESM1_ESM.zip › Juneja_SuppTable2.xlsx]

## Sheet: ASE significance
gene	ASE.p	ASE.FDR	description
FBgn0003231	1.34325e-12	2.4392e-09	refractory to sigma P
FBgn0250848	1.34539e-12	2.4392e-09	26-29kD-proteinase
FBgn0031305	1.19192e-11	1.44064e-08	Iris
FBgn0043575	1.40267e-10	1.27152e-07	PGRP-SC2
FBgn0041150	5.34731e-10	3.87787e-07	hoepel1
FBgn0016122	1.92844e-09	1.05888e-06	Angiotensin-converting enzyme-related
FBgn0033297	2.04416e-09	1.05888e-06	Maltase A8
FBgn0011834	3.9076e-09	1.41689e-06	Serine protease 6
FBgn0031896	3.87707e-09	1.41689e-06	NA
FBgn0034501	3.37874e-09	1.41689e-06	NA
FBgn0039471	5.37295e-09	1.77112e-06	NA
FBgn0031558	1.04344e-08	3.15294e-06	NA
FBgn0038194	1.19003e-08	3.31928e-06	Cyp6d5
FBgn0028984	1.50965e-08	3.90999e-06	Serine protease inhibitor 5
FBgn0002872	4.36153e-08	1.05433e-05	mutator 2
FBgn0000079	5.24902e-08	1.11959e-05	Amylase proximal
FBgn0039537	4.98489e-08	1.11959e-05	NA
FBgn0051205	7.0541e-08	1.42101e-05	NA
FBgn0030041	9.15834e-08	1.7478e-05	NA
FBgn0036689	1.08291e-07	1.96331e-05	NA
FBgn0051075	1.25273e-07	2.16305e-05	NA
FBgn0036833	2.14254e-07	3.53129e-05	NA
FBgn0031910	2.30216e-07	3.6294e-05	NA
FBgn0035642	3.01879e-07	4.44543e-05	NA
FBgn0051641	3.06497e-07	4.44543e-05	stathmin
FBgn0039342	3.23296e-07	4.50874e-05	NA
FBgn0010497	3.57739e-07	4.8043e-05	Dietary and metabolic glutamate transporter
FBgn0035312	3.97201e-07	5.14376e-05	NA
FBgn0035641	4.48333e-07	5.60571e-05	NA
FBgn0034588	4.79036e-07	5.78995e-05	NA
FBgn0038631	5.29196e-07	6.18989e-05	NA
FBgn0002781	6.28106e-07	6.90155e-05	modifier of mdg4
FBgn0064237	6.19598e-07	6.90155e-05	Imaginal disc growth factor 5
FBgn0002948	6.73385e-07	7.18145e-05	no distributive disjunction
FBgn0039472	7.39354e-07	7.6597e-05	NA
FBgn0032084	7.83934e-07	7.89596e-05	NA
FBgn0031974	9.01693e-07	8.83659e-05	NA
FBgn0027583	1.19976e-06	0.000114482	NA
FBgn0028671	1.35013e-06	0.000125528	Vacuolar H[+] ATPase subunit 100-1
FBgn0001128	1.55942e-06	0.000141362	Glycerol 3 phosphate dehydrogenase
FBgn0039593	1.75556e-06	0.00015526	NA
FBgn0037470	1.99142e-06	0.000171926	NA
FBgn0052368	2.1042e-06	0.000177438	NA
FBgn0014417	2.39471e-06	0.000197346	NA
FBgn0033296	2.63963e-06	0.000208072	Maltase A7
FBgn0033999	2.61027e-06	0.000208072	NA
FBgn0031418	2.77712e-06	0.000214252	NA
FBgn0033826	3.06215e-06	0.00023132	NA
FBgn0036015	3.32697e-06	0.000246196	NA
FBgn0021872	3.50676e-06	0.00025431	X box binding protein-1
FBgn0051326	3.62657e-06	0.000257842	NA
FBgn0033581	3.71291e-06	0.000258392	NA
FBgn0035999	3.77682e-06	0.000258392	NA
FBgn0026570	3.85069e-06	0.000258567	NA
FBgn0039061	4.22909e-06	0.000278812	Inwardly rectifying potassium channel
FBgn0038702	5.57257e-06	0.000360824	NA
FBgn0016675	5.98109e-06	0.000380481	Galactose-specific C-type lectin
FBgn0036022	8.04161e-06	0.000495737	NA
FBgn0040074	8.06632e-06	0.000495737	retinin
FBgn0037807	9.16464e-06	0.00055385	NA
FBgn0034628	9.43063e-06	0.000560581	acyl-Coenzyme A oxidase at 57D proximal
FBgn0034583	1.01538e-05	0.000593833	NA
FBgn0032381	1.08745e-05	0.00061611	Maltase B1
FBgn0041629	1.08178e-05	0.00061611	Hexosaminidase 2
FBgn0003082	1.2557e-05	0.000697661	photorepair
FBgn0028950	1.26987e-05	0.000697661	NA
FBgn0030073	1.32263e-05	0.000715799	NA
FBgn0030603	1.40911e-05	0.000736726	NA
FBgn0032836	1.42225e-05	0.000736726	NA
FBgn0051875	1.40021e-05	0.000736726	NA
FBgn0033978	1.4687e-05	0.000739653	Cyp6a23
FBgn0036620	1.45013e-05	0.000739653	NA
FBgn0036106	1.50846e-05	0.000749269	NA
FBgn0035933	1.5967e-05	0.00077195	NA
FBgn0036826	1.58212e-05	0.00077195	NA
FBgn0031609	1.69667e-05	0.000792106	NA
FBgn0031868	1.68008e-05	0.000792106	NA
FBgn0035227	1.76745e-05	0.000792106	NA
FBgn0037203	1.71682e-05	0.000792106	slimfast
FBgn0039017	1.76248e-05	0.000792106	NA
FBgn0041182	1.76946e-05	0.000792106	Thiolester containing protein II
FBgn0038257	2.19977e-05	0.000972728	Senescence marker protein-30
FBgn0033236	2.36802e-05	0.00103451	NA
FBgn0037762	2.54498e-05	0.00109858	elongase F
FBgn0027073	2.6127e-05	0.00111455	NA
FBgn0013765	2.64936e-05	0.00111704	centrosomin
FBgn0027611	2.82568e-05	0.00117769	NA
FBgn0003087	2.95396e-05	0.00121716	pimples
FBgn0035162	3.13021e-05	0.00127529	NA
FBgn0032783	3.40704e-05	0.00137266	NA
FBgn0052373	3.47731e-05	0.00138557	NA
FBgn0036733	3.66127e-05	0.00144302	U4-U6 small nuclear riboprotein factor 60K
FBgn0034335	3.7458e-05	0.00144649	Glutathione S transferase E1
FBgn0052185	3.74985e-05	0.00144649	elevated during infection
FBgn0003748	3.90432e-05	0.00149022	Trehalase
FBgn0044810	3.99173e-05	0.00150771	Turandot X
FBgn0035806	4.4885e-05	0.00167787	PGRP-SD
FBgn0037973	4.93654e-05	0.00182652	NA
FBgn0000116	5.27312e-05	0.00193135	Arginine kinase
FBgn0004587	5.61043e-05	0.00203434	B52
FBgn0030038	5.97793e-05	0.00214614	NA
FBgn0026718	6.35971e-05	0.00226082	fu12
FBgn0034296	6.4461e-05	0.00226928	NA
FBgn0034140	6.6178e-05	0.00230732	NA
FBgn0038461	6.80401e-05	0.00234965	NA
FBgn0034663	6.87841e-05	0.00235293	NA
FBgn0034999	7.23738e-05	0.00245259	NA
FBgn0035982	7.72194e-05	0.00259257	NA
FBgn0035206	7.79621e-05	0.00259349	NA
FBgn0038989	8.00846e-05	0.00263988	NA
FBgn0003114	8.38323e-05	0.00272591	plutonium
FBgn0051038	8.41981e-05	0.00272591	NA
FBgn0039102	8.61375e-05	0.00276402	Spatzle-Processing Enzyme
FBgn0031405	9.48132e-05	0.0029895	NA
FBgn0039487	9.43391e-05	0.0029895	genderblind
FBgn0034354	9.94505e-05	0.00310869	NA
FBgn0033065	0.000101415	0.00311636	Cyp6w1
FBgn0039474	0.00010109	0.00311636	NA
FBgn0026315	0.000112266	0.00337707	UDP-glycosyltransferase 35a
FBgn0032161	0.00011217	0.00337707	NA
FBgn0039678	0.000112693	0.00337707	Odorant-binding protein 99a
FBgn0024732	0.00011712	0.00348096	DNA fragmentation factor-related protein 1
FBgn0051092	0.000128907	0.00378323	Lipophorin receptor 2
FBgn0051313	0.000129377	0.00378323	NA
FBgn0015522	0.000138044	0.00400437	olf186-M
FBgn0034259	0.000140786	0.00405152	NA
FBgn0034229	0.000144603	0.00409632	NA
FBgn0034289	0.000144131	0.00409632	NA
FBgn0031637	0.000149983	0.0042158	NA
FBgn0046302	0.000157182	0.00438416	NA
FBgn0038585	0.000160692	0.00444786	NA
FBgn0010620	0.000173059	0.0047277	SRY interacting protein 1
FBgn0031693	0.00017341	0.0047277	Cyp4ac1
FBgn0039310	0.000176539	0.0047771	NA
FBgn0030594	0.000183823	0.00493735	NA
FBgn0003525	0.000195921	0.00518284	string
FBgn0020415	0.000194578	0.00518284	Imaginal disc growth factor 2
FBgn0023094	0.000197251	0.00518284	cycle
FBgn0000615	0.000200358	0.00518928	exuperantia
FBgn0030551	0.000199886	0.00518928	NA
FBgn0033584	0.00020701	0.00532353	NA
FBgn0028433	0.000231165	0.00590284	G protein gamma30A
FBgn0035726	0.000234817	0.00594119	NA
FBgn0039640	0.000235944	0.00594119	NA
FBgn0034008	0.000242936	0.00607508	NA
FBgn0016123	0.000249009	0.0061843	Alkaline phosphatase 4
FBgn0051957	0.000251663	0.00620768	NA
FBgn0027453	0.00026512	0.00647179	DNZDHHC/NEW1 zinc finger protein 11
FBgn0038953	0.00026594	0.00647179	NA
FBgn0032684	0.000283909	0.00686304	NA
FBgn0001085	0.000289879	0.00690555	frizzled
FBgn0028684	0.000291381	0.00690555	Tat-binding protein-1
FBgn0050151	0.000290682	0.00690555	NA
FBgn0260990	0.000311642	0.00733775	yata
FBgn0053258	0.000315839	0.00738859	NA
FBgn0039680	0.00032703	0.00760134	CAP-D2 condensin subunit
FBgn0036876	0.000332939	0.00768941	NA
FBgn0038692	0.000339364	0.00778818	NA
FBgn0012036	0.000351997	0.00802731	Aldehyde dehydrogenase
FBgn0028490	0.000363981	0.00814688	NA
FBgn0031321	0.000362307	0.00814688	tRNA-guanine transglycosylase
FBgn0260388	0.000361571	0.00814688	NA
FBgn0028543	0.000387464	0.00861928	nimrod B2
FBgn0039761	0.000407303	0.00900537	NA
FBgn0033304	0.000426979	0.0093832	Cyp6a13
FBgn0051681	0.000441548	0.0096449	NA
FBgn0031540	0.000444281	0.00964647	NA
FBgn0016054	0.000450899	0.0097319	(6-4)-photolyase
FBgn0025355	0.000454964	0.00976154	Suppressor of Under-Replication
FBgn0032876	0.000470556	0.0100367	Centrocortin
FBgn0039629	0.000481776	0.0102159	NA
FBgn0039324	0.000507392	0.0106965	NA
FBgn0032774	0.000526674	0.0110388	NA
FBgn0027525	0.000545147	0.0113604	NA
FBgn0051769	0.000562829	0.0116618	NA
FBgn0052473	0.000583423	0.0120198	NA
FBgn0034269	0.000602686	0.0122965	NA
FBgn0038917	0.000603635	0.0122965	NA
FBgn0033926	0.000634534	0.0128537	Activity-regulated cytoskeleton associated protein 1
FBgn0024177	0.000665965	0.0131238	zero population growth
FBgn0027584	0.000655602	0.0131238	NA
FBgn0027865	0.000663151	0.0131238	Tetraspanin 96F
FBgn0032889	0.000663428	0.0131238	NA
FBgn0034165	0.000658102	0.0131238	NA
FBgn0031969	0.000674792	0.0132259	peste
FBgn0031479	0.000681039	0.0132766	Peroxiredoxin 6005
FBgn0033821	0.00069875	0.013549	NA
FBgn0022338	0.000708433	0.0136637	deoxyribonucleoside kinase
FBgn0034470	0.000722217	0.0138426	Odorant-binding protein 56d
FBgn0053126	0.000725342	0.0138426	Neural Lazarillo
FBgn0053307	0.000742726	0.0141001	NA
FBgn0054003	0.000759341	0.0143405	nimrod B3
FBgn0037722	0.000768161	0.0144029	NA
FBgn0039627	0.000770593	0.0144029	NA
FBgn0020416	0.00079741	0.014792	Imaginal disc growth factor 1
FBgn0033741	0.000803648	0.014792	NA
FBgn0052350	0.000803551	0.014792	NA
FBgn0035346	0.000812741	0.0148838	NA
FBgn0030294	0.000832369	0.0151667	PTIP associated 1
FBgn0053107	0.000847127	0.0153584	NA
FBgn0053505	0.000857165	0.0154631	U3 small nuclear riboprotein factor 55K
FBgn0014877	0.000881412	0.0157438	Roe1
FBgn0038181	0.000881195	0.0157438	NA
FBgn0004795	0.000911866	0.016208	retained
FBgn0005614	0.000929662	0.0164437	trp-like
FBgn0027580	0.000936942	0.016492	NA
FBgn0020414	0.00096232	0.0168569	Imaginal disc growth factor 3
FBgn0000053	0.000977333	0.0170375	adenosine 3
FBgn0259745	0.00100003	0.0173499	wech
FBgn0020508	0.00101063	0.0174502	Antigen 5-related 2
FBgn0031645	0.00102599	0.0175463	NA
FBgn0031929	0.00103071	0.0175463	NA
FBgn0063491	0.00102446	0.0175463	Glutathione S transferase E9
FBgn0032015	0.00106802	0.0180965	NA
FBgn0039241	0.00107452	0.0181219	NA
FBgn0004924	0.00109412	0.0182823	Topoisomerase 1
FBgn0039073	0.00109137	0.0182823	NA
FBgn0033638	0.00114567	0.0190559	NA
FBgn0015565	0.00121661	0.0201417	yin
FBgn0033446	0.00122206	0.0201417	NA
FBgn0035244	0.00127664	0.0208518	NA
FBgn0050403	0.00127419	0.0208518	NA
FBgn0029896	0.00128412	0.0208799	NA
FBgn0035374	0.00135203	0.0218853	mitochondrial ribosomal protein S35
FBgn0039760	0.00135802	0.0218853	NA
FBgn0002638	0.00137101	0.0218999	Bj1 protein
FBgn0033374	0.00136977	0.0218999	NA
FBgn0051199	0.00139273	0.0221493	NA
FBgn0029915	0.00144628	0.0228008	NA
FBgn0032026	0.00144353	0.0228008	NA
FBgn0001089	0.00151272	0.0237451	beta galactosidase
FBgn0030956	0.00154435	0.0241371	NA
FBgn0011260	0.00161749	0.0249575	Sema-2a
FBgn0028494	0.00160672	0.0249575	NA
FBgn0029648	0.00161569	0.0249575	NA
FBgn0032474	0.00163604	0.0251369	DnaJ homolog
FBgn0032679	0.00166251	0.0254357	bicoid stability factor
FBgn0039044	0.00171885	0.0261872	p53
FBgn0011764	0.00176418	0.0267654	Dorsal switch protein 1
FBgn0029990	0.00181241	0.0273276	NA
FBgn0250785	0.00181631	0.0273276	varicose
FBgn0014869	0.00187375	0.0280163	Phosphoglyceromutase
FBgn0261016	0.00187754	0.0280163	closca
FBgn0038172	0.00197521	0.0293529	Adenosine deaminase-related growth factor D
FBgn0050118	0.00209688	0.0310339	NA
FBgn0034403	0.00210672	0.0310528	NA
FBgn0004429	0.00216016	0.0317116	Lysozyme P
FBgn0036262	0.00219905	0.0321522	NA
FBgn0024998	0.00223463	0.0325413	NA
FBgn0035558	0.00224784	0.0326027	NA
FBgn0051755	0.00225997	0.032648	Sister of Yb
FBgn0027836	0.00228377	0.0328609	Dgp-1
FBgn0039769	0.00240743	0.0345033	NA
FBgn0024222	0.00244186	0.034859	immune response deficient 5
FBgn0002174	0.00245645	0.0349298	lethal (2) tumorous imaginal discs
FBgn0002567	0.0024821	0.0351566	lightoid
FBgn0034860	0.00257096	0.0362735	NA
FBgn0016698	0.00266702	0.037483	Phosphotyrosyl phosphatase activator
FBgn0001104	0.00267829	0.0374961	G protein alphai subunit 65A
FBgn0019938	0.00270734	0.0376123	RNA polymerase I subunit
FBgn0031464	0.00270367	0.0376123	Dual oxidase
FBgn0038524	0.00281427	0.0389487	slalom
FBgn0047199	0.00282624	0.0389655	NA
FBgn0033540	0.00289086	0.0397055	Elongator complex protein 2
FBgn0026326	0.00292072	0.0399643	NA
FBgn0030301	0.00296013	0.0401949	Heterochromatin protein 5
FBgn0039350	0.00297083	0.0401949	jing interacting gene regulatory 1
FBgn0261461	0.00295523	0.0401949	RhoGAP18B
FBgn0035344	0.00299611	0.0403862	Cyp4d20
FBgn0037696	0.00311989	0.041899	NA
FBgn0034091	0.00317198	0.0424414	mrj
FBgn0033571	0.00329273	0.043895	Rpb5
FBgn0001218	0.00333858	0.0443432	Heat shock protein cognate 3
FBgn0004507	0.00337723	0.0446928	Glycogen phosphorylase
FBgn0035348	0.00339415	0.0447314	NA
FBgn0038723	0.00340482	0.0447314	NA
FBgn0052523	0.00342887	0.0448847	NA
FBgn0034126	0.00344567	0.0449424	NA
FBgn0051658	0.00346172	0.04499	Nnf1b
FBgn0036663	0.0034821	0.0450932	NA
FBgn0011335	0.00350003	0.0451122	lethal (3) j2D3
FBgn0038286	0.00350845	0.0451122	NA
FBgn0032721	0.00354571	0.0454301	NA
FBgn0054039	0.00358847	0.0458161	NA
FBgn0000114	0.00360185	0.0458257	arrest
FBgn0028468	0.00365284	0.0463119	tetracycline resistance
FBgn0027499	0.00374298	0.046925	windei
FBgn0027529	0.0037483	0.046925	NA
FBgn0037724	0.00376591	0.046925	Frost
FBgn0039800	0.00371739	0.046925	Niemann-Pick type C-2g
FBgn0260755	0.00376589	0.046925	NA
FBgn0028506	0.00388443	0.0482361	NA
FBgn0000579	0.00401961	0.049667	Enolase
FBgn0036422	0.00402706	0.049667	NA
FBgn0029174	0.00407411	0.0497398	FK506-binding protein FKBP59
FBgn0039298	0.00405753	0.0497398	takeout
FBgn0260779	0.00406042	0.0497398	glutamyl-tRNA amidotransferase subunit A
FBgn0035154	0.00410362	0.049932	NA
FBgn0038099	0.00414021	0.0502087	NA
FBgn0086254	0.00417072	0.0504101	NA
FBgn0031842	0.00422455	0.0508911	Transport and Golgi organization 1
FBgn0034706	0.00425594	0.0509987	NA
FBgn0041164	0.00426161	0.0509987	armitage
FBgn0038478	0.00430311	0.0513259	chromosome alignment defect 1
FBgn0037504	0.00433974	0.0514245	NA
FBgn0085353	0.00432695	0.0514245	NA
FBgn0025676	0.00441636	0.0519926	CKII-alpha subunit interactor-3
FBgn0037873	0.00441598	0.0519926	Succinate dehydrogenase C
FBgn0032156	0.00459251	0.0535448	NA
FBgn0035203	0.00458697	0.0535448	NA
FBgn0260745	0.00458052	0.0535448	midline fasciclin
FBgn0036847	0.00464035	0.0537569	NA
FBgn0040260	0.00463012	0.0537569	Ugt36Bc
FBgn0031886	0.00469328	0.0541969	Nuf2
FBgn0025680	0.00480025	0.0552563	cryptochrome
FBgn0025866	0.00482903	0.0554116	Calpain-B
FBgn0032773	0.0048915	0.0559513	fondue
FBgn0013763	0.00494228	0.0561055	NA
FBgn0029172	0.00495604	0.0561055	Fad2
FBgn0032910	0.00496687	0.0561055	NA
FBgn0034871	0.00492523	0.0561055	NA
FBgn0024957	0.00499033	0.0561955	Iron regulatory protein 1B
FBgn0011555	0.00501007	0.056243	thetaTrypsin
FBgn0022160	0.00502824	0.0562728	Glycerophosphate oxidase-1
FBgn0038771	0.0050653	0.0565132	NA
FBgn0030932	0.00511575	0.056901	gamma-glutamyl transpeptidase
FBgn0002789	0.00517665	0.0572302	Muscle protein 20
FBgn0052243	0.00517692	0.0572302	NA
FBgn0031836	0.00525335	0.0578986	NA
FBgn0040256	0.00530261	0.0582645	Ugt86Dd
FBgn0032020	0.00536452	0.0587666	NA
FBgn0028424	0.00543773	0.0592109	Juvenile hormone-inducible protein 26
FBgn0063497	0.00542353	0.0592109	Glutathione S transferase E3
FBgn0010097	0.00550502	0.0597641	gamma-Tubulin at 37C
FBgn0011705	0.00567401	0.0614149	rolling stone
FBgn0032731	0.00571568	0.0616818	NA
FBgn0031865	0.00575215	0.0617775	Na[+]/H[+] hydrogen antiporter 1
FBgn0036316	0.0057927	0.0617775	NA
FBgn0260744	0.00577854	0.0617775	Transport and Golgi organization 9
FBgn0260795	0.00576646	0.0617775	NA
FBgn0000032	0.00581054	0.061786	Acid phosphatase 1
FBgn0034422	0.0058293	0.0618043	NA
FBgn0036816	0.00604389	0.0638926	I'm not dead yet
FBgn0035630	0.00618453	0.0651892	NA
FBgn0030503	0.00622876	0.0652759	Transport and Golgi organization 2
FBgn0036502	0.00622117	0.0652759	NA
FBgn0034141	0.00626508	0.0654674	NA
FBgn0026582	0.00638691	0.0662976	NA
FBgn0031696	0.00639938	0.0662976	Bub1 homologue
FBgn0031860	0.00637584	0.0662976	NA
FBgn0031457	0.00648428	0.0669858	NA
FBgn0019982	0.00653339	0.0671107	GS1-like
FBgn0259176	0.0065248	0.0671107	bunched
FBgn0030510	0.00655757	0.0671688	NA
FBgn0039312	0.0065864	0.067274	NA
FBgn0038927	0.00661083	0.0673339	NA
FBgn0010516	0.00670003	0.0680512	walrus
FBgn0001215	0.0067581	0.0684493	Heterogeneous nuclear ribonucleoprotein at 98DE
FBgn0038889	0.00682579	0.0689225	NA
FBgn0039628	0.00684283	0.0689225	NA
FBgn0034290	0.00688325	0.0691375	NA
FBgn0015903	0.00704337	0.0705008	apontic
FBgn0035779	0.00705785	0.0705008	NA
FBgn0000611	0.00709088	0.0706361	extradenticle
FBgn0013753	0.00718272	0.0713549	Big brother
FBgn0031360	0.00721045	0.0714347	NA
FBgn0035959	0.00727269	0.071855	NA
FBgn0038465	0.0073142	0.0720687	Immune-regulated catalase
FBgn0031489	0.00735879	0.0723115	NA
FBgn0038476	0.00738993	0.0724213	kugelkern
FBgn0030938	0.0074215	0.0725347	NA
FBgn0028546	0.0074982	0.0725913	icarus
FBgn0035388	0.00751999	0.0725913	NA
FBgn0036173	0.00755806	0.0725913	NA
FBgn0039611	0.00754561	0.0725913	NA
FBgn0040723	0.00756743	0.0725913	NA
FBgn0042129	0.00749537	0.0725913	Olfactory-specific 9
FBgn0050026	0.00750677	0.0725913	NA
FBgn0036366	0.00774897	0.0741366	NA
FBgn0040389	0.00779365	0.0743678	mitochondrial ribosomal protein L14
FBgn0036053	0.00783197	0.0745373	calcium-independent phospholipase A2 VIA
FBgn0038256	0.00785589	0.0745692	NA
FBgn0039562	0.00792957	0.0750721	Glycoprotein 93
FBgn0010314	0.0080074	0.0752198	Cyclin-dependent kinase subunit 30A
FBgn0032961	0.00799954	0.0752198	NA
FBgn0034808	0.00798563	0.0752198	NA
FBgn0032029	0.00834168	0.0778062	NA
FBgn0032775	0.00834711	0.0778062	NA
FBgn0036335	0.00830714	0.0778062	mitochondrial ribosomal protein L20
FBgn0026400	0.00837214	0.0778394	Noa36
FBgn0013949	0.00843815	0.0782525	Elastin-like
FBgn0025388	0.0084893	0.078526	NA
FBgn0031971	0.00864777	0.0797884	NA
FBgn0010053	0.00883736	0.0803115	Juvenile hormone epoxide hydrolase 1
FBgn0015277	0.00876409	0.0803115	Phosphotidylinositol 3 kinase 59F
FBgn0026309	0.00882457	0.0803115	adrift
FBgn0033250	0.00882304	0.0803115	NA
FBgn0052091	0.00875162	0.0803115	NA
FBgn0087040	0.00879883	0.0803115	alpha-Tubulin at 67C
FBgn0039031	0.00886545	0.0803653	NA
FBgn0052112	0.00892446	0.0806985	NA
FBgn0000139	0.00899108	0.0808974	absent
FBgn0029924	0.00897728	0.0808974	NA
FBgn0035094	0.00901778	0.0809368	NA
FBgn0260960	0.0090996	0.0814695	Baldspot
FBgn0033005	0.00915114	0.0817291	NA
FBgn0032382	0.00918577	0.0818369	Maltase B2
FBgn0035993	0.00923501	0.0820739	Nuclear factor Y-box A
FBgn0020306	0.0093372	0.082642	domino
FBgn0028952	0.00950406	0.082642	Kinetochore and EB1 associated basic protein
FBgn0032101	0.00935724	0.082642	NA
FBgn0034629	0.00944543	0.082642	acyl-Coenzyme A oxidase at 57D distal
FBgn0039052	0.00949211	0.082642	NA
FBgn0040972	0.00939187	0.082642	NA
FBgn0063493	0.00942468	0.082642	Glutathione S transferase E7
FBgn0086357	0.00945477	0.082642	Sec61alpha
FBgn0261274	0.00947955	0.082642	Endoplasmic reticulum oxidoreductin-1-like
FBgn0027586	0.00961822	0.0834346	NA
FBgn0000996	0.009647	0.0834845	double parked
FBgn0025742	0.00981801	0.0835683	myotubularin
FBgn0030357	0.00970718	0.0835683	Sclp
FBgn0030418	0.00976176	0.0835683	NA
FBgn0032620	0.00979962	0.0835683	NA
FBgn0037533	0.00972557	0.0835683	CD98 heavy chain
FBgn0051694	0.0097548	0.0835683	NA
FBgn0051759	0.00981649	0.0835683	NA
FBgn0038861	0.00988746	0.0839624	NA
FBgn0005674	0.0099318	0.0841418	Glutamyl-prolyl-tRNA synthetase
FBgn0024329	0.00997317	0.0841602	Mekk1
FBgn0036301	0.00998039	0.0841602	NA
FBgn0024754	0.0100851	0.0848461	Flotillin-1
FBgn0031897	0.0102028	0.0856375	NA
FBgn0029994	0.0105098	0.0878078	NA
FBgn0050440	0.0104939	0.0878078	NA
FBgn0053156	0.0106075	0.08842	NA
FBgn0040305	0.0106489	0.088562	Metal response element-binding Transcription Factor-1
FBgn0035189	0.0107469	0.088969	NA
FBgn0051077	0.0107278	0.088969	NA
FBgn0030999	0.0108146	0.0892831	Mucin related 18B
FBgn0036007	0.0108341	0.0892831	pathetic
FBgn0036299	0.010924	0.0898196	Transferrin 2
FBgn0041087	0.0109623	0.0899308	wunen-2
FBgn0037843	0.0110649	0.090567	NA
FBgn0028274	0.0112164	0.0912534	nucleostemin 3
FBgn0031813	0.0112242	0.0912534	NA
FBgn0036831	0.011198	0.0912534	NA
FBgn0031951	0.0113871	0.0923708	r2d2
FBgn0031434	0.0114525	0.0926937	insensitive
FBgn0085484	0.0115352	0.0931554	NA
FBgn0039644	0.0115699	0.0932277	NA
FBgn0036290	0.0117663	0.0946001	NA
FBgn0027348	0.0117998	0.0946593	bubblegum
FBgn0026593	0.0119217	0.0954264	NA
FBgn0051343	0.0119688	0.0955923	NA
FBgn0030996	0.0120362	0.0959195	NA
FBgn0035891	0.0123346	0.0978673	Oseg1
FBgn0039751	0.0123346	0.0978673	NA
FBgn0034534	0.0125248	0.099159	maf-S
FBgn0034172	0.0125962	0.0993927	NA
FBgn0037379	0.0126091	0.0993927	NA
FBgn0032884	0.0126802	0.0995202	Pomp
FBgn0047038	0.0126631	0.0995202	NA
FBgn0031022	0.0128148	0.100359	NA
FBgn0034432	0.0130017	0.101385	NA
FBgn0039098	0.0129953	0.101385	NA
FBgn0027574	0.0132311	0.102953	NA
FBgn0033733	0.0134101	0.103967	NA
FBgn0035336	0.0134188	0.103967	NA
FBgn0000588	0.0135222	0.104057	extra sexcombs
FBgn0031633	0.0135453	0.104057	NA
FBgn0036142	0.0134773	0.104057	NA
FBgn0066101	0.0135212	0.104057	Lipophorin receptor 1
FBgn0013773	0.0137214	0.105188	Cyp6a22
FBgn0035207	0.0138975	0.106313	NA
FBgn0035165	0.0140499	0.107252	NA
FBgn0030773	0.0143045	0.108967	NA
FBgn0034654	0.0146732	0.111541	NA
FBgn0032886	0.0147195	0.111659	NA
FBgn0039417	0.0148271	0.11224	NA
FBgn0027080	0.0148591	0.112248	Tyrosyl-tRNA synthetase
FBgn0054043	0.0150953	0.113796	NA
FBgn0034362	0.0153469	0.115452	NA
FBgn0036576	0.0155278	0.116571	NA
FBgn0036279	0.0158475	0.118725	sodium chloride cotransporter 69
FBgn0034662	0.0160419	0.119934	NA
FBgn0035588	0.0161926	0.120811	NA
FBgn0033366	0.0164019	0.122122	Ance-4
FBgn0036801	0.0165705	0.123124	MYPT-75D
FBgn0036754	0.0166787	0.123675	NA
FBgn0026616	0.0168979	0.12479	alpha-Man-IIb
FBgn0036487	0.0168691	0.12479	NA
FBgn0037664	0.0169483	0.124819	NA
FBgn0053230	0.0169707	0.124819	NA
FBgn0003495	0.0175182	0.128325	spatzle
FBgn0053276	0.0174839	0.128325	NA
FBgn0035238	0.017607	0.128716	NA
FBgn0024315	0.0176522	0.128787	Picot
FBgn0013718	0.017704	0.128905	nuclear fallout
FBgn0043841	0.0179789	0.130644	virus-induced RNA 1
FBgn0052407	0.0182643	0.132452	NA
FBgn0000721	0.0183775	0.132742	foraging
FBgn0037847	0.0183648	0.132742	SelR
FBgn0032521	0.0187057	0.134347	NA
FBgn0035321	0.0186773	0.134347	NA
FBgn0041775	0.0187188	0.134347	trailer hitch
FBgn0085423	0.0187478	0.134347	NA
FBgn0011703	0.0189585	0.135589	Ribonucleoside diphosphate reductase large subunit
FBgn0038704	0.0191072	0.136384	NA
FBgn0025700	0.0194212	0.137811	NA
FBgn0029882	0.0193988	0.137811	NA
FBgn0053977	0.019409	0.137811	NA
FBgn0030245	0.0195026	0.138118	NA
FBgn0033475	0.0195776	0.138379	NA
FBgn0037021	0.0196346	0.138512	NA
FBgn0035770	0.0197625	0.139002	pastrel
FBgn0086355	0.0197808	0.139002	Triose phosphate isomerase
FBgn0031655	0.0198522	0.139234	Marcal1
FBgn0051233	0.0200392	0.140274	NA
FBgn0031834	0.0201159	0.140313	NA
FBgn0034089	0.0201221	0.140313	NA
FBgn0034817	0.020165	0.140342	Arginine methyltransferase 7
FBgn0039113	0.0205387	0.142647	NA
FBgn0261445	0.0205749	0.142647	sugarless
FBgn0032117	0.0206739	0.142862	FucTB
FBgn0034804	0.0208423	0.142862	NA
FBgn0035213	0.0207279	0.142862	NA
FBgn0036124	0.020835	0.142862	NA
FBgn0036199	0.0207583	0.142862	Bmcp
FBgn0260985	0.0208268	0.142862	Replication factor C subunit 4
FBgn0036813	0.0210497	0.143741	Aut1
FBgn0036862	0.02103	0.143741	Glycogen binding subunit 76A
FBgn0031589	0.0211968	0.144202	NA
FBgn0250753	0.0211732	0.144202	extra bases
FBgn0051472	0.0213981	0.145299	NA
FBgn0031562	0.0214399	0.145311	NA
FBgn0027780	0.0217266	0.146979	U26
FBgn0016926	0.0218937	0.147768	Pinocchio
FBgn0031381	0.0219247	0.147768	Niemann-Pick type C-2a
FBgn0036157	0.0221429	0.148962	NA
FBgn0030345	0.0221957	0.14904	NA
FBgn0011823	0.0223386	0.149446	Pendulin
FBgn0034382	0.0223304	0.149446	NA
FBgn0038701	0.0225232	0.150404	NA
FBgn0086712	0.0226412	0.150914	Enigma
FBgn0011204	0.0230512	0.153084	cueball
FBgn0086371	0.0230172	0.153084	poly
FBgn0035169	0.0231304	0.153329	NA
FBgn0014189	0.0232679	0.153678	Helicase at 25E
FBgn0028479	0.0232334	0.153678	Mitochondrial trifunctional protein alpha subunit
FBgn0020224	0.0233842	0.153974	Cbl
FBgn0035195	0.0233976	0.153974	Sac1
FBgn0003022	0.0236655	0.154894	Otefin
FBgn0038964	0.0236339	0.154894	Nop56
FBgn0042185	0.0235934	0.154894	NA
FBgn0020236	0.0238075	0.155262	ATP citrate lyase
FBgn0034914	0.0237793	0.155262	NA
FBgn0261547	0.0238852	0.15549	Ephexin
FBgn0039339	0.0239308	0.155508	NA
FBgn0030993	0.0240606	0.156071	Mec2
FBgn0035703	0.0241403	0.156308	NA
FBgn0039066	0.024258	0.156791	Elongin A
FBgn0053096	0.0243414	0.15705	NA
FBgn0013995	0.0245754	0.158096	Na/Ca-exchange protein
FBgn0026189	0.0245907	0.158096	prominin-like
FBgn0034021	0.0247465	0.158816	NA
FBgn0035534	0.0249623	0.159917	mitochondrial ribosomal protein S6
FBgn0032455	0.0250238	0.160029	NA
FBgn0033491	0.0251648	0.160365	NA
FBgn0036909	0.025151	0.160365	NA
FBgn0038890	0.0252964	0.160906	NA
FBgn0039209	0.0253384	0.160906	NA
FBgn0017430	0.0256162	0.161119	Negative elongation factor E
FBgn0028470	0.0256302	0.161119	Protein associated with topo II related - 1
FBgn0030486	0.0257275	0.161119	Set2
FBgn0031851	0.0254914	0.161119	NA
FBgn0031875	0.0256541	0.161119	NA
FBgn0034390	0.0256854	0.161119	NA
FBgn0035249	0.025466	0.161119	NA
FBgn0041342	0.0256494	0.161119	CTP:phosphocholine cytidylyltransferase 1
FBgn0015622	0.0258002	0.161296	Calnexin 99A
FBgn0030630	0.025945	0.161622	NA
FBgn0031320	0.0259861	0.161622	NA
FBgn0054001	0.0259048	0.161622	NA
FBgn0037822	0.0261009	0.162058	NA
FBgn0013972	0.0262664	0.162807	Guanylyl cyclase alpha-subunit at 99B
FBgn0030793	0.0263616	0.16284	NA
FBgn0035401	0.0263319	0.16284	NA
FBgn0016031	0.0265827	0.163927	lamina ancestor
FBgn0030799	0.0267789	0.164653	NA
FBgn0033859	0.0267912	0.164653	NA
FBgn0021967	0.0269442	0.165313	Pdsw
FBgn0037884	0.0275842	0.168953	NA
FBgn0011481	0.0276409	0.169015	Sequence-specific single-stranded DNA-binding protein
FBgn0032358	0.027818	0.169403	Palmitoyl-protein Thioesterase 2
FBgn0041579	0.0278445	0.169403	Attacin-C
FBgn0053123	0.0277949	0.169403	NA
FBgn0036121	0.0282601	0.171643	NA
FBgn0261362	0.0287042	0.174049	prophenol oxidase A1
FBgn0000536	0.0289523	0.174677	easily shocked
FBgn0036271	0.0289386	0.174677	Porphobilinogen synthase
FBgn0039461	0.0288657	0.174677	NA
FBgn0023097	0.0290248	0.174792	bonus
FBgn0024947	0.0292605	0.174792	NTPase
FBgn0025827	0.0292496	0.174792	NA
FBgn0034711	0.0291774	0.174792	NA
FBgn0039620	0.0291671	0.174792	NA
FBgn0052756	0.0291345	0.174792	NA
FBgn0052521	0.0293391	0.174973	NA
FBgn0010762	0.0296567	0.176577	simjang
FBgn0039634	0.0297298	0.176721	NA
FBgn0026418	0.0298602	0.177207	Hsc70Cb
FBgn0046296	0.0299596	0.177506	NA
FBgn0020240	0.0303663	0.177849	Macroglobulin complement-related
FBgn0027493	0.030459	0.177849	NA
FBgn0027578	0.0302573	0.177849	NA
FBgn0035204	0.0301849	0.177849	NA
FBgn0036191	0.0304379	0.177849	Sug
FBgn0037538	0.030392	0.177849	NA
FBgn0038327	0.030174	0.177849	Translin associated factor X
FBgn0039581	0.0303458	0.177849	Moca-cyp
FBgn0052282	0.0301197	0.177849	drosomycin-4
FBgn0010287	0.0306239	0.178525	TBP-related factor
FBgn0034387	0.0306921	0.178635	Cyp12b2
FBgn0017414	0.0308952	0.179244	cag
FBgn0250786	0.0308956	0.179244	Chromodomain-helicase-DNA-binding protein 1
FBgn0032429	0.0309713	0.179396	NA
FBgn0260639	0.0310602	0.179624	gamma-Tubulin at 23C
FBgn0033988	0.0312582	0.179908	parcas
FBgn0036389	0.031228	0.179908	short spindle 2
FBgn0038593	0.0311606	0.179908	NA
FBgn0035173	0.0316265	0.181563	NA
FBgn0039690	0.0316458	0.181563	NA
FBgn0033244	0.0318903	0.182388	NA
FBgn0051344	0.0318494	0.182388	NA
FBgn0026263	0.0325265	0.18571	bip1
FBgn0030035	0.0325734	0.18571	NA
FBgn0031878	0.0327423	0.186087	septin interacting protein 2
FBgn0035590	0.0327182	0.186087	NA
FBgn0029897	0.0328865	0.186323	Ribosomal protein L17
FBgn0085378	0.0328586	0.186323	NA
FBgn0261560	0.0329993	0.18667	Thor
FBgn0036105	0.033106	0.186691	BLOC-1 subunit 4
FBgn0036117	0.0330769	0.186691	NA
FBgn0026376	0.0332368	0.187137	Ral guanine nucleotide exchange factor
FBgn0039341	0.0334668	0.18814	NA
FBgn0031563	0.0337561	0.189181	NA
FBgn0037481	0.0337214	0.189181	MAGE
FBgn0032904	0.0339114	0.189757	Microsomal triacylglycerol transfer protein
FBgn0034716	0.0347382	0.194085	Organic anion transporting polypeptide 58Dc
FBgn0050169	0.0348327	0.194313	Breast cancer 2
FBgn0024841	0.0350323	0.195126	pterin-4a-carbinolamine dehydratase
FBgn0004432	0.035126	0.195189	Cyclophilin 1
FBgn0033917	0.0351512	0.195189	NA
FBgn0052104	0.0352245	0.195297	NA
FBgn0039682	0.0353066	0.195453	Odorant-binding protein 99c
FBgn0051207	0.0354379	0.195881	NA
FBgn0040005	0.0355838	0.196388	NA
FBgn0034902	0.0359355	0.198028	NA
FBgn0020392	0.0359953	0.198056	N-myristoyl transferase
FBgn0035355	0.0360817	0.198231	NA
FBgn0043578	0.0366673	0.200932	PGRP-SB1
FBgn0260857	0.0366843	0.200932	NA
FBgn0035985	0.0369802	0.202248	Cuticular protein 67B
FBgn0022027	0.0372395	0.203053	Vacuolar protein sorting 25
FBgn0029831	0.0371851	0.203053	NA
FBgn0011230	0.0373694	0.203456	purity of essence
FBgn0034708	0.0374304	0.203474	Vacuolar protein sorting 35
FBgn0034887	0.037485	0.203474	Sulfotransferase 1
FBgn0010228	0.0378066	0.204913	HMG protein Z
FBgn0034098	0.0382705	0.207118	krimper
FBgn0039767	0.038351	0.207244	NA
FBgn0031703	0.0384962	0.207719	NA
FBgn0033948	0.038642	0.208196	NA
FBgn0001961	0.0387153	0.208281	Suppressor of profilin 2
FBgn0033663	0.038859	0.208745	ERp60
FBgn0015575	0.0392287	0.210419	alpha-Esterase-7
FBgn0051495	0.0393258	0.210628	NA
FBgn0038337	0.0395325	0.211112	NA
FBgn0040056	0.0394794	0.211112	NA
FBgn0004868	0.0398893	0.212585	GDP dissociation inhibitor
FBgn0035833	0.0399257	0.212585	NA
FBgn0037443	0.0400569	0.212971	NA
FBgn0027609	0.0401367	0.213083	modifier of rpr and grim
FBgn0003330	0.040452	0.214443	Sex combs extra
FBgn0033021	0.0406174	0.215005	NA
FBgn0000454	0.0413101	0.218354	Dipeptidase B
FBgn0004369	0.0414518	0.218759	Protein tyrosine phosphatase 99A
FBgn0030482	0.0415075	0.218759	NA
FBgn0031560	0.0422254	0.22222	NA
FBgn0031403	0.0423147	0.222367	NA
FBgn0035917	0.0428326	0.224114	Z band alternatively spliced PDZ-motif protein 66
FBgn0036406	0.0427902	0.224114	NA
FBgn0259785	0.0427624	0.224114	putzig
FBgn0050499	0.0431605	0.225504	NA
FBgn0036184	0.0433058	0.225938	PCI domain-containing protein 2
FBgn0003475	0.0433726	0.225961	spire
FBgn0033653	0.0436107	0.226551	NA
FBgn0259238	0.0435805	0.226551	NA
FBgn0001258	0.0440169	0.226732	Ecdysone-inducible gene L3
FBgn0010382	0.0438115	0.226732	Cyclin E
FBgn0010786	0.0438985	0.226732	lethal (3) 02640
FBgn0033879	0.0441321	0.226732	NA
FBgn0033924	0.0440238	0.226732	NA
FBgn0034691	0.0441458	0.226732	synaptojanin
FBgn0035978	0.0439671	0.226732	UGP
FBgn0051040	0.0439234	0.226732	Cog7
FBgn0036298	0.0447943	0.229469	nesthocker
FBgn0052251	0.0448053	0.229469	NA
FBgn0053554	0.0452735	0.23154	Nipped-A
FBgn0028425	0.0456317	0.232735	JhI-21
FBgn0028695	0.0457831	0.232735	Regulatory particle non-ATPase 1
FBgn0034528	0.0458548	0.232735	NA
FBgn0036187	0.0456469	0.232735	NA
FBgn0039427	0.0457943	0.232735	NA
FBgn0040732	0.0458924	0.232735	NA
FBgn0020248	0.0460917	0.233274	stem cell tumor
FBgn0032305	0.0461274	0.233274	NA
FBgn0259711	0.046337	0.234008	NA
FBgn0034479	0.0466402	0.235212	NA
FBgn0062442	0.0468338	0.23586	NA
FBgn0032262	0.04696	0.23614	NA
FBgn0035670	0.0470196	0.23614	NA
FBgn0015907	0.0472866	0.237152	bancal
FBgn0032938	0.0474806	0.237796	NA
FBgn0017558	0.0478528	0.23933	Pyruvate dehydrogenase kinase
FBgn0010803	0.0483343	0.241405	Tryptophanyl-tRNA synthetase
FBgn0051363	0.0484646	0.241723	Jupiter
FBgn0003178	0.0487299	0.242712	Pyruvate kinase
FBgn0003067	0.04919	0.243172	Phosphoenolpyruvate carboxykinase
FBgn0004657	0.049128	0.243172	myospheroid
FBgn0016978	0.0489804	0.243172	small ribonucleoprotein particle U1 subunit 70K
FBgn0020018	0.0492245	0.243172	Protoporphyrinogen oxidase
FBgn0027091	0.049061	0.243172	Cysteinyl-tRNA synthetase
FBgn0050377	0.049192	0.243172	NA
FBgn0031149	0.049398	0.243341	NA
FBgn0040465	0.04946	0.243341	Dorsal interacting protein 3
FBgn0260780	0.049403	0.243341	wispy
FBgn0260856	0.0497019	0.244199	membrin
FBgn0031700	0.0498391	0.244542	NA
FBgn0003567	0.0500548	0.245268	suppressor of Hairy wing
FBgn0000547	0.0503208	0.245698	echinoid
FBgn0011297	0.0502632	0.245698	lethal (2) neighbor of tid
FBgn0031327	0.0503458	0.245698	NA
FBgn0011774	0.0506157	0.24624	Inverted repeat-binding protein
FBgn0032450	0.0506148	0.24624	NA
FBgn0037531	0.0506605	0.24624	NA
FBgn0004649	0.0510617	0.247526	yolkless
FBgn0036887	0.051042	0.247526	NA
FBgn0035021	0.0511684	0.247712	NA
FBgn0035593	0.0513147	0.247759	NA
FBgn0053002	0.0513031	0.247759	mitochondrial ribosomal protein L27
FBgn0002466	0.0515082	0.248033	sticky
FBgn0030067	0.0514901	0.248033	RNA-binding motif protein 13
FBgn0035830	0.0517193	0.248719	NA
FBgn0031773	0.0519033	0.249273	NA
FBgn0053113	0.0519939	0.249378	Rtnl1
FBgn0038516	0.0526452	0.252168	NA
FBgn0032298	0.0529331	0.253213	NA
FBgn0036777	0.0533631	0.254934	NA
FBgn0020513	0.0534491	0.255008	ade5
FBgn0033593	0.0536295	0.255533	Listericin
FBgn0026404	0.0537494	0.255768	Nedd2-like caspase
FBgn0015542	0.0540868	0.256364	similar
FBgn0035252	0.0540324	0.256364	NA
FBgn0035600	0.0539893	0.256364	NA
FBgn0040308	0.0544088	0.257554	thioredoxin peroxidase 2
FBgn0029155	0.0547215	0.258697	Malic enzyme b
FBgn0053494	0.0551543	0.260403	NA
FBgn0021795	0.0553452	0.260965	Translocon-associated protein delta
FBgn0086757	0.055457	0.261152	centrosomin's beautiful sister
FBgn0033844	0.0555887	0.261433	bb in a boxcar
FBgn0028691	0.0558365	0.261919	Regulatory particle non-ATPase 9
FBgn0034503	0.055792	0.261919	Mediator complex subunit 8
FBgn0004907	0.0560107	0.262396	14-3-3zeta
FBgn0031452	0.0561303	0.262617	Cwc25
FBgn0033845	0.0566533	0.263708	mars
FBgn0036302	0.0566543	0.263708	sosondowah
FBgn0038147	0.0564726	0.263708	CCHamide-2
FBgn0039313	0.0565503	0.263708	NA
FBgn0022935	0.0568736	0.264264	D19A
FBgn0036402	0.0569195	0.264264	NA
FBgn0003139	0.0573166	0.264627	Protein phosphatase V
FBgn0027363	0.0572526	0.264627	Signal transducing adaptor molecule
FBgn0027619	0.0573627	0.264627	Adam
FBgn0032234	0.057328	0.264627	garnysstan
FBgn0261278	0.0572219	0.264627	grapes
FBgn0000273	0.0580626	0.266838	cAMP-dependent protein kinase 1
FBgn0029666	0.0580213	0.266838	NA
FBgn0029975	0.0579294	0.266838	NA
FBgn0001125	0.0581839	0.267057	Glutamate oxaloacetate transaminase 2
FBgn0035760	0.0584513	0.267945	NA
FBgn0038588	0.0586558	0.268543	NA
FBgn0037489	0.0589688	0.269635	NA
FBgn0261554	0.0590793	0.269801	NA
FBgn0004462	0.0591693	0.269872	Protein kinase-like 17E
FBgn0039135	0.0592954	0.270107	NA
FBgn0001280	0.0597728	0.270513	janus A
FBgn0015546	0.060056	0.270513	spellchecker1
FBgn0028327	0.0600525	0.270513	lethal (1) G0320
FBgn0034611	0.0598996	0.270513	Major Facilitator Superfamily Transporter 16
FBgn0036659	0.0600227	0.270513	NA
FBgn0038722	0.0600459	0.270513	Nucleoporin 58
FBgn0039273	0.0598283	0.270513	NA
FBgn0045063	0.0597811	0.270513	fused lobes
FBgn0050035	0.0598684	0.270513	Trehalose transporter 1-1
FBgn0027579	0.0604407	0.271908	NA
FBgn0027342	0.0608351	0.273343	frizzled 4
FBgn0032014	0.0610301	0.27388	NA
FBgn0003716	0.0617668	0.275473	thickveins
FBgn0022772	0.0616407	0.275473	Origin recognition complex subunit 1
FBgn0028646	0.0617972	0.275473	aralar1
FBgn0032350	0.0618409	0.275473	NA
FBgn0039141	0.0616448	0.275473	spastin
FBgn0085405	0.0618398	0.275473	NA
FBgn0038293	0.0619982	0.275835	NA
FBgn0004227	0.0622524	0.27595	no on or off transient A
FBgn0010220	0.0622443	0.27595	DEAD box protein 45A
FBgn0034494	0.0622394	0.27595	NA
FBgn0035537	0.0624289	0.276058	NA
FBgn0036272	0.0623814	0.276058	NA
FBgn0032864	0.0625286	0.276162	NA
FBgn0030040	0.0627532	0.276817	NA
FBgn0000259	0.0629834	0.277494	Casein kinase II beta subunit
FBgn0029823	0.0631453	0.27787	NA
FBgn0001978	0.0633628	0.278489	shuttle craft
FBgn0000578	0.0639494	0.280388	enabled
FBgn0041607	0.0639435	0.280388	asparagine synthetase
FBgn0039164	0.0642617	0.281417	NA
FBgn0012051	0.064382	0.28156	Calpain-A
FBgn0041180	0.0644499	0.28156	Thiolester containing protein IV
FBgn0039802	0.0647553	0.282554	dj-1beta
FBgn0031519	0.0650148	0.283346	NA
FBgn0034084	0.0651749	0.283703	NA
FBgn0034419	0.0654147	0.284405	NA
FBgn0033994	0.065698	0.284953	NA
FBgn0038947	0.0656889	0.284953	sar1
FBgn0038129	0.065869	0.285353	NA
FBgn0003687	0.0668131	0.289098	TATA binding protein
FBgn0031968	0.0671326	0.290135	NA
FBgn0053213	0.0674436	0.290786	NA
FBgn0261534	0.0674309	0.290786	lethal (2) 34Fc
FBgn0038575	0.0677673	0.291834	NA
FBgn0035484	0.0679493	0.292271	NA
FBgn0035781	0.0684993	0.294287	NA
FBgn0026369	0.0688885	0.295609	Smad anchor for receptor activation
FBgn0015778	0.0691398	0.296337	rasputin
FBgn0034538	0.0692564	0.296486	NA
FBgn0026250	0.0694436	0.296587	Eukaryotic initiation factor 1A
FBgn0035965	0.0693727	0.296587	Use1
FBgn0034361	0.0696826	0.297258	mitochondrial ribosomal protein S28
FBgn0032213	0.069919	0.297916	NA
FBgn0003015	0.0703497	0.299048	oskar
FBgn0051150	0.0703055	0.299048	NA
FBgn0004856	0.0710435	0.300072	Bx42
FBgn0024558	0.0711014	0.300072	Diphthamide methyltransferase
FBgn0030749	0.0708407	0.300072	Annexin B11
FBgn0032167	0.0710291	0.300072	NA
FBgn0034664	0.0710382	0.300072	NA
FBgn0038639	0.0708268	0.300072	NA
FBgn0083959	0.0711862	0.300072	NA
FBgn0261530	0.0712526	0.300072	nbs
FBgn0032422	0.0715356	0.300914	atilla
FBgn0034580	0.0723934	0.30417	Cht8
FBgn0036030	0.0724823	0.304191	NA
FBgn0035402	0.0728632	0.305436	NA
FBgn0035247	0.0730181	0.305732	methyltransferase-like
FBgn0027521	0.0736002	0.307178	NA
FBgn0032290	0.0736177	0.307178	NA
FBgn0033710	0.0734735	0.307178	NA
FBgn0033310	0.0740391	0.308582	regular
FBgn0034345	0.0742236	0.308931	NA
FBgn0034951	0.0742934	0.308931	NA
FBgn0032154	0.0753207	0.312844	NA
FBgn0010339	0.0755306	0.312999	upstream of RpIII128
FBgn0035392	0.0755062	0.312999	NA
FBgn0022984	0.0756771	0.313248	quaking related 58E-3
FBgn0026576	0.0766727	0.316286	NA
FBgn0034853	0.0765267	0.316286	Interacts with the C terminus of ELL 1
FBgn0036096	0.0766325	0.316286	NA
FBgn0029131	0.0775421	0.319509	death executioner Bcl-2 homologue
FBgn0030582	0.077769	0.319734	NA
FBgn0031769	0.0779494	0.319734	NA
FBgn0032244	0.0778625	0.319734	Replication factor C subunit 3
FBgn0034406	0.0778648	0.319734	Juvenile hormone epoxide hydrolase 3
FBgn0029503	0.0781456	0.320176	CHORD
FBgn0003159	0.0788583	0.321642	proximal to raf
FBgn0033777	0.0788462	0.321642	NA
FBgn0034500	0.078815	0.321642	Carbonyl reductase
FBgn0052425	0.0788214	0.321642	NA
FBgn0014000	0.0791154	0.321712	Helical Factor
FBgn0031286	0.0791414	0.321712	NA
FBgn0035271	0.0791134	0.321712	NA
FBgn0004687	0.0796477	0.323407	Myosin light chain cytoplasmic
FBgn0029821	0.0798207	0.323747	NA
FBgn0050381	0.079987	0.324059	NA
FBgn0003891	0.080104	0.324128	tudor
FBgn0027615	0.0803617	0.324128	NA
FBgn0037017	0.0803312	0.324128	NA
FBgn0039111	0.080239	0.324128	PTEN-like phosphatase
FBgn0010877	0.0806464	0.324915	lethal (3) 05822
FBgn0024332	0.0807802	0.325093	Minichromosome maintenance 3
FBgn0038652	0.0811795	0.326338	NA
FBgn0036058	0.0813123	0.32651	NA
FBgn0039305	0.0815015	0.326907	NA
FBgn0031023	0.0816913	0.327307	NA
FBgn0036036	0.0818331	0.327513	NA
FBgn0050463	0.0822173	0.328688	NA
FBgn0035194	0.0828543	0.33087	Psf1
FBgn0035842	0.0829683	0.330961	NA
FBgn0032456	0.083804	0.333927	Multidrug-Resistance like Protein 1
FBgn0000473	0.0849863	0.334669	Cytochrome P450-6a2
FBgn0010602	0.0850576	0.334669	lesswright
FBgn0027560	0.0850928	0.334669	Trehalose-6-phosphate synthase 1
FBgn0028552	0.0849163	0.334669	gamma-soluble NSF attachment protein
FBgn0030731	0.0852825	0.334669	peroxisomal Multifunctional enzyme type 2
FBgn0031417	0.0847306	0.334669	NA
FBgn0032339	0.0847679	0.334669	NA
FBgn0032729	0.0842821	0.334669	NA
FBgn0033495	0.0851963	0.334669	NA
FBgn0035901	0.0851635	0.334669	NA
FBgn0036063	0.0848785	0.334669	NA
FBgn0036321	0.0842741	0.334669	NA
FBgn0052485	0.0849226	0.334669	NA
FBgn0083919	0.0848976	0.334669	Z band alternatively spliced PDZ-motif protein 52
FBgn0038056	0.0854317	0.334892	NA
FBgn0003209	0.085755	0.335797	raw
FBgn0040237	0.0860651	0.336647	belphegor
FBgn0024285	0.0863028	0.337148	Srp54
FBgn0034734	0.0863791	0.337148	NA
FBgn0032763	0.0865684	0.337524	NA
FBgn0036249	0.086666	0.337541	NA
FBgn0026143	0.087279	0.339564	CDC45L
FBgn0035871	0.0874498	0.339864	Bax Inhibitor-1
FBgn0028577	0.0876709	0.340358	poly U binding factor 68kD
FBgn0039223	0.0879061	0.340907	NA
FBgn0034200	0.0880616	0.341145	NA
FBgn0051717	0.0886379	0.343011	NA
FBgn0001087	0.08894	0.343447	garnet
FBgn0030611	0.088884	0.343447	NA
FBgn0015240	0.0891684	0.343962	Hormone receptor-like in 96
FBgn0086707	0.0894158	0.34455	nucampholin
FBgn0040064	0.0900071	0.34646	yippee interacting protein 2
FBgn0032859	0.0901143	0.346505	Arc-p34
FBgn0039543	0.0902394	0.34659	NA
FBgn0050000	0.0903275	0.34659	NA
FBgn0046687	0.0904755	0.346791	Trapped in endoderm 1
FBgn0026015	0.0906844	0.347224	Topoisomerase 3beta
FBgn0035793	0.0907892	0.347259	NA
FBgn0043070	0.090981	0.347626	Misexpression suppressor of KSR 2
FBgn0038857	0.0912749	0.348382	NA
FBgn0032444	0.091624	0.349347	NA
FBgn0011739	0.0923223	0.351639	warts
FBgn0031972	0.0928195	0.353013	WW domain containing oxidoreductase
FBgn0052264	0.0928777	0.353013	NA
FBgn0004889	0.0934276	0.353621	twins
FBgn0022344	0.0932541	0.353621	NA
FBgn0035896	0.0933589	0.353621	NA
FBgn0038363	0.0931457	0.353621	Acylphosphatase 2
FBgn0037819	0.0943073	0.356578	NA
FBgn0032172	0.0944934	0.356909	NA
FBgn0031458	0.0950358	0.358234	anterior pharynx defective 1
FBgn0034733	0.0950417	0.358234	NA
FBgn0052109	0.0955242	0.359679	NA
FBgn0021874	0.0957534	0.360168	Notchless
FBgn0020767	0.0964375	0.362128	Sprouty-related protein with EVH-1 domain
FBgn0038925	0.0964742	0.362128	Cytochrome c heme lyase
FBgn0250732	0.0966984	0.362594	GST-containing FLYWCH zinc-finger protein
FBgn0040336	0.0972506	0.364288	Seipin
FBgn0010611	0.0983392	0.366763	HMG Coenzyme A synthase
FBgn0015513	0.0984098	0.366763	myoblast city
FBgn0036188	0.0985184	0.366763	NA
FBgn0036929	0.0984246	0.366763	NA
FBgn0053526	0.0982454	0.366763	PNUTS
FBgn0086711	0.0984769	0.366763	moladietz
FBgn0020370	0.098826	0.367336	tripeptidyl-peptidase II
FBgn0027103	0.098967	0.367336	sec10
FBgn0030745	0.099277	0.367336	NA
FBgn0039311	0.0993812	0.367336	NA
FBgn0040075	0.0991892	0.367336	reptin
FBgn0040388	0.0993083	0.367336	brother of ihog
FBgn0052479	0.0991086	0.367336	NA
FBgn0004362	0.100291	0.369561	High mobility group protein D
FBgn0034380	0.100367	0.369561	NA
FBgn0035211	0.100493	0.369561	NA
FBgn0039687	0.100409	0.369561	NA
FBgn0260659	0.100396	0.369561	NA
FBgn0032069	0.101017	0.371011	NA
FBgn0040609	0.101092	0.371011	NA
FBgn0024556	0.101358	0.371611	Elongation factor Tu mitochondrial
FBgn0027572	0.101549	0.371758	NA
FBgn0032087	0.101603	0.371758	NA
FBgn0023407	0.101781	0.372036	B4
FBgn0026252	0.10194	0.37224	moleskin
FBgn0028662	0.102572	0.37384	Vacuolar H[+] ATPase subunit PPA1-1
FBgn0052512	0.102584	0.37384	NA
FBgn0035767	0.102905	0.374631	NA
FBgn0032512	0.103181	0.374883	NA
FBgn0034883	0.103167	0.374883	NA
FBgn0032494	0.104284	0.378514	NA
FBgn0029898	0.105141	0.381243	NA
FBgn0002775	0.105313	0.381483	male-specific lethal 3
FBgn0037354	0.105949	0.383404	NA
FBgn0003890	0.106667	0.38485	beta-Tubulin at 97EF
FBgn0004380	0.106501	0.38485	Kinesin-like protein at 64D
FBgn0031384	0.106629	0.38485	NA
FBgn0039109	0.10719	0.386353	NA
FBgn0028394	0.107675	0.386946	NA
FBgn0030794	0.107638	0.386946	NA
FBgn0038244	0.107658	0.386946	NA
FBgn0260756	0.107831	0.387124	NA
FBgn0029820	0.107984	0.38729	NA
FBgn0003598	0.108241	0.387826	Suppressor of variegation 3-7
FBgn0015010	0.108646	0.387845	Antigen 5-related
FBgn0031057	0.108674	0.387845	Ubiquilin
FBgn0037022	0.108514	0.387845	NA
FBgn0261393	0.108538	0.387845	alpha-Esterase-5
FBgn0031681	0.109543	0.390564	polypeptide GalNAc transferase 5
FBgn0014011	0.109949	0.390904	Rac2
FBgn0024320	0.109962	0.390904	Niemann-Pick type C-1a
FBgn0036666	0.109962	0.390904	tumor suppressor protein 101
FBgn0030837	0.110538	0.391418	NA
FBgn0034542	0.110329	0.391418	Fem-1
FBgn0035337	0.11044	0.391418	NA
FBgn0043806	0.110528	0.391418	NA
FBgn0026562	0.110668	0.391496	BM-40-SPARC
FBgn0016034	0.110803	0.39159	maelstrom
FBgn0004598	0.111219	0.392679	Furin 2
FBgn0020620	0.111828	0.394165	tre oncogene-related protein
FBgn0035976	0.111858	0.394165	Peptidoglycan recognition protein LC
FBgn0033457	0.111983	0.394225	N-terminal methyltransferase
FBgn0003520	0.112905	0.396699	staufen
FBgn0011584	0.112883	0.396699	Translocation protein 1
FBgn0030558	0.113253	0.396717	NA
FBgn0030985	0.113348	0.396717	Odorant-binding protein 18a
FBgn0035164	0.113312	0.396717	NA
FBgn0039260	0.113204	0.396717	Smg6
FBgn0031267	0.113733	0.396986	Ipk2
FBgn0032901	0.113862	0.396986	skywalker
FBgn0034351	0.113834	0.396986	NA
FBgn0039972	0.113805	0.396986	NA
FBgn0027569	0.11473	0.399244	ceramide transfer protein
FBgn0030141	0.114709	0.399244	Golgi-localized
FBgn0012058	0.115146	0.400306	Cdc27
FBgn0002962	0.116147	0.402671	nanos
FBgn0032022	0.116382	0.402671	NA
FBgn0034694	0.116342	0.402671	NA
FBgn0036837	0.116201	0.402671	NA
FBgn0050285	0.116112	0.402671	NA
FBgn0029891	0.116529	0.402797	PTEN-induced putative kinase 1
FBgn0030263	0.116727	0.403098	NA
FBgn0038930	0.117315	0.404741	NA
FBgn0029672	0.117779	0.405956	NA
FBgn0024510	0.118145	0.406832	discs lost
FBgn0015737	0.11839	0.406901	Hemomucin
FBgn0033526	0.118313	0.406901	Caf1-105
FBgn0250850	0.118517	0.406954	rigor mortis
FBgn0039118	0.118876	0.407801	NA
FBgn0014031	0.119314	0.408917	Serine pyruvate aminotransferase
FBgn0031517	0.11969	0.409044	NA
FBgn0033549	0.119646	0.409044	NA
FBgn0038666	0.119478	0.409044	NA
FBgn0034292	0.119895	0.409357	NA
FBgn0087035	0.120158	0.409872	Argonaute 2
FBgn0087013	0.120315	0.410022	Karyopherin beta 3
FBgn0031491	0.120889	0.410637	alpha4GT1
FBgn0035674	0.120791	0.410637	NA
FBgn0039205	0.120844	0.410637	NA
FBgn0067864	0.120949	0.410637	Patj
FBgn0034590	0.121071	0.410668	Magi
FBgn0023083	0.122043	0.413576	frayed
FBgn0032224	0.122419	0.413693	Selenophosphate synthetase 2
FBgn0036623	0.122295	0.413693	NA
FBgn0051229	0.122353	0.413693	NA
FBgn0031979	0.12268	0.414187	NA
FBgn0040493	0.123001	0.414884	granny smith
FBgn0021875	0.123268	0.415401	Zinc finger protein RP-8
FBgn0051300	0.123512	0.415837	NA
FBgn0029733	0.123845	0.41657	NA
FBgn0034723	0.124605	0.418031	NA
FBgn0035360	0.124464	0.418031	NA
FBgn0086445	0.124625	0.418031	lethal (2) 37Cd
FBgn0038576	0.124748	0.418057	Actin-related protein 5
FBgn0029687	0.125106	0.418867	Vap-33-1
FBgn0015295	0.125763	0.420417	SH2 ankyrin repeat kinase
FBgn0034497	0.125801	0.420417	NA
FBgn0001612	0.126019	0.420576	lethal (1) discs degenerate 4
FBgn0052177	0.12608	0.420576	Nedd4 family interacting protein
FBgn0033735	0.126353	0.421098	NA
FBgn0259923	0.126475	0.421119	Septin 4
FBgn0000147	0.126786	0.421767	aurora
FBgn0039559	0.127078	0.422352	Mes-4
FBgn0011692	0.127208	0.422395	pavarotti
FBgn0027057	0.128049	0.4248	COP9 complex homolog subunit 1 b
FBgn0034420	0.128425	0.425656	NA
FBgn0011556	0.128868	0.426734	zetaTrypsin
FBgn0050291	0.129231	0.427548	NA
FBgn0040384	0.129779	0.42897	NA
FBgn0033273	0.129918	0.429038	NA
FBgn0003268	0.130513	0.430315	rough deal
FBgn0032524	0.130542	0.430315	NA
FBgn0011704	0.131015	0.430556	Ribonucleoside diphosphate reductase small subunit
FBgn0015000	0.13113	0.430556	beta subunit of type I geranylgeranyl transferase
FBgn0030251	0.131282	0.430556	NA
FBgn0030964	0.13099	0.430556	PDGF- and VEGF-related factor 1
FBgn0034614	0.131447	0.430556	NA
FBgn0037890	0.13092	0.430556	NA
FBgn0259481	0.131403	0.430556	Mob2
FBgn0032715	0.13301	0.434891	NA
FBgn0039637	0.132903	0.434891	NA
FBgn0034849	0.133701	0.436744	NA
FBgn0035036	0.133818	0.436744	NA
FBgn0032820	0.133957	0.436805	fructose-1
FBgn0030177	0.134656	0.437215	NA
FBgn0030421	0.134317	0.437215	NA
FBgn0033538	0.134563	0.437215	NA
FBgn0036306	0.134408	0.437215	NA
FBgn0039566	0.134685	0.437215	NA
FBgn0034058	0.13497	0.437357	Peroxin 11
FBgn0043471	0.134939	0.437357	kappaTry
FBgn0053109	0.135822	0.439723	NA
FBgn0036428	0.136959	0.443008	NA
FBgn0030678	0.137401	0.443252	NA
FBgn0038499	0.13729	0.443252	Brf
FBgn0259178	0.137166	0.443252	5PtaseI
FBgn0001565	0.137721	0.443637	Helicase
FBgn0029783	0.137765	0.443637	Sirt4
FBgn0038672	0.138664	0.446137	NA
FBgn0000581	0.138934	0.44661	Enhancer of Polycomb
FBgn0041712	0.139642	0.448488	yellow-d
FBgn0022063	0.139847	0.448749	Pcf11
FBgn0032819	0.140681	0.450626	NA
FBgn0039094	0.140677	0.450626	NA
FBgn0038860	0.141304	0.451824	Interacts with the C terminus of ELL 1
FBgn0053158	0.141224	0.451824	NA
FBgn0035370	0.141757	0.452874	NA
FBgn0020443	0.141924	0.453008	Ef1alpha-like factor
FBgn0000158	0.142418	0.454183	bag of marbles
FBgn0037440	0.143817	0.458244	NA
FBgn0035589	0.144921	0.461354	Charged multivesicular body protein 2b
FBgn0025624	0.146166	0.463426	NA
FBgn0028670	0.146211	0.463426	Vacuolar H[+] ATPase subunit 100-2
FBgn0031078	0.145779	0.463426	NA
FBgn0035640	0.145856	0.463426	mad2
FBgn0036038	0.146005	0.463426	deflated
FBgn0015766	0.146523	0.464009	Msr-110
FBgn0013998	0.146812	0.464219	NEM-sensitive fusion protein 2
FBgn0039674	0.146845	0.464219	NA
FBgn0001222	0.147052	0.464439	Heat shock factor
FBgn0035145	0.147171	0.464439	Mediator complex subunit 14
FBgn0032497	0.147372	0.464669	NA
FBgn0031187	0.148189	0.464736	NA
FBgn0031936	0.14829	0.464736	NA
FBgn0034527	0.148259	0.464736	NA
FBgn0037894	0.148228	0.464736	Ranbp9
FBgn0038519	0.147853	0.464736	Peroxiredoxin 3
FBgn0039635	0.148242	0.464736	NA
FBgn0045073	0.14793	0.464736	Stromal interaction molecule
FBgn0025693	0.150125	0.470081	NA
FBgn0000064	0.15165	0.473067	Aldolase
FBgn0015600	0.151257	0.473067	toucan
FBgn0033740	0.151789	0.473067	dim gamma-tubulin 5
FBgn0034703	0.152122	0.473067	NA
FBgn0036318	0.151397	0.473067	Wbp2 ortholog
FBgn0038146	0.151896	0.473067	NA
FBgn0086356	0.151848	0.473067	tumbleweed
FBgn0261565	0.151992	0.473067	Limpet
FBgn0016131	0.153395	0.476025	Cyclin-dependent kinase 4
FBgn0027594	0.153399	0.476025	draper
FBgn0032246	0.153468	0.476025	NA
FBgn0001977	0.154299	0.477707	lethal (2) 35Bg
FBgn0027844	0.154398	0.477707	Carbonic anhydrase 1
FBgn0261551	0.154405	0.477707	NA
FBgn0026373	0.154763	0.478406	RNA polymerase II 33kD subunit
FBgn0039259	0.154993	0.47871	NA
FBgn0035209	0.155991	0.481382	mitotic spindle density 1
FBgn0020385	0.156994	0.483654	pugilist
FBgn0035471	0.156905	0.483654	Sc2
FBgn0029828	0.157258	0.483977	NA
FBgn0035909	0.157366	0.483977	ergic53
FBgn0032638	0.157874	0.485128	NA
FBgn0027490	0.158212	0.485591	D12
FBgn0030803	0.158646	0.485591	NA
FBgn0033683	0.158561	0.485591	NA
FBgn0039227	0.158694	0.485591	polybromo
FBgn0039665	0.158339	0.485591	NA
FBgn0038198	0.15922	0.486789	Niemann-Pick type C-2b
FBgn0250757	0.159412	0.486966	NA
FBgn0038683	0.159563	0.487016	NA
FBgn0022213	0.159925	0.48771	CAS/CSE1 segregation protein
FBgn0031608	0.160178	0.488072	NA
FBgn0086346	0.160486	0.488202	ALG-2 interacting protein X
FBgn0086909	0.16049	0.488202	NA
FBgn0031435	0.160679	0.488367	NA
FBgn0003391	0.160896	0.488617	shotgun
FBgn0036152	0.161218	0.488993	NA
FBgn0039271	0.161289	0.488993	NA
FBgn0051523	0.161468	0.489125	NA
FBgn0011571	0.162092	0.490604	cabeza
FBgn0024238	0.162631	0.491826	Fimbrin
FBgn0036111	0.162917	0.49228	Aps
FBgn0015905	0.163193	0.492533	asteroid
FBgn0029134	0.163272	0.492533	Proteasome beta5 subunit
FBgn0085224	0.163617	0.493163	NA
FBgn0029885	0.164126	0.493876	NA
FBgn0038135	0.164109	0.493876	NA
FBgn0032138	0.16489	0.495573	NA
FBgn0036460	0.164963	0.495573	NA
FBgn0051120	0.165228	0.495959	NA
FBgn0031575	0.166145	0.496992	NA
FBgn0031663	0.166258	0.496992	NA
FBgn0033875	0.166117	0.496992	NA
FBgn0035440	0.166038	0.496992	NA
FBgn0052537	0.165876	0.496992	NA
FBgn0004463	0.166668	0.49768	RNA polymerase III 128kD subunit
FBgn0033984	0.166763	0.49768	Lap1
FBgn0015396	0.166902	0.497688	jumeau
FBgn0011604	0.167423	0.49842	Imitation SWI
FBgn0033476	0.167394	0.49842	oysgedart
FBgn0031774	0.167928	0.499515	NA
FBgn0027843	0.168155	0.499779	Carbonic anhydrase 2
FBgn0035498	0.168367	0.499998	Fermitin 1
FBgn0039302	0.170102	0.504738	Nucleoporin 358
FBgn0016700	0.170485	0.505461	Rab-protein 1
FBgn0034488	0.171606	0.507538	NA
FBgn0036824	0.171553	0.507538	NA
FBgn0261243	0.171374	0.507538	Puromycin sensitive aminopeptidase
FBgn0043799	0.172109	0.508613	NA
FBgn0029914	0.173086	0.511084	NA
FBgn0082831	0.17338	0.511535	protein partner of snf
FBgn0000617	0.175173	0.513066	enhancer of yellow 1
FBgn0025571	0.174908	0.513066	Splicing factor 1
FBgn0029093	0.174662	0.513066	cathD
FBgn0032897	0.174506	0.513066	NA
FBgn0034573	0.174934	0.513066	NA
FBgn0034631	0.175129	0.513066	NA
FBgn0039229	0.174105	0.513066	Scaffold attachment factor B
FBgn0085377	0.17469	0.513066	NA
FBgn0261396	0.174419	0.513066	Regulatory particle non-ATPase 3
FBgn0031549	0.176476	0.516465	Spindly
FBgn0032144	0.17693	0.516595	NA
FBgn0032988	0.176947	0.516595	Tif-IA
FBgn0039544	0.176818	0.516595	NA
FBgn0259834	0.177121	0.516687	outsiders
FBgn0039056	0.177606	0.517683	centaurin beta 1A
FBgn0001332	0.178092	0.517853	Lobe
FBgn0038649	0.178091	0.517853	NA
FBgn0039623	0.178016	0.517853	NA
FBgn0063485	0.17894	0.519901	Lasp
FBgn0029858	0.179294	0.520513	NA
FBgn0034729	0.179706	0.521291	NA
FBgn0040928	0.180912	0.524371	NA
FBgn0027085	0.181094	0.524478	Leucyl-tRNA synthetase
FBgn0028371	0.181423	0.525011	jitterbug
FBgn0034794	0.181614	0.525145	GDP-4-keto-6-deoxy-D-mannose 3
FBgn0000709	0.182724	0.527751	flightless I
FBgn0003410	0.182952	0.527751	seven in absentia
FBgn0011836	0.182912	0.527751	TBP-associated factor 2
FBgn0016794	0.184743	0.532344	daughter of sevenless
FBgn0085322	0.184838	0.532344	NA
FBgn0038928	0.185167	0.53287	BG4
FBgn0002873	0.186529	0.533823	mushroom body defect
FBgn0004914	0.186395	0.533823	Hepatocyte nuclear factor 4
FBgn0013759	0.185724	0.533823	CASK ortholog
FBgn0027081	0.185892	0.533823	Threonyl-tRNA synthetase
FBgn0028497	0.186198	0.533823	NA
FBgn0034240	0.186012	0.533823	Misexpression suppressor of ras 4
FBgn0037877	0.186489	0.533823	NA
FBgn0003169	0.186893	0.534443	punt
FBgn0051901	0.187384	0.535426	Mucin related 29B
FBgn0037815	0.187711	0.535803	Rrp46
FBgn0038868	0.187812	0.535803	NA
FBgn0034577	0.188267	0.536678	capping protein alpha
FBgn0026634	0.188591	0.53718	ldlCp-related protein
FBgn0036314	0.188744	0.537195	NA
FBgn0039040	0.188909	0.537241	NA
FBgn0032210	0.189136	0.537466	cylindromatosis
FBgn0015286	0.189702	0.538653	Ras-related protein
FBgn0031287	0.189893	0.538772	NA
FBgn0033979	0.190411	0.53982	Cyp6a19
FBgn0037185	0.190879	0.540725	NA
FBgn0004915	0.191288	0.541217	Transcription factor IIB
FBgn0083962	0.191351	0.541217	NA
FBgn0035357	0.191654	0.541649	NA
FBgn0037290	0.192304	0.543064	NA
FBgn0051106	0.192673	0.543682	NA
FBgn0004387	0.19314	0.544169	Kinesin-like protein at 98A
FBgn0033631	0.193145	0.544169	Superoxide dismutase 3
FBgn0003257	0.194779	0.547919	rudimentary-like
FBgn0034087	0.194635	0.547919	clueless
FBgn0037298	0.195807	0.550385	NA
FBgn0004228	0.195983	0.550453	midgut expression 1
FBgn0026149	0.197056	0.552183	BCL7-like
FBgn0026751	0.196823	0.552183	XRCC1
FBgn0027552	0.197009	0.552183	NA
FBgn0034735	0.197473	0.552925	NA
FBgn0000416	0.198525	0.554834	Saposin-related
FBgn0032986	0.198313	0.554834	NA
FBgn0042135	0.198614	0.554834	NA
FBgn0001308	0.198969	0.555245	Kinesin heavy chain
FBgn0041094	0.199068	0.555245	scylla
FBgn0050394	0.199569	0.55579	NA
FBgn0053056	0.199453	0.55579	NA
FBgn0033196	0.199839	0.556115	NA
FBgn0032906	0.200236	0.556792	Replication protein A2
FBgn0035416	0.201253	0.558938	gryzun
FBgn0086362	0.201316	0.558938	spn-F
FBgn0017561	0.20165	0.559435	Open rectifier K[+] channel 1
FBgn0032811	0.201945	0.559825	NA
FBgn0031535	0.203464	0.562456	NA
FBgn0037777	0.203215	0.562456	NA
FBgn0038533	0.203396	0.562456	NA
FBgn0038853	0.203514	0.562456	RhoGAP93B
FBgn0004379	0.20416	0.562953	Kinesin-like protein at 67A
FBgn0030743	0.204151	0.562953	NA
FBgn0031060	0.204083	0.562953	NA
FBgn0031909	0.204363	0.563085	NA
FBgn0044323	0.204756	0.56374	Connector of kinase to AP-1
FBgn0026144	0.205725	0.565639	sarcoplasmic calcium-binding protein
FBgn0031659	0.205758	0.565639	NA
FBgn0028507	0.206008	0.565899	NA
FBgn0030137	0.206445	0.56667	NA
FBgn0259221	0.207129	0.568116	NA
FBgn0033539	0.207495	0.56869	NA
FBgn0034707	0.208618	0.571335	Mediator complex subunit 16
FBgn0034365	0.209419	0.573097	NA
FBgn0004638	0.21062	0.573882	downstream of receptor kinase
FBgn0016059	0.209919	0.573882	Sema-1b
FBgn0034689	0.210322	0.573882	NA
FBgn0034814	0.21022	0.573882	NA
FBgn0036770	0.21049	0.573882	Prestin
FBgn0039668	0.210656	0.573882	Trc8
FBgn0001263	0.212195	0.577586	inactivation no afterpotential D
FBgn0034569	0.212334	0.577586	dim gamma-tubulin 3
FBgn0020305	0.212536	0.577702	dribble
FBgn0003137	0.212858	0.577712	Papilin
FBgn0030720	0.212816	0.577712	NA
FBgn0036448	0.21363	0.579375	myopic
FBgn0033315	0.214733	0.581496	Galactosyltransferase II
FBgn0034878	0.214698	0.581496	pita
FBgn0003138	0.214958	0.58167	Protein tyrosine phosphatase 61F
FBgn0039698	0.21532	0.582216	NA
FBgn0032640	0.215933	0.583324	small glutamine-rich tetratricopeptide containing protein
FBgn0033169	0.216052	0.583324	NA
FBgn0010173	0.216402	0.583747	Replication Protein A 70
FBgn0030054	0.216531	0.583747	Caf1-180
FBgn0002031	0.217469	0.585841	lethal (2) 37Cc
FBgn0029912	0.217938	0.586136	NA
FBgn0030274	0.218005	0.586136	NA
FBgn0051855	0.218063	0.586136	NA
FBgn0013548	0.219384	0.588814	lethal-(2)-denticleless
FBgn0039642	0.219304	0.588814	NA
FBgn0001208	0.219787	0.589022	Henna
FBgn0029147	0.219678	0.589022	NtR
FBgn0022787	0.219975	0.58909	Helicase 89B
FBgn0030500	0.220806	0.58914	Ndc80
FBgn0030926	0.220745	0.58914	persephone
FBgn0034299	0.220709	0.58914	NA
FBgn0038318	0.220199	0.58914	NA
FBgn0038387	0.220751	0.58914	black pearl
FBgn0015776	0.221002	0.58923	nervana 1
FBgn0026630	0.222032	0.591542	nessy
FBgn0027598	0.222575	0.592117	CIN85 and CD2AP orthologue
FBgn0036740	0.222463	0.592117	NA
FBgn0004872	0.222948	0.592242	piwi
FBgn0031048	0.222925	0.592242	NA
FBgn0036194	0.223305	0.592757	NA
FBgn0001179	0.224537	0.593083	haywire
FBgn0004406	0.224712	0.593083	tamas
FBgn0029824	0.224737	0.593083	NA
FBgn0032018	0.224622	0.593083	NA
FBgn0034308	0.224459	0.593083	NA
FBgn0036614	0.224726	0.593083	NA
FBgn0037933	0.223791	0.593083	Heme oxygenase
FBgn0259112	0.224428	0.593083	NA
FBgn0019830	0.225658	0.594217	congested-like trachea
FBgn0032514	0.225581	0.594217	NA
FBgn0050410	0.225515	0.594217	Ribose-5-phosphate isomerase
FBgn0026147	0.226636	0.595926	NA
FBgn0027082	0.226619	0.595926	Prolyl-tRNA synthetase
FBgn0033504	0.226888	0.596156	CAP
FBgn0000052	0.227175	0.596479	adenosine 2
FBgn0050051	0.229658	0.602125	NA
FBgn0050420	0.229523	0.602125	Activating transcription factor-2
FBgn0002441	0.230051	0.602215	lethal (3) malignant brain tumor
FBgn0011818	0.23019	0.602215	out at first
FBgn0039120	0.229992	0.602215	Nucleoporin 98-96
FBgn0024509	0.230645	0.602969	sec13
FBgn0034674	0.230872	0.603128	NA
FBgn0041604	0.231821	0.605173	dally-like
FBgn0001187	0.232363	0.605407	Hexokinase C
FBgn0031893	0.232412	0.605407	NA
FBgn0034879	0.232199	0.605407	Rrp4
FBgn0002778	0.232732	0.605805	minidiscs
FBgn0038473	0.232954	0.605947	nucleostemin 1
FBgn0031126	0.233894	0.607668	Cyp6v1
FBgn0040070	0.233951	0.607668	thioredoxin-2
FBgn0004811	0.234249	0.608007	female sterile (2) ltoPP43
FBgn0015270	0.234874	0.609193	Origin recognition complex subunit 2
FBgn0031580	0.236049	0.61093	NA
FBgn0031764	0.235856	0.61093	NA
FBgn0034060	0.235884	0.61093	NA
FBgn0027095	0.236384	0.611361	Mesencephalic astrocyte-derived neurotrophic factor
FBgn0029117	0.236652	0.611619	Surfeit 1
FBgn0031639	0.23814	0.615026	mitochondrial ribosomal protein S2
FBgn0034321	0.23848	0.615464	NA
FBgn0026323	0.239128	0.616699	TGF-beta activated kinase 1
FBgn0021768	0.241072	0.621048	nudC
FBgn0035725	0.241157	0.621048	Mis12
FBgn0010398	0.241995	0.621441	Leucine-rich repeat 47
FBgn0016930	0.241722	0.621441	smell impaired 35A
FBgn0031304	0.241663	0.621441	NA
FBgn0085453	0.241928	0.621441	NA
FBgn0038428	0.243711	0.624961	NA
FBgn0039714	0.243618	0.624961	NA
FBgn0032231	0.244323	0.625647	NA
FBgn0035233	0.244194	0.625647	Peroxin 10
FBgn0024734	0.244769	0.625905	PRL-1
FBgn0027603	0.24474	0.625905	Ulp1
FBgn0023171	0.247306	0.627525	ribonuclease H1
FBgn0026207	0.247026	0.627525	members only
FBgn0028325	0.246927	0.627525	lethal (1) G0334
FBgn0031752	0.246886	0.627525	NA
FBgn0032147	0.247293	0.627525	Inositol 1
FBgn0033884	0.245588	0.627525	NA
FBgn0034158	0.245932	0.627525	NA
FBgn0035437	0.245897	0.627525	NA
FBgn0036661	0.247249	0.627525	NA
FBgn0037926	0.246414	0.627525	Elongator complex protein 1
FBgn0086694	0.246338	0.627525	Bre1
FBgn0013563	0.247507	0.627595	Peroxin 1
FBgn0016792	0.248215	0.628951	dalmatian
FBgn0028336	0.248625	0.62955	lethal (1) G0255
FBgn0061469	0.248958	0.629953	Ubiquitin protein ligase E3A
FBgn0027581	0.249407	0.630208	NA
FBgn0259113	0.249363	0.630208	DNA polymerase alpha 180kD
FBgn0026060	0.249834	0.630464	Multiple inositol polyphosphate phosphatase 2
FBgn0035540	0.249856	0.630464	Syntaxin 17
FBgn0034709	0.250527	0.631717	Secreted Wg-interacting molecule
FBgn0003612	0.251428	0.632944	Suppressor of variegation 2-10
FBgn0037612	0.251711	0.632944	NA
FBgn0039186	0.251368	0.632944	NA
FBgn0040321	0.251709	0.632944	Gram-negative bacteria binding protein 3
FBgn0036775	0.252802	0.635245	NA
FBgn0003701	0.25323	0.635623	three rows
FBgn0037465	0.253303	0.635623	NA
FBgn0031907	0.253479	0.635626	NA
FBgn0039030	0.253933	0.636325	NA
FBgn0043456	0.254141	0.636405	NA
FBgn0000182	0.255335	0.638955	Bicaudal C
FBgn0035713	0.255837	0.639769	NA
FBgn0021764	0.256697	0.641036	sidekick
FBgn0035951	0.256534	0.641036	NA
FBgn0039272	0.257287	0.642066	NA
FBgn0028484	0.258216	0.643942	Ack
FBgn0027929	0.259182	0.644164	nimrod B1
FBgn0030813	0.259193	0.644164	NA
FBgn0031391	0.259035	0.644164	NA
FBgn0038481	0.259077	0.644164	NA
FBgn0086253	0.258911	0.644164	rumi
FBgn0001316	0.260339	0.644648	klarsicht
FBgn0003545	0.260008	0.644648	subito
FBgn0010246	0.259666	0.644648	Myosin 61F
FBgn0032499	0.260201	0.644648	UV-resistance associated gene
FBgn0033260	0.260453	0.644648	Cullin-4
FBgn0038294	0.260455	0.644648	Myofilin
FBgn0016693	0.260782	0.644829	Putative Achaete Scute Target 1
FBgn0034057	0.260884	0.644829	NA
FBgn0016970	0.262148	0.647512	lethal (2) k10201
FBgn0019686	0.262525	0.648004	loki
FBgn0031449	0.2628	0.648239	NA
FBgn0001145	0.263224	0.648845	Glutamine synthetase 2
FBgn0027932	0.263753	0.649707	A kinase anchor protein 200
FBgn0034971	0.264469	0.650587	NA
FBgn0036286	0.264342	0.650587	NA
FBgn0261259	0.266055	0.654045	NA
FBgn0035432	0.267019	0.65597	NA
FBgn0000109	0.268371	0.658846	Adenine phosphoribosyltransferase
FBgn0052732	0.268671	0.659135	NA
FBgn0010583	0.270356	0.660141	dreadlocks
FBgn0032160	0.270141	0.660141	NA
FBgn0032222	0.26947	0.660141	NA
FBgn0033246	0.270146	0.660141	Acetyl-CoA carboxylase
FBgn0035627	0.26972	0.660141	Separase
FBgn0039731	0.270352	0.660141	spindle assembly abnormal 6
FBgn0062449	0.269595	0.660141	NA
FBgn0033970	0.271686	0.662943	NA
FBgn0036818	0.272388	0.664209	NA
FBgn0038463	0.272654	0.66441	NA
FBgn0031003	0.273946	0.666664	NA
FBgn0038922	0.273797	0.666664	NA
FBgn0035210	0.275126	0.669085	mitotic spindle density 5
FBgn0032782	0.27544	0.669402	Rab9
FBgn0013726	0.275816	0.669866	peanut
FBgn0003124	0.276277	0.670087	polo
FBgn0028398	0.276184	0.670087	TBP-associated factor 10
FBgn0015618	0.27692	0.671016	Cyclin-dependent kinase 8
FBgn0038829	0.27703	0.671016	NA
FBgn0028953	0.277814	0.672018	NA
FBgn0034046	0.277777	0.672018	tungus
FBgn0039114	0.278072	0.672193	Lipid storage droplet-1
FBgn0043455	0.278746	0.673374	NA
FBgn0010825	0.279275	0.673928	Grunge
FBgn0033195	0.279348	0.673928	NA
FBgn0030797	0.279882	0.674503	NA
FBgn0035936	0.279958	0.674503	Tetraspanin 66E
FBgn0045064	0.280245	0.674748	brain washing
FBgn0015391	0.280624	0.674795	gluon
FBgn0036018	0.280637	0.674795	NA
FBgn0001202	0.281085	0.675424	hook
FBgn0030501	0.281823	0.676749	BthD selenoprotein
FBgn0000046	0.28222	0.676806	Actin 87E
FBgn0041171	0.282059	0.676806	archipelago
FBgn0024291	0.284024	0.677993	Sir2
FBgn0026056	0.283888	0.677993	Ral interacting protein
FBgn0033039	0.283847	0.677993	gp210
FBgn0036710	0.283668	0.677993	NA
FBgn0036760	0.283692	0.677993	NA
FBgn0038488	0.283615	0.677993	mann-cup
FBgn0039068	0.282986	0.677993	NA
FBgn0004957	0.284399	0.678441	porcupine
FBgn0015791	0.284598	0.678471	Rab-protein 14
FBgn0031359	0.286498	0.680399	NA
FBgn0031904	0.286654	0.680399	NA
FBgn0032032	0.285935	0.680399	NA
FBgn0035383	0.286183	0.680399	NA
FBgn0037317	0.28613	0.680399	NA
FBgn0038425	0.286439	0.680399	NA
FBgn0039349	0.286721	0.680399	Succinic semialdehyde dehydrogenase
FBgn0003733	0.287191	0.680625	torso
FBgn0020309	0.287175	0.680625	crooked legs
FBgn0259982	0.287421	0.680723	lethal (2) 35Cc
FBgn0005390	0.288018	0.681105	female sterile (1) M3
FBgn0005634	0.288739	0.681105	zipper
FBgn0015621	0.288393	0.681105	Clipper
FBgn0025865	0.288897	0.681105	Cortactin
FBgn0033428	0.288166	0.681105	Updo
FBgn0033807	0.288176	0.681105	aquaporin
FBgn0034346	0.288602	0.681105	NA
FBgn0030093	0.289265	0.68153	dalao
FBgn0023143	0.289702	0.682118	Ubiquitin activating enzyme 1
FBgn0003218	0.29052	0.682391	retinal degeneration B
FBgn0025681	0.291071	0.682391	NA
FBgn0034504	0.290853	0.682391	NA
FBgn0035761	0.290459	0.682391	RhoGEF4
FBgn0039449	0.291136	0.682391	NA
FBgn0051251	0.290126	0.682391	NA
FBgn0052190	0.290642	0.682391	NUCB1
FBgn0035980	0.291581	0.682856	NA
FBgn0051156	0.291711	0.682856	NA
FBgn0034073	0.292689	0.683821	NA
FBgn0039149	0.292573	0.683821	NA
FBgn0041702	0.29254	0.683821	NA
FBgn0030608	0.293601	0.685511	Lipid storage droplet-2
FBgn0014906	0.294189	0.686442	alpha/beta hydrolase2
FBgn0041585	0.294481	0.686681	olf186-F
FBgn0051158	0.295921	0.689595	Efa6 pleckstrin and Sec7 domain containing
FBgn0039003	0.297265	0.69206	wolfram syndrome 1
FBgn0039008	0.297361	0.69206	NA
FBgn0032153	0.298093	0.693319	NA
FBgn0029502	0.298462	0.693732	COQ7
FBgn0010812	0.299803	0.694436	NA
FBgn0020381	0.299374	0.694436	Death related ced-3/Nedd2-like protein
FBgn0033677	0.299906	0.694436	NA
FBgn0035295	0.299718	0.694436	Centrobin
FBgn0036846	0.299913	0.694436	Misexpression suppressor of ras 6
FBgn0040907	0.299415	0.694436	mitochondrial ribosomal protein L33
FBgn0020270	0.300278	0.694837	meiotic recombination 11
FBgn0030607	0.301304	0.696767	doppelganger von brummer
FBgn0020655	0.30215	0.69743	GTPase-activating protein 69C
FBgn0039348	0.302168	0.69743	Npl4 ortholog
FBgn0050085	0.302078	0.69743	NA
FBgn0036397	0.30257	0.697912	NA
FBgn0028421	0.30387	0.699576	Kinesin associated protein 3
FBgn0031044	0.303801	0.699576	MAPK Phosphatase 4
FBgn0038673	0.303535	0.699576	NA
FBgn0024973	0.304804	0.700393	NA
FBgn0026259	0.30479	0.700393	eIF5B
FBgn0034051	0.304536	0.700393	Myelodysplasia/myeloid leukemia factor
FBgn0038854	0.305523	0.7016	NA
FBgn0001624	0.30982	0.701815	discs large 1
FBgn0001970	0.308773	0.701815	Polypeptide N-acetylgalactosaminyltransferase 35A
FBgn0015754	0.30976	0.701815	Lissencephaly-1
FBgn0022153	0.305928	0.701815	lethal (2) k05819
FBgn0023527	0.307201	0.701815	NA
FBgn0025820	0.309661	0.701815	JTBR
FBgn0030362	0.307121	0.701815	regucalcin
FBgn0030468	0.306154	0.701815	NA
FBgn0032162	0.307564	0.701815	NA
FBgn0032168	0.306949	0.701815	NA
FBgn0032200	0.306459	0.701815	NA
FBgn0033224	0.309875	0.701815	Nop17 like
FBgn0033891	0.306979	0.701815	NA
FBgn0034722	0.309509	0.701815	Rtf1
FBgn0034888	0.308258	0.701815	Sulfotransferase 3
FBgn0036043	0.306288	0.701815	NA
FBgn0036565	0.309098	0.701815	NA
FBgn0037921	0.307947	0.701815	NA
FBgn0038211	0.307379	0.701815	NA
FBgn0042213	0.308553	0.701815	NA
FBgn0053533	0.309431	0.701815	lectin-37Db
FBgn0261436	0.307929	0.701815	Dihydropterin deaminase
FBgn0035267	0.310621	0.703066	NA
FBgn0015623	0.311152	0.703828	Cytochrome P450 reductase
FBgn0000629	0.311697	0.704437	Enhancer of zeste
FBgn0034400	0.31181	0.704437	NA
FBgn0031779	0.312266	0.70503	NA
FBgn0020616	0.312737	0.705653	Stromalin
FBgn0260399	0.313087	0.706004	greatwall
FBgn0039128	0.313985	0.707587	NA
FBgn0014184	0.314653	0.708582	Ornithine decarboxylase antizyme
FBgn0019972	0.315059	0.708582	Ice
FBgn0033810	0.315214	0.708582	NA
FBgn0039184	0.315325	0.708582	NA
FBgn0243511	0.315403	0.708582	phagocyte signaling impaired
FBgn0002707	0.316137	0.709791	meiotic 9
FBgn0032586	0.316947	0.710234	Tetratricopeptide repeat protein 2
FBgn0036266	0.316771	0.710234	NA
FBgn0038251	0.316667	0.710234	NA
FBgn0260855	0.317118	0.710234	NA
FBgn0034697	0.317956	0.711673	GM130
FBgn0029769	0.318391	0.712205	NA
FBgn0034763	0.318863	0.712823	Ring and YY1 Binding Protein
FBgn0034371	0.319562	0.713945	SP2637
FBgn0017577	0.320239	0.715015	Minichromosome maintenance 5
FBgn0038805	0.320717	0.715643	mitochondrial transcription factor A
FBgn0013733	0.322687	0.716438	short stop
FBgn0029763	0.323186	0.716438	NA
FBgn0031390	0.321386	0.716438	tho2
FBgn0031973	0.322396	0.716438	Serpin 28D
FBgn0032242	0.323444	0.716438	NA
FBgn0032821	0.323322	0.716438	CdGAPr
FBgn0033921	0.322581	0.716438	tejas
FBgn0035253	0.32323	0.716438	NA
FBgn0036996	0.32316	0.716438	magro
FBgn0038640	0.322494	0.716438	NA
FBgn0039360	0.322499	0.716438	cardiolipin synthase
FBgn0261014	0.322339	0.716438	TER94
FBgn0040294	0.323684	0.716532	Plenty of SH3s
FBgn0042627	0.324202	0.717241	v(2)k05816
FBgn0031474	0.324825	0.717907	NA
FBgn0036493	0.3249	0.717907	NA
FBgn0032883	0.32516	0.718045	NA
FBgn0032258	0.325474	0.718182	NA
FBgn0039049	0.325618	0.718182	NA
FBgn0000533	0.326436	0.719549	easter
FBgn0039240	0.326693	0.719586	NA
FBgn0259682	0.32685	0.719586	NA
FBgn0064766	0.327119	0.719742	NA
FBgn0030966	0.327711	0.72017	NA
FBgn0039633	0.327668	0.72017	NA
FBgn0000810	0.328114	0.720183	female sterile (1) K10
FBgn0052069	0.327955	0.720183	NA
FBgn0036897	0.328434	0.720449	NA
FBgn0038872	0.329594	0.722557	Negative elongation factor A
FBgn0038766	0.330286	0.723637	NA
FBgn0029873	0.330867	0.724149	NA
FBgn0037378	0.33092	0.724149	NA
FBgn0259704	0.332691	0.727586	NA
FBgn0259734	0.333015	0.727856	NA
FBgn0035710	0.333257	0.727945	SP1173
FBgn0011802	0.334481	0.72974	Gemin3
FBgn0035400	0.3343	0.72974	NA
FBgn0261286	0.335233	0.73094	Maternal transcript 89Ba
FBgn0036116	0.335481	0.731041	NA
FBgn0261535	0.335858	0.731424	lethal (2) 34Fd
FBgn0038584	0.336248	0.731834	NA
FBgn0011474	0.337245	0.733564	pr-set7
FBgn0005642	0.337641	0.733984	wings down
FBgn0033989	0.33991	0.738031	NA
FBgn0037008	0.339722	0.738031	NA
FBgn0034936	0.341143	0.739823	NA
FBgn0086613	0.340955	0.739823	Ino80
FBgn0027610	0.34227	0.740564	Dicarboxylate carrier 1
FBgn0029996	0.342236	0.740564	Ubc-E2H
FBgn0036373	0.341773	0.740564	NA
FBgn0052066	0.342301	0.740564	NA
FBgn0001122	0.343236	0.742142	G protein oalpha 47A
FBgn0040283	0.344251	0.743895	SMC1
FBgn0086895	0.344752	0.744533	peanuts
FBgn0033814	0.345971	0.74672	NA
FBgn0046704	0.347724	0.750058	Liprin-alpha
FBgn0030092	0.348251	0.750748	frataxin homolog
FBgn0011305	0.348918	0.75174	Repressor splicing factor 1
FBgn0038552	0.349837	0.753271	NA
FBgn0030737	0.350048	0.753278	NA
FBgn0011762	0.350611	0.754043	DNA polymerase alpha 50kD
FBgn0012034	0.351557	0.754394	Acetyl Coenzyme A synthase
FBgn0027835	0.351607	0.754394	Dodeca-satellite-binding protein 1
FBgn0034232	0.351444	0.754394	NA
FBgn0085370	0.35108	0.754394	Phosphodiesterase 11
FBgn0086657	0.352951	0.75683	IkappaB kinase-like 2
FBgn0033028	0.355481	0.761806	NA
FBgn0027563	0.35591	0.762275	NA
FBgn0038551	0.356257	0.762568	NA
FBgn0037880	0.356586	0.762821	NA
FBgn0030960	0.357978	0.76413	NA
FBgn0034704	0.357916	0.76413	NA
FBgn0036615	0.357702	0.76413	NA
FBgn0039601	0.358041	0.76413	NA
FBgn0003882	0.358794	0.764929	tube
FBgn0039182	0.358837	0.764929	NA
FBgn0030738	0.359345	0.765561	NA
FBgn0032480	0.359862	0.766117	Edem2
FBgn0039145	0.360028	0.766117	NA
FBgn0026409	0.361139	0.766486	Mitochondrial phosphate carrier protein
FBgn0030787	0.360913	0.766486	NA
FBgn0030930	0.36087	0.766486	UDP-N-acetyl-alpha-D-galactosamine:polypeptide N-acetylgalactosaminyltransferase 2
FBgn0040396	0.361259	0.766486	NA
FBgn0085455	0.360851	0.766486	NA
FBgn0037671	0.361813	0.766764	NA
FBgn0042085	0.361629	0.766764	Brahma associated protein 170kD
FBgn0003480	0.362586	0.767506	spindle B
FBgn0033429	0.36248	0.767506	NA
FBgn0040011	0.362985	0.767901	NA
FBgn0035181	0.363275	0.768067	NA
FBgn0004378	0.364345	0.768392	Kinesin-like protein at 61F
FBgn0020545	0.364234	0.768392	kraken
FBgn0020621	0.365124	0.768392	Protein kinase related to protein kinase N
FBgn0020653	0.363773	0.768392	Thioredoxin reductase-1
FBgn0026061	0.364558	0.768392	Multiple inositol polyphosphate phosphatase 1
FBgn0031298	0.36412	0.768392	Autophagy-specific gene 4
FBgn0036557	0.364847	0.768392	mitochondrial ribosomal protein S31
FBgn0260862	0.364914	0.768392	NA
FBgn0032790	0.365618	0.768984	NA
FBgn0027084	0.366008	0.769359	Lysyl-tRNA synthetase
FBgn0004237	0.366497	0.769941	Heterogeneous nuclear ribonucleoprotein at 87F
FBgn0025109	0.367946	0.772538	Bem46
FBgn0036793	0.369085	0.774481	NA
FBgn0035248	0.369324	0.774533	NA
FBgn0033656	0.370322	0.776177	site-2 protease
FBgn0036888	0.371333	0.777398	NA
FBgn0037718	0.371202	0.777398	P58IPK
FBgn0000927	0.372643	0.77969	female sterile (1) Young arrest
FBgn0260817	0.372979	0.779943	glaikit
FBgn0026393	0.374506	0.781027	Odorant receptor 43b
FBgn0028980	0.374557	0.781027	tantalus
FBgn0032465	0.374235	0.781027	NA
FBgn0042134	0.374574	0.781027	Caprin
FBgn0243516	0.374191	0.781027	Verprolin 1
FBgn0036254	0.374848	0.781149	NA
FBgn0031682	0.37511	0.781246	NA
FBgn0053138	0.375342	0.78128	NA
FBgn0260450	0.375596	0.78136	Calpain C
FBgn0028341	0.37582	0.781379	lethal (1) G0232
FBgn0033431	0.376701	0.782762	NA
FBgn0031357	0.377421	0.78336	mitochondrial ribosomal protein L48
FBgn0035526	0.377276	0.78336	NA
FBgn0002773	0.37788	0.783863	Myosin light chain 2
FBgn0033574	0.379452	0.786675	Serpin 47C
FBgn0030655	0.380081	0.787078	NA
FBgn0032643	0.37998	0.787078	NA
FBgn0000524	0.380362	0.787211	deltex
FBgn0051223	0.380622	0.7873	NA
FBgn0027492	0.381181	0.788006	widerborst
FBgn0004650	0.381582	0.788151	female sterile (1) Nasrat
FBgn0010328	0.381686	0.788151	without children
FBgn0031069	0.382319	0.789009	NA
FBgn0010926	0.385339	0.792915	lethal (3) 07882
FBgn0020245	0.385292	0.792915	tout-velu
FBgn0029664	0.385524	0.792915	NA
FBgn0031566	0.384659	0.792915	NA
FBgn0035393	0.384961	0.792915	NA
FBgn0036616	0.385506	0.792915	NA
FBgn0000351	0.38616	0.793774	cortex
FBgn0021873	0.387355	0.795778	Gef26
FBgn0051163	0.387978	0.796608	Shal K[+] channel interacting protein
FBgn0039207	0.38931	0.79889	NA
FBgn0052023	0.389979	0.79981	NA
FBgn0039638	0.390346	0.800109	dim gamma-tubulin 6
FBgn0027356	0.390701	0.800385	Amphiphysin
FBgn0037435	0.391222	0.800999	NA
FBgn0043903	0.391757	0.801643	domeless
FBgn0259142	0.392179	0.802054	Snipper
FBgn0027621	0.392839	0.80295	6-phosphofructo-2-kinase
FBgn0035690	0.393276	0.80339	NA
FBgn0031537	0.394294	0.80406	sec5
FBgn0031607	0.394142	0.80406	NA
FBgn0032398	0.39449	0.80406	NA
FBgn0035176	0.394216	0.80406	NA
FBgn0027549	0.394786	0.804211	NA
FBgn0033672	0.395692	0.805198	rhomboid-7
FBgn0040230	0.395715	0.805198	diablo
FBgn0033543	0.395996	0.805317	NA
FBgn0032378	0.39644	0.805536	Cyclin Y
FBgn0038651	0.396547	0.805536	NA
FBgn0051365	0.396979	0.805961	NA
FBgn0032433	0.397987	0.807555	Organic anion transporting polypeptide 33Ea
FBgn0038767	0.400144	0.808429	trade embargo
FBgn0039183	0.399139	0.808429	Dis3
FBgn0040268	0.399516	0.808429	Topoisomerase 3alpha
FBgn0051232	0.398932	0.808429	kokopelli
FBgn0051457	0.399769	0.808429	NA
FBgn0052176	0.400201	0.808429	NA
FBgn0259791	0.400048	0.808429	aurora borealis
FBgn0259985	0.39932	0.808429	Metallophosphoesterase
FBgn0004512	0.401235	0.809362	Multi drug resistance 49
FBgn0011817	0.401333	0.809362	nemo
FBgn0031379	0.401135	0.809362	NA
FBgn0030839	0.403217	0.81271	NA
FBgn0011586	0.403928	0.812788	enhancer of rudimentary
FBgn0031268	0.403741	0.812788	coiled
FBgn0035827	0.403692	0.812788	Signal recognition particle protein 9
FBgn0023388	0.405196	0.814068	Dynamin associated protein 160
FBgn0028965	0.40503	0.814068	A16
FBgn0037614	0.405238	0.814068	NA
FBgn0028974	0.405966	0.814627	xmas-2
FBgn0034876	0.405921	0.814627	wing morphogenesis defect
FBgn0030800	0.406493	0.815233	NA
FBgn0036300	0.406978	0.815584	NA
FBgn0039381	0.407117	0.815584	Signal peptide peptidase-like
FBgn0032140	0.407702	0.816305	NA
FBgn0005683	0.408182	0.816814	pineapple eye
FBgn0016762	0.410084	0.819265	angel
FBgn0035805	0.409859	0.819265	NA
FBgn0039689	0.409849	0.819265	NA
FBgn0034521	0.410331	0.819306	UDP-GlcNAc:a-3-D-mannoside-beta-1
FBgn0033787	0.411197	0.819682	NA
FBgn0034579	0.410867	0.819682	mitochondrial ribosomal protein L54
FBgn0039856	0.411181	0.819682	NA
FBgn0034490	0.411594	0.820023	NA
FBgn0000057	0.41223	0.820345	adipose
FBgn0010909	0.413232	0.820345	misshapen
FBgn0019886	0.413131	0.820345	Letm1
FBgn0025697	0.413566	0.820345	scavenger receptor acting in neural tissue and majority of rhodopsin is absent
FBgn0029870	0.412634	0.820345	Mitochondrial assembly regulatory factor
FBgn0034997	0.411993	0.820345	NA
FBgn0035449	0.413446	0.820345	NA
FBgn0039258	0.412821	0.820345	beta-4-galactosyltransferase 7
FBgn0020510	0.417982	0.826392	Abelson interacting protein
FBgn0028381	0.4178	0.826392	death executioner caspase related to Apopain/Yama
FBgn0030786	0.417824	0.826392	mitochondrial ribosomal protein L22
FBgn0035236	0.417597	0.826392	NA
FBgn0035533	0.417727	0.826392	Cip4
FBgn0039863	0.417212	0.826392	NA
FBgn0013435	0.418566	0.827096	cdc2-related-kinase
FBgn0261276	0.420914	0.831282	optic atrophy 1-like
FBgn0003655	0.421149	0.831293	swallow
FBgn0034786	0.421591	0.831714	NA
FBgn0004401	0.422658	0.833365	Protein on ecdysone puffs
FBgn0027567	0.424631	0.835891	NA
FBgn0033221	0.424433	0.835891	NA
FBgn0039528	0.424224	0.835891	distracted
FBgn0000299	0.426662	0.839065	Collagen type IV
FBgn0032479	0.426706	0.839065	NA
FBgn0004698	0.4289	0.842466	mutagen-sensitive 210
FBgn0011741	0.428699	0.842466	Actin-related protein 13E
FBgn0034379	0.4305	0.844693	NA
FBgn0050493	0.430432	0.844693	NA
FBgn0010905	0.431148	0.845051	Spinophilin
FBgn0038856	0.430999	0.845051	sec15
FBgn0035960	0.431596	0.845178	NA
FBgn0052649	0.43168	0.845178	NA
FBgn0039691	0.432207	0.845753	Integrator 11
FBgn0026370	0.433085	0.846417	SRPK
FBgn0036857	0.432932	0.846417	NA
FBgn0259876	0.433246	0.846417	NA
FBgn0030465	0.434661	0.848725	NA
FBgn0260749	0.435692	0.850279	NA
FBgn0003714	0.436289	0.850986	technical knockout
FBgn0037606	0.438279	0.854408	NA
FBgn0037371	0.438624	0.854622	Symplekin
FBgn0011661	0.439596	0.855465	Moesin
FBgn0040080	0.439765	0.855465	rapsynoid
FBgn0044020	0.439356	0.855465	Roc2
FBgn0038179	0.440748	0.856918	NA
FBgn0020764	0.441604	0.858123	Aminolevulinate synthase
FBgn0000520	0.44205	0.858529	deformed wings
FBgn0038306	0.442457	0.85886	Arginine methyltransferase 3
FBgn0032633	0.44292	0.859299	Leucine-rich-repeats and calponin homology domain protein
FBgn0015781	0.443757	0.860461	Pyrroline 5-carboyxlate reductase
FBgn0001990	0.446292	0.863664	weckle
FBgn0029929	0.446431	0.863664	NA
FBgn0032877	0.445831	0.863664	NA
FBgn0035824	0.4466	0.863664	NA
FBgn0036967	0.446287	0.863664	NA
FBgn0015589	0.447491	0.864927	APC-like
FBgn0031144	0.447932	0.865004	NA
FBgn0040228	0.448008	0.865004	dynactin-subunit-p25
FBgn0020304	0.448819	0.866108	drongo
FBgn0000261	0.452801	0.869643	Catalase
FBgn0002021	0.451692	0.869643	lethal (2) 37Bb
FBgn0016078	0.451317	0.869643	wunen
FBgn0027090	0.452009	0.869643	Glutaminyl-tRNA synthetase
FBgn0029867	0.452042	0.869643	NA
FBgn0031500	0.453871	0.869643	NA
FBgn0034948	0.453001	0.869643	NA
FBgn0034975	0.452543	0.869643	enoki mushroom
FBgn0035947	0.452821	0.869643	Signal recognition particle protein 68
FBgn0035996	0.453293	0.869643	NA
FBgn0037491	0.453449	0.869643	NA
FBgn0038806	0.454008	0.869643	NA
FBgn0050122	0.453393	0.869643	NA
FBgn0261439	0.453951	0.869643	Succinate dehydrogenase A
FBgn0039558	0.45464	0.870394	NA
FBgn0035147	0.455087	0.870789	UDP-galactose 4'-epimerase
FBgn0022774	0.457459	0.873945	Ornithine aminotransferase precursor
FBgn0031529	0.45738	0.873945	NA
FBgn0036662	0.457284	0.873945	NA
FBgn0035888	0.457968	0.874456	NA
FBgn0002938	0.458588	0.874719	neither inactivation nor afterpotential C
FBgn0039451	0.458525	0.874719	NA
FBgn0032135	0.459658	0.875378	GlcAT-S
FBgn0032322	0.459483	0.875378	NA
FBgn0035720	0.45927	0.875378	NA
FBgn0032264	0.46004	0.875646	Lipase 4
FBgn0053054	0.460397	0.875865	NA
FBgn0029932	0.460652	0.87589	NA
FBgn0039732	0.461478	0.877001	NA
FBgn0031873	0.461883	0.877039	Gas41
FBgn0038190	0.461981	0.877039	NA
FBgn0001114	0.462412	0.877398	Glutactin
FBgn0000565	0.463341	0.877511	Ecdysone-induced protein 28/29kD
FBgn0005536	0.463052	0.877511	Myosin binding subunit
FBgn0032752	0.46344	0.877511	NA
FBgn0033486	0.463378	0.877511	NA
FBgn0026401	0.463748	0.877637	Nipped-B
FBgn0014024	0.465172	0.878164	RNA-binding protein 4F
FBgn0031043	0.465965	0.878164	NA
FBgn0032848	0.464414	0.878164	nessun dorma
FBgn0034535	0.465452	0.878164	NA
FBgn0034717	0.465965	0.878164	NA
FBgn0037644	0.465601	0.878164	NA
FBgn0038535	0.46587	0.878164	aluminum tubes
FBgn0040206	0.464916	0.878164	kurtz
FBgn0039004	0.467182	0.880001	Nucleoporin 133
FBgn0035499	0.468467	0.880994	Chd64
FBgn0036509	0.468009	0.880994	NA
FBgn0036621	0.468681	0.880994	roquin
FBgn0038427	0.468451	0.880994	endosomal maturation defective
FBgn0014141	0.470297	0.881222	cheerio
FBgn0023529	0.470082	0.881222	NA
FBgn0027287	0.470462	0.881222	Golgi microtubule-associated protein
FBgn0030759	0.469552	0.881222	NA
FBgn0035529	0.470504	0.881222	NA
FBgn0039269	0.469381	0.881222	veli
FBgn0039459	0.470241	0.881222	Integrator 12
FBgn0011770	0.47137	0.882315	GIP-like
FBgn0036690	0.471574	0.882315	Insulin-like peptide 8
FBgn0038869	0.472406	0.883416	NA
FBgn0032688	0.474624	0.887106	NA
FBgn0032256	0.475494	0.888276	RluA-2
FBgn0001137	0.47768	0.8911	gurken
FBgn0037065	0.477743	0.8911	NA
FBgn0039696	0.477408	0.8911	NA
FBgn0002774	0.478305	0.891229	maleless
FBgn0022343	0.478298	0.891229	NA
FBgn0033907	0.478653	0.891421	mitochondrial ribosomal protein S16
FBgn0035696	0.479197	0.891975	Bestrophin 2
FBgn0036337	0.47963	0.892323	NA
FBgn0004509	0.479977	0.892512	Furin 1
FBgn0024236	0.481213	0.892968	fear-of-intimacy
FBgn0030520	0.4817	0.892968	Programmed cell death 4 ortholog
FBgn0031483	0.480615	0.892968	NA
FBgn0040964	0.480933	0.892968	NA
FBgn0085242	0.481614	0.892968	NA
FBgn0261553	0.481189	0.892968	NA
FBgn0032726	0.483211	0.895311	NA
FBgn0037492	0.483965	0.89625	NA
FBgn0025720	0.484334	0.896476	Ate1
FBgn0037636	0.485006	0.896821	NA
FBgn0038106	0.485015	0.896821	NA
FBgn0033547	0.486309	0.898096	NA
FBgn0034893	0.48599	0.898096	mitochondrial ribosomal protein L43
FBgn0039130	0.486545	0.898096	NA
FBgn0053129	0.486696	0.898096	NA
FBgn0026148	0.487655	0.899408	NA
FBgn0039730	0.48827	0.900085	NA
FBgn0037360	0.488711	0.900441	NA
FBgn0000241	0.491553	0.901608	brown
FBgn0002968	0.491465	0.901608	Neuroglian
FBgn0004926	0.490332	0.901608	Eukaryotic initiation factor 2beta
FBgn0011725	0.49208	0.901608	twin
FBgn0029133	0.491937	0.901608	REG
FBgn0033467	0.491634	0.901608	NA
FBgn0033468	0.490277	0.901608	NA
FBgn0035390	0.489609	0.901608	scramblase 2
FBgn0036004	0.491937	0.901608	Jumonji
FBgn0041194	0.491339	0.901608	Phosphoribosylamidotransferase 2
FBgn0260991	0.491052	0.901608	Inner centromere protein
FBgn0033673	0.492739	0.902359	NA
FBgn0038055	0.493987	0.904189	toys are us
FBgn0033155	0.494853	0.90486	NA
FBgn0259749	0.494652	0.90486	mummy
FBgn0034246	0.495345	0.905304	Dicer-2
FBgn0010406	0.496293	0.906578	Ribonuclease X25
FBgn0261532	0.496908	0.907246	cadmus
FBgn0035283	0.499236	0.911036	NA
FBgn0003187	0.501633	0.914075	quail
FBgn0031150	0.501657	0.914075	bves
FBgn0259243	0.501389	0.914075	cAMP-dependent protein kinase R1
FBgn0003464	0.50249	0.915132	small optic lobes
FBgn0015806	0.502848	0.915325	RPS6-p70-protein kinase
FBgn0004057	0.503531	0.915849	Zwischenferment
FBgn0250869	0.503641	0.915849	NA
FBgn0260635	0.505002	0.917863	thread
FBgn0024920	0.505857	0.918905	Ts
FBgn0041147	0.506082	0.918905	imaginal discs arrested
FBgn0029893	0.507719	0.920799	NA
FBgn0035515	0.507657	0.920799	NA
[truncated: 1,627 more rows]

## Sheet: Reference count
	Included in final analysis	B26	B26R1	B29	B29R1	B30	B30R1	B34	B34R1	B35	B38	B44	B45	B48	B52	B56	B58	B59	B61	C10	C10R1	C12	C12R1	C1	C1R1	C4	C4R1	C8	C9	H10	H10R1	H11	H11R1	H12	H12R1	H14	H14R1	H18R1	H19	H20	H21	H23	H24R1	H3	H5	H6	H7	I29	I32
FBgn0000008	no	NA	41	14	39	16	NA	NA	43	56	25	22	NA	25	27	NA	19	14	NA	15	NA	64	62	NA	NA	NA	NA	38	NA	38	59	11	NA	42	69	14	69	54	24	46	NA	15	37	NA	12	NA	NA	NA	17
FBgn0000014	no	NA	NA	NA	NA	NA	NA	NA	NA	NA	NA	NA	NA	NA	NA	NA	NA	NA	NA	NA	NA	23	26	NA	NA	NA	NA	NA	NA	NA	NA	NA	NA	NA	NA	NA	NA	NA	NA	NA	NA	NA	NA	NA	12	NA	NA	NA	NA
FBgn0000017	yes	40	122	88	139	23	43	69	72	32	NA	NA	NA	35	NA	35	124	52	55	NA	NA	39	41	NA	33	98	89	95	NA	90	160	29	46	76	117	59	92	161	66	169	79	72	341	43	104	81	34	46	39
FBgn0000018	no	11	27	18	21	NA	NA	10	19	42	NA	16	NA	64	11	13	26	NA	14	14	NA	90	71	NA	19	24	NA	20	NA	NA	28	NA	9	62	81	13	46	19	NA	15	25	NA	27	NA	17	31	NA	NA	29
FBgn0000024	no	NA	NA	NA	NA	NA	NA	NA	NA	NA	NA	NA	NA	NA	NA	NA	NA	NA	NA	NA	NA	NA	NA	NA	NA	NA	NA	NA	NA	NA	NA	NA	NA	NA	NA	NA	NA	NA	NA	NA	NA	NA	NA	NA	NA	NA	NA	NA	NA
FBgn0000032	yes	309	352	202	248	78	59	100	114	579	64	275	187	107	297	206	123	140	110	103	37	101	148	68	93	191	160	192	39	73	129	78	91	130	184	119	115	499	108	107	486	34	180	132	92	50	82	76	342
FBgn0000038	no	NA	11	NA	NA	NA	NA	NA	NA	NA	NA	18	NA	18	17	NA	32	NA	18	17	NA	45	52	13	14	NA	NA	NA	NA	NA	NA	NA	NA	40	21	NA	NA	NA	14	26	NA	13	31	NA	12	24	NA	NA	10
FBgn0000042	no	NA	NA	549	631	NA	NA	NA	NA	66	177	NA	NA	NA	NA	NA	NA	NA	NA	NA	NA	NA	NA	571	375	599	68	74	NA	192	651	NA	NA	78	70	761	483	NA	53	NA	NA	173	NA	NA	141	NA	NA	NA	NA
FBgn0000043	no	NA	NA	NA	NA	NA	NA	141	122	NA	NA	NA	NA	NA	NA	NA	105	84	NA	51	18	NA	NA	NA	NA	146	NA	NA	29	NA	NA	NA	NA	127	212	NA	NA	NA	NA	NA	NA	73	NA	NA	NA	NA	40	77	NA
FBgn0000044	no	208	565	153	176	229	147	350	367	300	NA	251	NA	220	206	158	441	147	NA	203	96	NA	NA	NA	NA	667	738	167	59	NA	NA	NA	127	238	NA	88	200	NA	561	318	356	NA	1231	373	NA	724	46	NA	571
FBgn0000045	no	NA	NA	NA	NA	NA	NA	NA	NA	NA	NA	NA	NA	NA	18	NA	28	NA	NA	NA	NA	NA	NA	33	30	20	20	NA	NA	NA	NA	23	47	45	37	NA	21	35	NA	12	NA	25	14	NA	NA	NA	NA	NA	NA
FBgn0000046	yes	63	137	33	47	11	13	25	31	54	53	16	36	25	15	44	75	16	19	80	17	228	212	44	75	61	74	82	NA	NA	34	16	22	55	89	10	21	36	44	93	24	20	90	NA	89	58	30	49	51
FBgn0000047	no	28	129	NA	17	NA	NA	NA	33	10	16	24	107	42	30	73	27	NA	NA	55	NA	49	186	NA	47	35	38	55	NA	14	75	31	24	42	142	9	116	11	30	10	40	NA	194	NA	129	20	20	19	19
FBgn0000052	yes	19	38	77	93	53	43	71	79	84	39	30	206	487	129	140	226	37	445	91	NA	652	541	12	59	90	66	65	17	79	146	25	39	385	634	280	449	290	265	432	204	32	430	48	166	113	42	69	222
FBgn0000053	yes	86	193	203	268	104	68	149	144	204	46	113	135	291	185	104	159	77	413	78	27	592	439	189	263	263	255	417	NA	157	227	169	252	286	420	227	250	318	250	355	166	86	476	87	203	303	83	190	352
FBgn0000054	no	NA	NA	47	47	NA	NA	46	59	82	39	NA	NA	NA	NA	30	NA	56	NA	NA	NA	NA	NA	NA	NA	NA	NA	34	10	NA	NA	57	41	47	NA	NA	NA	53	38	NA	NA	NA	NA	NA	11	57	14	NA	NA
FBgn0000055	no	NA	NA	NA	NA	NA	372	83	1642	NA	NA	NA	NA	NA	2180	NA	74	NA	NA	1232	1187	NA	NA	976	NA	NA	NA	66	NA	45	106	NA	NA	NA	NA	NA	NA	96	NA	2014	NA	NA	2692	NA	NA	NA	977	NA	NA
FBgn0000057	yes	11	19	23	22	114	73	47	25	65	8	NA	35	NA	NA	NA	38	94	153	91	38	133	117	49	109	88	43	57	23	110	181	30	26	98	192	100	163	NA	86	29	177	93	NA	NA	NA	60	NA	75	151
FBgn0000063	yes	40	102	185	176	108	43	152	141	227	31	80	43	59	97	137	76	135	30	25	24	122	132	31	104	131	87	108	24	58	184	59	82	125	195	81	128	57	108	112	146	71	232	13	12	37	21	39	49
FBgn0000064	yes	616	1749	245	NA	332	56	430	535	621	843	281	NA	751	638	671	403	577	671	78	169	449	2119	295	756	NA	136	594	194	260	16	871	828	70	86	139	295	494	73	774	326	542	347	182	486	420	NA	283	326
FBgn0000075	no	NA	NA	NA	NA	NA	NA	NA	NA	NA	NA	NA	15	NA	NA	NA	NA	NA	NA	NA	NA	27	NA	NA	NA	NA	NA	34	NA	NA	NA	NA	NA	NA	NA	NA	NA	NA	NA	NA	NA	NA	NA	NA	NA	NA	NA	NA	NA
FBgn0000077	yes	87	160	NA	NA	98	58	135	96	NA	117	112	91	114	115	91	54	NA	101	55	9	103	59	45	43	88	65	102	20	131	161	84	79	97	118	88	140	120	NA	NA	NA	63	NA	95	NA	NA	26	50	91
FBgn0000078	no	67	269	12	41	NA	NA	NA	16	7	NA	NA	193	NA	18	NA	6	NA	NA	47	NA	18	NA	NA	183	NA	NA	NA	NA	NA	NA	NA	NA	35	82	NA	15	NA	23	689	NA	199	91	379	NA	22	3	13	NA
FBgn0000079	yes	1117	1692	579	1071	331	216	1830	951	750	545	NA	1110	1160	418	688	454	1520	940	1182	334	1261	1250	447	894	959	584	1069	134	308	498	282	320	2052	1467	613	1512	839	1407	940	528	514	1822	703	1992	295	509	154	761
FBgn0000083	yes	421	655	305	400	438	173	698	704	489	159	461	694	477	345	422	583	531	355	277	135	669	872	306	419	457	387	576	106	61	100	383	466	362	857	314	734	233	257	384	491	234	773	229	290	204	165	262	188
FBgn0000084	no	69	NA	58	55	NA	NA	83	51	NA	66	NA	47	72	NA	50	NA	59	88	NA	NA	NA	NA	NA	NA	NA	NA	NA	NA	80	60	40	59	40	104	NA	NA	73	50	NA	49	51	90	69	97	45	23	NA	NA
FBgn0000092	no	NA	21	NA	NA	NA	NA	NA	NA	NA	NA	NA	NA	26	NA	NA	NA	NA	26	NA	NA	NA	NA	NA	NA	NA	NA	NA	NA	NA	NA	NA	NA	NA	31	NA	NA	NA	73	NA	NA	NA	NA	NA	NA	NA	NA	NA	NA
FBgn0000097	yes	39	100	85	192	80	43	38	108	122	12	NA	69	185	59	30	146	105	144	20	NA	171	185	24	86	115	62	88	NA	32	83	70	53	157	359	48	128	118	195	135	30	31	168	46	25	29	17	NA	215
FBgn0000099	no	NA	49	11	16	NA	NA	24	16	34	19	15	NA	52	NA	NA	35	NA	23	25	NA	58	54	15	21	NA	NA	28	NA	NA	NA	NA	NA	58	66	NA	20	17	30	36	31	NA	51	14	NA	15	NA	NA	15
FBgn0000108	no	NA	NA	NA	NA	NA	NA	NA	NA	NA	NA	NA	NA	NA	NA	NA	13	NA	NA	NA	NA	NA	NA	NA	9	NA	NA	NA	NA	NA	NA	NA	NA	NA	4	NA	NA	NA	NA	NA	NA	NA	11	NA	NA	NA	NA	NA	NA
FBgn0000109	yes	187	302	232	122	197	131	309	188	219	206	208	152	227	193	150	126	153	179	160	67	NA	NA	54	57	197	133	200	61	262	234	110	166	173	208	172	257	253	82	NA	180	139	261	215	35	131	65	154	198
FBgn0000114	yes	422	763	69	486	581	218	941	692	889	83	286	571	1057	518	578	240	518	801	128	86	702	652	221	549	1017	584	346	97	620	1360	665	586	837	1354	560	925	661	759	411	909	293	1505	182	226	430	111	224	683
FBgn0000115	yes	NA	NA	173	136	NA	NA	79	59	NA	NA	51	NA	90	74	125	NA	64	49	102	52	68	48	88	88	79	45	77	22	56	92	44	112	NA	NA	48	86	146	48	41	NA	79	205	54	93	44	NA	67	67
FBgn0000116	yes	975	1392	557	493	704	248	991	667	611	497	657	1063	1065	614	808	1085	902	867	754	258	1106	669	522	423	955	785	995	172	701	915	411	629	719	1351	606	1326	873	984	806	669	282	1898	557	374	813	344	358	1246
FBgn0000117	no	NA	NA	193	243	NA	NA	134	160	543	NA	NA	197	395	NA	NA	NA	186	NA	100	25	NA	NA	NA	NA	NA	NA	NA	17	181	339	62	182	NA	NA	NA	NA	241	NA	214	NA	NA	237	NA	NA	NA	148	NA	411
FBgn0000119	no	NA	26	NA	NA	15	NA	20	23	13	14	18	NA	28	10	NA	25	NA	20	NA	NA	11	26	NA	NA	12	14	24	NA	15	23	NA	NA	17	62	19	21	29	18	22	15	NA	61	20	14	13	NA	11	20
FBgn0000120	no	367	631	419	608	14	NA	35	36	670	278	526	954	268	852	942	334	552	1068	NA	NA	703	1098	300	807	779	540	NA	190	NA	NA	145	226	342	44	570	992	1082	51	1122	33	NA	734	26	600	NA	272	157	820
FBgn0000121	no	1792	907	NA	NA	1208	332	1624	1100	829	NA	368	1700	687	2021	974	1392	276	423	900	578	NA	1430	275	379	1086	1757	950	420	663	879	NA	NA	1614	2224	861	NA	362	NA	1642	NA	566	535	629	1842	643	NA	1247	274
FBgn0000139	yes	99	206	204	162	124	63	144	100	80	205	178	109	138	189	178	87	215	106	78	13	129	165	35	88	156	123	145	15	216	332	84	119	163	236	152	245	259	114	139	95	91	202	97	61	81	48	76	143
FBgn0000140	no	214	337	13	54	NA	NA	NA	34	173	383	130	382	30	NA	25	36	20	18	171	106	561	712	141	599	642	561	605	97	NA	36	378	437	308	392	474	586	18	43	29	608	335	1476	NA	158	76	223	208	48
FBgn0000142	no	NA	13	153	169	66	33	50	57	171	47	13	53	16	81	30	40	14	118	21	NA	85	82	NA	NA	122	71	NA	NA	66	196	82	53	39	80	28	60	77	45	28	81	50	338	44	31	34	NA	28	NA
FBgn0000146	no	NA	11	108	64	74	35	53	103	67	NA	19	157	307	NA	NA	149	28	183	78	16	218	183	16	19	59	48	218	15	7	65	NA	NA	197	302	104	219	148	155	95	50	36	NA	95	NA	NA	34	NA	221
FBgn0000147	yes	133	226	242	181	148	90	166	85	183	71	135	180	180	331	196	106	332	118	131	80	408	389	153	234	279	218	301	121	262	619	281	309	152	239	258	417	139	240	164	NA	118	299	134	130	137	150	123	342
FBgn0000150	no	NA	NA	NA	NA	NA	NA	NA	NA	NA	NA	NA	NA	NA	NA	NA	NA	607	NA	NA	NA	90	711	NA	NA	NA	44	NA	198	NA	NA	NA	NA	NA	NA	NA	NA	NA	NA	519	NA	NA	NA	NA	NA	NA	NA	NA	NA
FBgn0000152	yes	81	150	21	12	41	23	111	88	101	63	85	82	137	84	59	65	63	53	38	14	97	104	NA	18	103	69	34	NA	83	119	50	75	104	147	73	131	49	69	51	103	27	83	NA	48	16	25	66	100
FBgn0000153	no	38	140	NA	10	NA	NA	59	88	NA	NA	48	NA	65	43	31	NA	38	62	20	NA	179	197	58	108	27	31	NA	NA	NA	NA	NA	NA	55	117	35	65	59	113	NA	NA	39	22	52	74	23	12	38	42
FBgn0000158	yes	20	44	28	21	32	NA	42	25	128	40	20	108	35	21	37	NA	40	31	NA	NA	28	46	14	17	32	38	32	NA	108	205	23	26	120	138	63	135	115	22	17	46	NA	108	110	54	67	47	NA	79
FBgn0000163	no	37	88	63	136	NA	NA	NA	14	NA	28	26	23	NA	NA	NA	NA	NA	NA	23	NA	89	101	12	33	70	57	90	NA	51	66	23	17	56	153	40	39	63	56	55	NA	20	244	47	15	NA	NA	14	38
FBgn0000166	yes	61	202	76	83	30	36	83	56	54	73	51	56	39	36	39	72	102	58	15	NA	84	76	30	49	66	93	69	20	43	61	61	44	42	80	17	31	45	NA	57	57	NA	118	27	16	100	21	22	52
FBgn0000171	no	190	303	227	377	103	66	228	357	192	111	78	159	235	203	43	250	181	122	66	8	136	63	85	195	290	200	234	13	138	133	36	46	234	521	99	102	NA	297	NA	163	NA	NA	110	62	207	12	16	294
FBgn0000173	no	NA	NA	NA	NA	143	110	190	NA	90	196	15	172	NA	15	144	21	158	131	165	108	22	20	122	146	131	16	164	44	16	40	NA	NA	NA	NA	NA	NA	NA	131	116	10	NA	NA	184	108	116	NA	NA	151
FBgn0000180	no	NA	14	NA	NA	NA	NA	8	8	NA	NA	NA	NA	13	NA	NA	NA	NA	NA	NA	NA	NA	NA	NA	NA	NA	NA	NA	NA	NA	NA	NA	NA	NA	NA	NA	8	NA	NA	NA	NA	NA	8	16	NA	NA	NA	NA	NA
FBgn0000181	yes	48	87	108	52	21	20	NA	NA	104	50	NA	40	NA	32	63	39	NA	29	NA	NA	33	88	NA	NA	20	28	38	NA	20	28	44	45	101	148	37	69	39	NA	19	79	29	120	63	662	265	NA	14	NA
FBgn0000182	yes	1141	921	766	1538	1110	384	1423	802	1564	NA	1003	811	1815	1019	1069	1045	1027	1365	788	446	1135	1881	560	1474	1327	363	1783	372	1344	1821	932	1071	1455	2940	1360	1340	1667	1538	1214	1384	901	874	843	735	585	726	965	1145
FBgn0000183	yes	135	201	162	145	182	112	77	138	694	191	104	182	126	338	281	107	142	139	64	25	366	417	38	154	355	284	165	63	328	671	232	269	515	564	227	317	378	204	400	367	90	813	211	80	163	166	63	288
FBgn0000206	no	NA	19	NA	NA	NA	NA	NA	NA	NA	NA	NA	NA	NA	NA	NA	NA	NA	NA	NA	NA	26	NA	NA	NA	NA	NA	7	NA	NA	NA	NA	NA	NA	NA	NA	NA	NA	NA	NA	NA	NA	NA	NA	NA	NA	NA	NA	NA
FBgn0000212	yes	92	178	308	467	95	81	105	88	292	87	51	204	113	170	215	142	146	200	51	39	274	326	54	193	311	249	282	31	115	261	56	62	115	294	164	163	484	276	372	203	156	504	116	121	190	81	129	268
FBgn0000221	yes	53	91	53	44	58	12	110	87	26	62	41	43	83	31	42	9	NA	35	20	NA	39	37	18	32	NA	NA	54	NA	104	92	34	54	35	85	39	71	73	23	69	72	34	27	39	33	44	NA	21	NA
FBgn0000228	yes	38	101	86	130	48	31	81	107	22	29	31	19	183	65	30	61	94	126	70	NA	198	210	17	52	19	21	78	NA	55	56	30	57	143	258	100	167	112	167	22	28	55	368	38	52	39	NA	20	152
FBgn0000229	yes	53	142	NA	NA	49	26	106	51	44	22	NA	22	127	76	70	57	NA	76	57	13	156	127	23	25	23	19	7	NA	26	53	18	21	105	120	40	39	NA	14	19	104	NA	74	88	69	101	NA	54	114
FBgn0000239	no	NA	NA	159	242	NA	NA	225	205	73	57	73	49	73	134	45	34	54	54	NA	NA	199	130	NA	51	283	161	115	18	37	306	104	103	265	327	64	84	267	NA	NA	161	96	225	134	42	234	93	32	134
FBgn0000241	yes	97	208	148	58	117	62	179	101	153	102	82	85	151	NA	80	66	105	72	80	43	124	159	66	84	61	76	NA	25	82	153	NA	NA	86	75	106	183	112	88	107	140	41	70	133	83	102	46	29	58
FBgn0000242	no	NA	13	29	37	21	NA	60	62	44	31	NA	16	45	19	19	21	85	60	NA	NA	22	30	28	27	43	33	33	NA	64	86	NA	28	42	114	36	60	43	27	22	40	NA	80	31	23	25	NA	23	67
FBgn0000244	no	26	34	19	13	15	17	NA	NA	30	14	NA	20	NA	NA	NA	51	23	37	24	NA	108	101	32	63	29	42	48	NA	25	31	NA	NA	33	63	NA	NA	NA	52	11	15	12	46	NA	9	45	7	NA	40
FBgn0000246	no	141	205	46	NA	NA	NA	24	61	229	38	40	162	38	93	54	18	214	NA	NA	NA	NA	NA	NA	NA	127	86	183	NA	NA	NA	98	132	NA	NA	18	41	163	131	182	154	NA	145	108	NA	NA	NA	59	281
FBgn0000247	no	NA	NA	NA	NA	NA	NA	75	174	194	NA	16	40	116	NA	91	18	69	NA	NA	NA	45	NA	11	33	22	33	81	NA	NA	108	53	24	NA	92	NA	NA	NA	67	17	37	62	104	NA	17	84	NA	NA	70
FBgn0000250	no	NA	NA	246	186	NA	NA	691	224	644	NA	240	NA	451	314	126	160	248	561	23	17	NA	NA	NA	142	NA	NA	345	34	31	368	159	158	117	149	445	81	NA	125	323	116	193	508	351	59	79	132	76	457
FBgn0000251	yes	70	125	297	352	51	67	222	263	75	131	69	225	31	26	96	115	89	119	69	19	70	178	NA	18	84	154	128	31	30	171	246	146	43	61	145	99	89	91	27	182	27	144	NA	87	135	35	20	71
FBgn0000253	no	344	NA	436	344	NA	NA	148	234	NA	NA	435	308	NA	349	NA	415	NA	NA	129	70	NA	NA	132	NA	NA	346	387	532	NA	NA	763	370	NA	1020	NA	432	NA	473	NA	370	102	NA	229	NA	154	111	NA	612
FBgn0000256	yes	36	77	121	125	109	25	33	67	156	92	NA	129	151	90	36	124	106	139	86	NA	140	125	31	130	103	108	166	NA	66	161	42	70	122	312	74	90	113	189	150	125	38	258	65	97	84	50	47	94
FBgn0000257	no	34	73	NA	12	NA	NA	28	25	NA	27	22	31	NA	29	24	NA	NA	NA	30	NA	12	34	41	55	41	30	NA	NA	NA	10	21	48	33	98	13	32	NA	30	NA	14	30	129	22	27	37	NA	12	32
FBgn0000258	no	NA	NA	30	24	NA	NA	NA	NA	NA	NA	11	NA	427	12	NA	NA	NA	NA	NA	NA	337	356	NA	NA	NA	NA	NA	NA	NA	32	190	225	NA	NA	NA	NA	NA	235	237	16	NA	510	NA	NA	NA	NA	NA	NA
FBgn0000259	yes	30	72	169	65	74	31	109	135	154	28	55	57	33	NA	NA	119	61	75	26	NA	48	28	16	49	18	66	17	17	28	64	40	36	76	74	39	37	44	NA	172	51	36	66	35	28	NA	8	NA	60
FBgn0000261	yes	469	510	436	491	164	93	745	488	187	153	352	277	NA	124	394	404	258	320	114	27	1273	1105	293	285	729	487	921	84	331	640	485	314	953	923	402	834	601	759	575	454	348	248	385	678	1175	212	104	372
FBgn0000273	yes	93	190	133	264	29	21	102	190	260	53	37	139	139	90	194	225	120	111	21	NA	24	23	20	108	212	158	156	NA	25	139	57	34	119	304	32	86	162	137	171	120	135	108	34	NA	108	21	22	21
FBgn0000276	no	35	212	NA	NA	NA	NA	NA	NA	NA	38	NA	98	87	78	184	197	17	79	186	84	162	116	145	61	45	53	98	NA	NA	NA	35	79	28	32	NA	NA	58	82	339	58	NA	53	48	143	NA	NA	45	NA
FBgn0000277	no	NA	30	NA	8	8	NA	NA	NA	13	NA	NA	10	NA	28	19	56	NA	NA	18	7	27	24	17	NA	31	30	15	NA	NA	NA	NA	NA	25	15	NA	21	10	NA	42	NA	NA	11	NA	9	NA	9	18	NA
FBgn0000279	no	NA	55	NA	13	NA	NA	NA	NA	17	NA	NA	13	19	22	26	20	NA	NA	35	10	27	25	38	11	14	NA	NA	NA	NA	NA	NA	NA	NA	13	12	16	14	27	67	12	NA	28	NA	40	14	NA	NA	24
FBgn0000283	no	58	111	NA	NA	169	136	NA	NA	NA	NA	134	NA	268	145	NA	NA	65	259	58	22	66	86	15	31	245	173	188	25	100	367	NA	NA	414	511	142	269	287	70	48	257	161	402	61	48	NA	55	225	NA
FBgn0000286	yes	59	104	59	105	30	NA	NA	45	108	40	7	64	103	NA	87	55	NA	78	50	NA	121	143	27	49	134	85	89	NA	25	120	43	20	121	199	28	96	119	130	96	NA	38	209	61	25	50	13	14	171
FBgn0000289	yes	26	42	379	401	231	101	210	228	428	158	45	201	233	189	NA	205	147	200	33	9	206	167	52	130	345	261	NA	33	159	355	153	189	225	319	120	137	91	201	NA	194	118	270	224	54	172	63	86	414
FBgn0000299	yes	79	154	98	137	27	29	99	157	36	57	44	27	57	16	121	146	61	69	NA	NA	215	178	13	49	168	124	159	NA	27	69	69	98	125	233	45	85	32	151	146	24	13	134	NA	NA	54	NA	48	186
FBgn0000307	yes	235	407	400	440	299	82	329	371	540	232	135	318	448	315	384	308	334	297	15	NA	296	357	60	214	419	299	NA	NA	203	426	226	241	315	526	191	405	430	222	409	390	204	632	31	86	348	81	NA	38
FBgn0000308	no	NA	NA	NA	NA	NA	NA	NA	NA	NA	NA	NA	NA	655	NA	NA	NA	NA	NA	NA	NA	452	422	NA	NA	20	10	21	NA	NA	NA	10	10	39	48	10	19	11	NA	NA	NA	NA	56	NA	8	37	NA	NA	363
FBgn0000313	no	13	47	28	49	NA	NA	21	39	31	NA	27	24	NA	31	51	57	NA	45	22	NA	114	110	NA	14	63	28	54	NA	NA	27	NA	6	88	147	NA	25	24	45	81	26	NA	45	NA	31	68	NA	NA	69
FBgn0000317	no	23	63	53	100	28	12	NA	49	108	NA	NA	35	64	NA	43	85	NA	14	NA	NA	58	62	NA	NA	62	NA	23	NA	NA	17	NA	NA	74	151	NA	30	58	30	67	44	30	90	NA	NA	25	NA	NA	15
FBgn0000318	no	87	143	NA	161	NA	NA	303	213	248	NA	205	NA	325	81	197	136	NA	310	186	64	NA	NA	65	64	75	52	265	66	101	94	160	168	307	432	182	NA	NA	168	63	260	128	NA	NA	227	NA	110	336	NA
FBgn0000319	yes	267	553	381	478	22	NA	145	324	214	137	283	78	556	80	319	422	61	430	298	112	648	567	202	409	282	237	460	65	181	273	158	118	542	976	133	217	237	447	266	234	374	751	297	NA	515	61	28	356
FBgn0000320	no	NA	NA	NA	NA	NA	NA	NA	NA	NA	NA	NA	NA	NA	NA	NA	NA	NA	NA	NA	NA	13	NA	NA	NA	NA	NA	NA	NA	NA	NA	NA	NA	NA	NA	NA	NA	NA	NA	NA	NA	NA	NA	NA	NA	NA	NA	NA	NA
FBgn0000326	no	155	296	NA	NA	NA	NA	NA	NA	NA	NA	NA	NA	NA	NA	NA	14	NA	NA	15	NA	NA	NA	NA	NA	NA	NA	38	12	NA	NA	75	94	171	245	143	217	NA	NA	NA	NA	162	176	236	171	134	NA	NA	NA
FBgn0000330	no	125	176	152	133	NA	NA	109	110	NA	85	56	108	135	NA	17	NA	66	NA	50	16	171	150	NA	NA	124	100	142	NA	NA	NA	102	109	NA	NA	91	183	NA	15	NA	133	90	28	65	NA	41	30	23	NA
FBgn0000338	no	77	84	529	681	47	19	68	316	742	329	257	117	635	304	509	630	376	493	276	90	615	577	256	488	592	392	528	116	33	281	311	232	579	1009	308	403	201	331	192	322	320	972	20	233	170	143	188	494
FBgn0000339	no	17	47	NA	NA	76	10	59	52	NA	NA	156	NA	163	NA	NA	105	NA	164	NA	NA	NA	NA	100	109	NA	33	NA	NA	222	279	74	137	NA	NA	75	226	NA	158	132	180	NA	189	187	19	NA	54	NA	65
FBgn0000346	no	11	23	NA	NA	NA	NA	NA	44	NA	NA	NA	16	32	NA	NA	34	NA	NA	NA	NA	32	37	NA	NA	28	NA	24	NA	NA	15	NA	NA	35	58	13	20	NA	NA	16	12	NA	61	NA	NA	NA	NA	NA	38
FBgn0000351	yes	47	66	24	14	NA	NA	NA	36	NA	42	28	NA	219	NA	117	NA	52	139	62	42	116	173	9	14	94	64	153	30	NA	NA	116	103	173	278	113	196	179	146	NA	NA	NA	253	157	46	NA	55	42	NA
FBgn0000352	yes	35	39	79	58	22	20	NA	11	129	13	19	110	48	33	NA	71	NA	32	49	20	63	98	18	20	31	14	19	NA	53	189	54	35	37	66	47	142	74	122	66	94	33	371	44	15	151	18	NA	33
FBgn0000355	no	93	105	27	36	27	NA	223	8	17	11	NA	166	569	833	91	NA	326	31	22	12	64	186	NA	NA	67	NA	416	16	120	48	NA	NA	575	66	31	290	NA	892	NA	29	40	NA	42	NA	645	199	25	42
FBgn0000356	no	NA	NA	NA	NA	NA	NA	67	NA	55	NA	483	NA	514	39	NA	NA	NA	NA	NA	NA	NA	190	269	206	348	NA	167	NA	NA	NA	NA	NA	51	NA	NA	NA	NA	76	47	NA	101	633	NA	391	237	31	27	NA
FBgn0000357	no	NA	NA	NA	NA	NA	NA	NA	NA	NA	NA	225	NA	93	18	NA	NA	NA	NA	NA	NA	NA	892	17	224	196	NA	NA	NA	NA	NA	NA	NA	NA	NA	NA	NA	NA	NA	NA	NA	32	71	NA	308	NA	11	NA	NA
FBgn0000358	no	NA	NA	NA	NA	NA	NA	317	NA	377	NA	525	71	411	39	NA	NA	24	185	NA	NA	11	NA	NA	118	383	NA	188	NA	NA	NA	NA	NA	233	NA	NA	NA	NA	202	144	NA	130	302	NA	230	359	32	182	NA
FBgn0000359	no	NA	NA	NA	NA	NA	NA	571	NA	NA	NA	421	NA	NA	NA	NA	NA	80	246	NA	NA	NA	NA	NA	NA	167	30	NA	NA	NA	331	NA	385	524	NA	NA	NA	NA	NA	444	103	NA	150	NA	545	NA	27	473	NA
FBgn0000360	no	NA	NA	NA	NA	NA	NA	380	NA	41	NA	207	117	285	NA	90	NA	NA	105	168	37	72	560	208	195	34	NA	654	NA	NA	162	NA	NA	114	NA	90	134	NA	197	131	121	340	294	NA	884	1552	55	483	NA
FBgn0000370	no	NA	NA	12	240	408	68	191	227	925	86	245	494	589	759	280	504	94	362	NA	NA	332	283	225	251	NA	416	1009	202	89	NA	NA	NA	812	525	110	180	NA	16	761	535	NA	47	386	291	244	69	334	478
FBgn0000376	yes	79	119	148	252	53	54	138	251	252	82	46	121	231	122	189	155	109	127	20	NA	180	159	24	135	187	154	191	36	48	218	121	91	191	424	111	166	236	156	235	104	138	344	58	NA	133	53	NA	191
FBgn0000377	no	NA	NA	NA	NA	147	78	NA	NA	NA	NA	NA	154	24	104	118	NA	NA	149	125	56	212	205	58	66	52	90	160	NA	188	199	119	165	155	183	NA	NA	32	121	143	183	121	NA	195	117	121	83	136	156
FBgn0000382	no	128	280	160	226	NA	NA	215	243	NA	NA	83	NA	304	NA	NA	234	161	255	NA	NA	183	223	NA	NA	NA	NA	193	29	69	267	NA	NA	193	321	72	135	256	NA	246	155	87	NA	100	71	212	65	28	246
FBgn0000384	no	NA	NA	NA	NA	NA	NA	NA	NA	NA	NA	137	109	NA	NA	NA	NA	NA	NA	NA	NA	NA	NA	90	82	NA	NA	NA	NA	NA	NA	NA	NA	NA	NA	NA	NA	NA	NA	NA	NA	NA	NA	NA	NA	NA	NA	NA	NA
FBgn0000392	yes	243	311	284	399	262	105	167	473	523	260	200	77	981	161	294	141	220	576	239	87	526	667	206	726	200	290	616	148	208	242	667	533	633	1002	383	666	1007	552	325	818	200	1526	247	213	282	407	422	247
FBgn0000394	no	NA	NA	NA	NA	18	14	NA	NA	NA	NA	NA	NA	50	NA	NA	29	21	NA	NA	NA	NA	NA	NA	NA	50	39	NA	NA	NA	NA	NA	NA	NA	NA	21	37	NA	NA	NA	24	NA	NA	25	NA	NA	NA	NA	30
FBgn0000395	no	NA	NA	NA	NA	NA	NA	NA	NA	NA	NA	NA	NA	NA	NA	NA	NA	NA	NA	NA	NA	NA	NA	NA	NA	NA	NA	NA	NA	NA	NA	NA	NA	NA	NA	NA	NA	NA	NA	NA	NA	NA	NA	NA	NA	NA	NA	NA	NA
FBgn0000404	no	1990	2386	698	835	315	180	NA	379	NA	500	360	NA	2514	2769	1540	NA	313	398	125	42	1289	2253	96	275	483	631	2391	609	437	NA	1213	1543	383	744	203	NA	NA	422	356	NA	716	NA	1302	NA	237	204	284	991
FBgn0000405	no	479	808	909	2444	1120	510	NA	NA	407	1226	219	712	1544	2121	NA	630	1505	972	1196	613	956	1022	822	1379	NA	NA	885	NA	454	2588	519	456	NA	NA	1845	900	965	2105	757	686	658	NA	1470	1072	1651	959	NA	1714
FBgn0000406	no	NA	NA	NA	NA	NA	106	NA	NA	NA	306	797	NA	NA	NA	573	52	NA	678	715	160	1270	678	207	427	1046	607	NA	NA	508	588	332	388	653	1189	157	237	1223	659	390	955	343	807	553	631	1058	222	652	543
FBgn0000409	no	NA	NA	NA	NA	NA	NA	NA	NA	NA	NA	NA	NA	NA	NA	NA	NA	NA	NA	NA	NA	NA	NA	NA	NA	NA	NA	NA	NA	NA	NA	NA	NA	NA	757	NA	NA	18	NA	NA	NA	484	NA	12	NA	498	284	NA	NA
FBgn0000412	no	NA	NA	NA	NA	NA	NA	NA	NA	NA	NA	NA	NA	NA	NA	NA	147	NA	NA	102	34	NA	NA	NA	NA	NA	NA	NA	59	NA	NA	131	182	195	333	NA	NA	229	NA	NA	232	NA	NA	157	NA	NA	40	NA	NA
FBgn0000413	no	NA	NA	16	42	NA	NA	NA	NA	NA	44	NA	NA	177	NA	NA	NA	NA	66	NA	NA	107	115	12	41	NA	NA	25	NA	NA	NA	NA	NA	NA	NA	41	70	NA	78	NA	NA	71	NA	NA	NA	NA	NA	NA	94
FBgn0000414	yes	30	36	108	164	42	51	74	139	197	NA	21	64	133	84	80	116	60	140	39	NA	146	124	18	77	96	118	153	NA	30	98	43	44	125	262	49	72	35	117	50	105	80	365	19	10	32	11	22	133
FBgn0000416	yes	1113	1923	576	660	285	36	NA	NA	NA	803	59	899	1029	NA	NA	1701	1782	NA	1823	539	1901	2195	1230	2096	518	181	1555	276	NA	NA	417	134	606	840	1139	2252	2131	1506	1969	1753	121	841	290	575	993	845	1018	206
FBgn0000422	no	NA	NA	NA	NA	NA	NA	25	25	NA	NA	NA	NA	NA	NA	27	36	NA	NA	15	NA	19	18	NA	21	NA	NA	27	NA	NA	NA	NA	NA	28	45	NA	NA	14	27	28	13	14	24	NA	NA	42	NA	NA	14
FBgn0000427	no	98	66	37	83	13	NA	358	482	251	210	33	157	190	9	358	240	33	1685	345	35	277	224	63	122	NA	NA	651	23	NA	NA	95	112	254	189	118	58	64	112	NA	128	82	1140	489	409	65	NA	164	163
FBgn0000442	no	NA	NA	NA	NA	NA	NA	NA	NA	NA	NA	NA	NA	NA	NA	NA	NA	NA	NA	NA	NA	19	NA	NA	NA	NA	NA	NA	NA	NA	NA	NA	NA	NA	NA	NA	NA	10	14	NA	NA	NA	NA	NA	NA	NA	NA	NA	NA
FBgn0000447	yes	171	245	235	179	104	62	275	118	143	250	153	160	122	120	183	110	190	149	30	13	46	53	112	162	116	58	231	34	82	177	36	38	129	221	128	167	66	133	40	242	NA	NA	145	64	116	51	NA	152
FBgn0000449	no	NA	NA	NA	NA	NA	NA	NA	NA	NA	NA	NA	NA	NA	NA	NA	NA	NA	NA	NA	NA	NA	NA	NA	NA	NA	NA	NA	NA	NA	NA	NA	NA	NA	NA	NA	NA	NA	NA	NA	NA	NA	NA	6	NA	NA	NA	NA	NA
FBgn0000451	no	NA	NA	NA	NA	NA	NA	16	NA	NA	NA	NA	20	NA	NA	NA	185	NA	NA	NA	NA	26	43	NA	NA	NA	NA	NA	NA	NA	NA	NA	NA	NA	NA	NA	NA	NA	NA	17	NA	NA	NA	NA	NA	NA	NA	NA	NA
FBgn0000454	yes	817	1062	1010	1044	373	129	1087	785	758	327	808	772	831	636	373	842	803	354	495	141	629	977	304	305	424	499	414	241	594	1178	468	499	NA	NA	590	863	11	383	NA	NA	401	1407	715	472	437	322	388	957
FBgn0000455	no	NA	NA	114	102	NA	NA	NA	NA	122	NA	111	NA	NA	NA	30	107	84	144	72	32	73	64	81	74	NA	NA	94	18	116	76	81	94	NA	NA	NA	NA	NA	107	56	NA	NA	NA	NA	63	112	40	48	38
FBgn0000463	no	14	59	128	159	20	NA	27	65	49	24	NA	NA	104	23	NA	77	20	74	NA	NA	84	103	NA	63	81	72	94	NA	11	154	54	26	118	249	19	66	70	88	41	102	35	221	NA	NA	51	NA	NA	119
FBgn0000464	no	19	50	43	50	NA	NA	23	69	NA	40	NA	21	18	NA	18	29	24	32	9	NA	NA	NA	NA	NA	NA	NA	NA	NA	NA	NA	NA	15	29	68	13	30	NA	27	12	NA	NA	128	NA	NA	11	NA	NA	NA
FBgn0000472	no	63	95	68	138	48	NA	78	147	180	19	NA	64	112	55	85	113	87	63	NA	NA	62	57	NA	69	103	53	49	NA	15	150	43	15	119	212	19	84	78	98	99	78	27	226	NA	NA	73	NA	NA	100
FBgn0000473	yes	50	117	47	91	30	15	147	94	51	24	101	NA	378	68	15	119	52	105	80	13	102	93	90	66	48	58	152	NA	NA	17	NA	NA	NA	NA	40	124	60	168	121	12	46	148	NA	169	87	29	131	57
FBgn0000477	no	43	116	NA	NA	34	NA	NA	NA	49	38	125	46	85	53	25	43	53	NA	52	12	154	131	35	48	78	68	147	NA	135	185	30	61	82	93	62	94	126	141	60	28	59	138	138	189	NA	32	35	55
FBgn0000479	no	15	27	56	81	18	NA	33	83	70	11	NA	24	23	14	33	65	34	15	NA	NA	20	NA	NA	31	29	28	NA	NA	NA	33	13	NA	39	50	NA	28	33	37	52	32	30	95	NA	NA	34	NA	NA	52
FBgn0000482	no	18	61	10	13	NA	10	42	40	80	21	9	19	40	48	13	25	64	27	NA	NA	43	24	NA	10	58	41	30	NA	63	73	18	34	35	64	12	23	21	22	25	23	21	61	20	NA	NA	NA	NA	NA
FBgn0000489	no	21	32	8	37	NA	25	31	34	29	10	16	35	44	21	27	75	19	35	15	NA	117	123	NA	40	54	55	84	NA	16	56	NA	11	71	89	8	63	39	89	75	30	46	40	29	NA	44	NA	15	29
FBgn0000490	no	NA	NA	NA	NA	NA	NA	NA	NA	NA	NA	NA	NA	NA	NA	NA	NA	NA	NA	NA	NA	13	9	NA	NA	NA	NA	NA	NA	NA	NA	NA	NA	NA	NA	NA	NA	NA	NA	NA	NA	NA	NA	NA	NA	NA	NA	NA	NA
FBgn0000492	no	NA	NA	NA	NA	NA	NA	NA	NA	NA	NA	NA	NA	NA	NA	NA	NA	NA	NA	NA	NA	NA	NA	NA	NA	NA	NA	NA	NA	NA	NA	NA	NA	NA	NA	NA	NA	NA	NA	NA	NA	NA	15	NA	NA	NA	NA	NA	NA
FBgn0000499	yes	39	42	54	23	43	15	55	50	56	36	19	43	51	NA	NA	7	NA	37	12	NA	NA	52	9	42	44	53	NA	NA	20	68	24	20	49	97	38	51	88	91	66	12	18	101	NA	NA	33	NA	NA	58
FBgn0000504	no	NA	NA	NA	NA	NA	NA	NA	NA	NA	NA	NA	NA	NA	NA	NA	NA	NA	NA	NA	NA	NA	16	NA	14	NA	NA	NA	NA	NA	NA	NA	NA	NA	15	NA	NA	NA	NA	NA	NA	NA	29	NA	8	NA	NA	NA	NA
FBgn0000520	yes	90	157	95	72	49	NA	78	47	64	65	NA	74	55	57	16	36	63	91	48	12	165	134	19	37	56	76	64	NA	92	96	49	64	10	24	100	153	177	35	49	63	36	138	152	70	37	56	NA	31
FBgn0000524	yes	104	203	162	295	83	48	124	234	194	49	44	114	216	133	198	167	126	162	25	NA	155	170	8	19	148	110	170	NA	39	215	102	74	186	413	54	108	164	190	141	163	129	245	29	11	144	13	18	184
FBgn0000527	no	NA	NA	NA	NA	NA	NA	NA	NA	NA	NA	NA	NA	NA	NA	NA	NA	NA	NA	NA	NA	15	13	NA	NA	NA	NA	NA	NA	NA	NA	NA	NA	NA	NA	NA	NA	NA	NA	NA	NA	NA	NA	NA	NA	NA	NA	NA	NA
FBgn0000533	yes	55	124	20	53	61	24	79	50	88	115	64	54	82	70	55	34	47	91	49	NA	33	64	25	45	97	121	55	NA	48	87	32	17	43	78	85	143	147	67	62	66	31	75	69	58	82	25	24	83
FBgn0000536	yes	161	186	220	189	NA	NA	NA	NA	NA	155	123	NA	68	186	161	204	176	NA	144	36	268	210	62	86	198	162	305	43	92	160	120	140	278	397	89	232	220	234	42	123	123	372	158	162	252	72	53	NA
FBgn0000541	no	NA	NA	NA	NA	60	14	NA	51	NA	NA	27	75	NA	43	73	NA	64	NA	NA	NA	NA	NA	20	48	53	50	39	NA	NA	28	NA	NA	NA	NA	106	204	NA	17	NA	44	33	NA	NA	NA	59	NA	NA	NA
FBgn0000543	yes	69	165	227	184	166	55	230	154	140	127	118	125	181	223	149	64	225	156	137	43	269	208	145	184	165	158	139	NA	120	201	99	136	193	270	113	191	231	122	86	215	104	315	206	51	142	84	94	195
FBgn0000546	no	NA	NA	NA	NA	NA	NA	NA	7	NA	21	NA	10	48	NA	12	11	NA	12	18	NA	NA	NA	NA	51	49	42	NA	NA	73	147	29	13	21	24	NA	25	16	NA	102	31	NA	NA	19	NA	16	NA	NA	NA
FBgn0000547	yes	101	322	273	410	175	29	217	403	325	169	19	191	256	146	275	242	115	217	19	12	251	249	48	200	309	202	212	NA	33	294	88	69	380	693	56	173	356	265	306	169	93	521	116	8	111	47	35	347
FBgn0000557	no	13	19	NA	NA	7	NA	11	20	25	NA	NA	54	NA	47	39	54	NA	NA	10	NA	88	64	NA	25	25	NA	39	NA	NA	20	12	NA	20	25	NA	10	22	29	44	18	55	60	NA	NA	64	NA	NA	27
FBgn0000559	no	NA	NA	NA	NA	NA	NA	NA	NA	NA	NA	NA	NA	NA	NA	NA	NA	NA	NA	NA	NA	NA	NA	NA	NA	NA	NA	NA	NA	NA	NA	NA	NA	NA	NA	NA	NA	NA	NA	NA	NA	NA	NA	NA	NA	NA	NA	NA	NA
FBgn0000562	yes	158	238	285	313	120	41	268	309	347	19	137	181	389	153	286	399	39	269	85	21	259	248	99	305	381	288	339	20	109	368	165	126	52	185	NA	26	381	340	319	182	244	506	122	83	337	18	37	318
FBgn0000565	yes	119	159	88	67	97	25	81	100	82	148	106	71	129	69	118	68	90	95	88	25	324	179	124	153	149	96	120	NA	151	139	67	91	105	150	78	144	77	46	72	88	55	166	109	81	90	37	72	26
FBgn0000566	no	503	861	478	487	439	182	241	356	524	424	NA	NA	NA	569	183	NA	378	458	NA	NA	NA	NA	NA	NA	545	435	NA	147	NA	NA	228	345	452	475	NA	NA	463	NA	NA	NA	NA	507	NA	NA	NA	218	NA	327
FBgn0000567	no	NA	NA	NA	NA	NA	NA	NA	NA	NA	NA	NA	NA	NA	NA	NA	NA	NA	NA	NA	NA	NA	NA	NA	NA	NA	NA	NA	NA	NA	NA	NA	NA	NA	NA	NA	NA	NA	NA	NA	NA	NA	NA	NA	NA	NA	NA	NA	NA
FBgn0000568	no	NA	NA	NA	NA	NA	NA	NA	NA	26	NA	NA	NA	NA	NA	NA	NA	NA	NA	NA	NA	NA	NA	NA	NA	38	9	30	NA	NA	NA	11	NA	NA	NA	NA	NA	NA	NA	11	NA	9	NA	NA	NA	NA	NA	NA	NA
FBgn0000575	no	32	31	NA	NA	55	9	23	62	145	NA	9	26	65	68	54	48	16	40	NA	NA	139	210	NA	NA	58	32	30	NA	18	167	NA	NA	85	147	NA	18	55	23	52	70	67	62	NA	NA	89	18	NA	48
FBgn0000578	yes	29	37	60	80	16	NA	54	60	41	NA	37	26	67	59	85	43	50	50	13	NA	76	69	NA	15	40	42	39	NA	53	106	17	15	68	70	29	47	65	11	66	56	29	170	32	10	21	NA	NA	65
FBgn0000579	yes	73	NA	726	954	NA	NA	1082	969	NA	NA	420	439	1710	NA	1163	1158	942	1171	1141	564	389	2045	1206	783	684	119	1815	193	2316	1787	444	191	2583	2883	1250	1759	669	1452	895	1313	262	1309	1059	1955	656	427	187	NA
FBgn0000581	yes	77	212	99	191	103	37	42	130	189	65	NA	175	68	87	55	292	12	80	10	NA	51	46	NA	48	197	162	170	NA	NA	122	91	88	238	503	113	171	83	145	69	72	117	146	31	25	97	30	43	174
FBgn0000588	yes	76	172	97	85	354	129	103	94	67	81	152	163	375	105	151	85	200	307	37	14	291	285	119	127	176	140	90	20	276	353	137	141	317	405	245	472	108	181	94	406	69	108	298	153	259	99	148	289
FBgn0000592	no	NA	NA	NA	NA	96	67	163	170	376	503	NA	88	367	NA	NA	174	NA	530	249	63	672	310	305	443	252	169	674	114	538	616	NA	NA	NA	NA	268	358	661	526	586	NA	269	222	504	185	468	217	261	538
FBgn0000611	yes	136	182	128	185	NA	NA	59	52	222	54	53	49	56	79	34	127	304	37	NA	NA	120	157	NA	NA	178	126	164	80	222	471	120	134	68	130	163	319	207	182	128	43	50	101	NA	NA	128	9	NA	135
FBgn0000615	yes	622	808	134	263	493	230	112	409	631	184	856	159	670	811	414	109	208	195	182	13	105	97	37	676	160	258	615	162	388	441	424	679	12	40	93	117	400	NA	102	101	136	61	419	607	527	284	43	17
FBgn0000617	yes	122	207	40	95	46	25	89	100	85	169	74	83	60	112	80	24	53	39	45	14	NA	56	72	63	54	75	47	20	148	212	31	35	87	93	77	129	88	104	125	116	58	173	17	68	68	22	24	104
FBgn0000629	yes	442	816	584	481	490	230	638	425	678	550	354	460	623	583	434	287	435	443	283	121	459	474	301	388	400	424	442	108	521	702	368	408	517	804	408	649	582	353	418	552	NA	688	403	286	412	198	310	497
FBgn0000634	no	118	180	228	148	125	30	121	334	41	28	32	117	315	181	136	160	89	180	35	NA	69	130	73	96	101	101	145	19	43	218	117	76	136	97	96	176	220	135	132	23	55	145	NA	73	184	46	67	202
FBgn0000635	no	NA	NA	NA	11	NA	NA	NA	14	NA	NA	NA	NA	NA	NA	NA	NA	NA	NA	NA	NA	NA	NA	NA	NA	NA	NA	NA	NA	NA	NA	NA	NA	NA	NA	NA	NA	NA	NA	NA	NA	NA	NA	NA	NA	NA	NA	NA	NA
FBgn0000636	no	4	37	NA	42	NA	NA	NA	13	26	NA	NA	26	13	NA	73	86	NA	22	NA	NA	54	22	NA	NA	32	NA	9	NA	NA	NA	12	NA	31	51	NA	19	28	21	21	NA	NA	42	NA	NA	32	NA	NA	NA
FBgn0000644	no	NA	NA	NA	NA	NA	NA	NA	NA	NA	NA	NA	103	NA	NA	25	NA	NA	NA	23	NA	147	NA	NA	NA	NA	NA	630	NA	NA	NA	NA	NA	NA	NA	NA	NA	NA	NA	22	NA	NA	70	NA	90	117	NA	NA	NA
FBgn0000659	no	NA	NA	NA	NA	NA	NA	NA	NA	NA	NA	NA	NA	NA	NA	NA	31	NA	NA	NA	NA	NA	NA	NA	NA	NA	NA	NA	NA	NA	NA	NA	NA	17	27	NA	NA	NA	NA	NA	NA	NA	13	NA	NA	NA	NA	NA	NA
FBgn0000662	no	NA	NA	200	192	95	66	107	216	348	201	138	176	200	212	232	152	155	147	113	35	NA	NA	109	173	188	162	94	43	NA	NA	123	152	NA	NA	184	164	102	170	NA	NA	134	347	NA	NA	170	89	102	268
FBgn0000667	no	NA	NA	168	155	6	8	NA	NA	126	21	40	20	155	40	NA	98	17	157	50	NA	29	24	NA	23	26	24	NA	NA	81	175	74	66	100	247	68	116	141	16	181	NA	119	317	99	NA	108	NA	13	21
FBgn0000709	yes	110	244	179	233	79	51	177	146	142	63	63	105	246	175	140	136	167	193	30	NA	255	275	87	162	84	89	108	NA	36	41	86	141	181	299	45	94	172	227	80	150	110	322	138	42	84	45	38	76
FBgn0000711	yes	18	31	45	62	83	34	21	26	154	79	NA	49	111	25	34	33	37	21	NA	NA	31	14	NA	42	34	23	18	NA	13	58	21	22	31	116	18	25	121	81	NA	15	30	62	93	NA	94	26	NA	61
FBgn0000715	no	NA	NA	NA	NA	NA	NA	NA	NA	NA	NA	NA	NA	NA	NA	NA	NA	NA	13	NA	NA	20	NA	NA	NA	NA	NA	NA	NA	NA	NA	NA	NA	NA	12	NA	NA	NA	NA	NA	NA	NA	NA	NA	NA	NA	NA	NA	NA
FBgn0000719	no	99	162	177	226	84	7	NA	NA	NA	95	NA	NA	26	95	35	144	24	131	NA	NA	NA	NA	16	55	107	40	26	NA	NA	12	NA	NA	27	76	NA	NA	NA	25	198	14	7	169	NA	NA	NA	NA	NA	55
FBgn0000721	yes	571	993	763	949	252	117	836	1128	917	419	408	522	955	595	807	659	502	806	265	106	1173	1032	315	811	385	304	627	183	521	1218	395	304	825	1438	508	873	634	969	486	352	731	1697	352	278	851	335	142	852
FBgn0000723	no	NA	11	10	22	NA	NA	NA	NA	NA	NA	23	NA	NA	NA	24	15	NA	29	21	NA	63	97	NA	13	36	16	90	NA	NA	11	NA	NA	80	107	NA	21	7	28	41	NA	35	56	NA	39	33	NA	NA	NA
FBgn0000808	no	NA	17	NA	NA	NA	NA	NA	NA	NA	NA	NA	NA	NA	NA	NA	NA	NA	NA	NA	NA	NA	NA	NA	NA	NA	NA	NA	NA	NA	NA	NA	NA	NA	7	NA	21	NA	NA	NA	NA	NA	NA	NA	NA	NA	NA	NA	16
FBgn0000810	yes	60	134	30	67	101	34	NA	NA	31	57	54	122	168	96	180	138	NA	140	87	25	181	211	17	46	70	61	208	NA	100	167	89	77	148	251	45	103	138	151	144	140	53	137	146	61	127	38	61	203
FBgn0000826	no	NA	NA	33	30	NA	NA	NA	NA	NA	123	NA	NA	70	NA	NA	57	NA	NA	NA	NA	48	37	NA	NA	NA	NA	NA	NA	NA	NA	NA	NA	114	84	NA	NA	NA	44	NA	72	71	73	NA	NA	NA	43	72	32
FBgn0000927	yes	1075	1653	444	353	1193	478	686	394	610	267	321	763	375	317	367	237	461	420	310	144	213	116	234	54	236	523	493	85	1135	1150	234	385	797	1068	339	514	1061	601	410	255	156	602	555	296	341	449	272	670
FBgn0000964	no	16	15	35	14	NA	NA	24	59	NA	NA	NA	NA	NA	NA	NA	70	NA	28	NA	NA	31	43	NA	NA	NA	NA	NA	NA	NA	15	13	18	NA	NA	NA	8	29	NA	26	17	NA	NA	NA	NA	NA	NA	NA	68
FBgn0000986	no	136	211	262	578	309	86	548	323	118	85	261	237	318	402	372	318	306	174	174	103	415	716	31	288	253	350	455	107	90	647	500	466	407	565	75	247	363	385	422	179	165	749	547	251	194	216	200	143
FBgn0000996	yes	344	436	679	812	265	148	342	325	550	312	181	362	483	176	377	372	412	308	146	79	359	403	152	314	410	334	351	137	251	608	294	266	674	1078	211	289	407	416	658	364	214	417	379	105	458	132	133	745
FBgn0001078	yes	90	175	155	120	101	114	135	190	288	161	66	134	210	145	175	157	172	117	36	NA	187	248	29	94	219	150	192	15	110	227	96	109	135	221	29	32	172	155	61	129	128	465	37	106	120	34	69	133
FBgn0001079	no	NA	NA	105	145	75	25	NA	NA	NA	NA	76	NA	135	NA	NA	43	NA	NA	NA	NA	155	165	NA	NA	NA	NA	NA	NA	72	166	NA	NA	NA	NA	55	123	NA	80	NA	110	NA	181	70	35	92	27	NA	85
FBgn0001084	no	NA	NA	NA	NA	61	28	76	49	114	NA	NA	NA	78	89	NA	NA	NA	43	NA	NA	63	66	NA	NA	57	46	57	NA	NA	NA	NA	NA	39	44	38	71	NA	34	NA	57	19	64	42	23	36	NA	NA	71
FBgn0001085	yes	176	376	183	257	205	69	240	213	263	179	86	190	277	130	214	219	210	111	115	51	240	262	72	190	222	165	263	21	101	178	212	228	312	416	141	188	247	226	87	251	28	237	106	14	99	42	24	211
FBgn0001086	no	81	158	NA	NA	77	62	NA	NA	NA	NA	30	NA	439	NA	NA	32	NA	531	NA	NA	NA	NA	241	229	NA	NA	NA	NA	427	927	199	309	NA	NA	473	892	NA	433	317	390	50	991	493	154	NA	196	NA	420
FBgn0001087	yes	139	202	289	341	180	88	218	280	361	139	33	202	293	189	263	233	182	144	55	12	225	234	36	227	252	185	193	15	129	320	156	128	277	477	156	211	291	285	241	226	NA	487	70	24	169	37	70	269
FBgn0001089	yes	104	173	65	64	57	13	150	132	25	87	98	117	195	86	144	107	108	110	116	21	273	186	25	105	37	20	129	NA	71	138	54	64	161	215	96	159	157	203	138	78	100	180	NA	159	129	12	37	173
FBgn0001090	no	26	51	NA	32	NA	20	40	99	47	12	15	47	45	NA	61	30	18	64	45	NA	168	110	NA	115	63	28	91	NA	NA	NA	26	13	74	107	NA	NA	46	86	53	66	80	18	20	24	70	NA	23	52
FBgn0001091	no	361	NA	1349	1314	NA	NA	NA	NA	NA	NA	367	1501	NA	772	NA	443	908	377	280	170	NA	1178	284	302	NA	NA	1167	211	1333	452	239	968	832	644	738	1790	485	1192	732	425	303	NA	NA	631	315	136	477	483
FBgn0001092	no	NA	NA	NA	NA	NA	NA	NA	NA	NA	NA	NA	NA	NA	NA	NA	NA	NA	NA	NA	NA	NA	NA	NA	NA	NA	NA	9	NA	10	NA	NA	NA	NA	NA	NA	NA	NA	NA	NA	NA	NA	NA	NA	NA	NA	NA	NA	NA
FBgn0001098	yes	429	637	558	535	381	291	643	808	401	384	95	188	588	149	102	294	81	310	316	119	810	770	293	377	464	411	768	155	375	426	342	417	437	597	160	377	223	236	204	389	176	203	115	299	325	250	276	105
FBgn0001104	yes	83	177	NA	NA	453	355	894	543	725	412	422	328	466	728	524	447	677	402	280	171	598	764	432	647	NA	NA	153	164	562	739	300	480	702	1021	256	707	431	514	455	NA	343	945	560	244	558	255	272	701
FBgn0001105	no	71	110	69	NA	NA	28	81	NA	105	55	29	NA	NA	60	140	45	66	52	30	12	NA	NA	35	58	76	52	86	19	67	139	39	68	167	299	NA	NA	125	68	60	92	45	16	55	25	65	32	30	NA
FBgn0001108	yes	311	491	209	165	189	129	531	555	791	389	320	193	414	412	130	359	329	540	193	67	444	486	144	290	397	403	409	69	498	868	235	297	187	274	477	713	797	187	368	333	240	1130	419	245	422	194	320	327
FBgn0001112	no	NA	18	NA	NA	NA	NA	NA	NA	NA	NA	NA	NA	16	NA	NA	29	NA	NA	NA	NA	NA	NA	NA	NA	NA	NA	NA	NA	NA	NA	NA	NA	16	33	NA	NA	NA	NA	18	NA	NA	21	NA	NA	NA	NA	NA	7
FBgn0001114	yes	115	26	8	NA	NA	NA	182	141	9	48	35	29	513	153	69	341	71	549	22	NA	569	742	NA	26	149	101	27	NA	110	124	320	376	655	1197	226	372	24	1122	48	15	NA	21	25	385	242	18	9	458
FBgn0001120	no	NA	NA	281	219	400	152	499	NA	NA	NA	NA	NA	444	488	121	NA	NA	NA	NA	NA	228	331	258	282	279	482	274	304	155	226	NA	NA	319	452	583	434	NA	182	272	NA	NA	NA	101	NA	NA	NA	466	NA
FBgn0001122	yes	33	76	7	13	36	47	72	120	167	57	41	144	128	56	42	36	19	14	NA	NA	124	116	18	102	80	59	70	NA	36	79	71	42	123	217	11	39	112	127	70	100	29	249	48	24	43	NA	7	98
FBgn0001123	no	22	36	NA	NA	NA	NA	NA	NA	21	9	NA	10	37	13	23	23	24	15	NA	NA	53	34	NA	20	NA	14	NA	NA	15	29	NA	NA	30	39	NA	NA	25	NA	NA	NA	14	30	NA	NA	NA	NA	NA	13
FBgn0001124	yes	674	1177	421	386	352	104	454	332	791	468	404	488	617	383	540	158	399	353	247	111	273	282	373	552	674	454	940	104	486	578	345	344	144	253	228	426	356	279	412	513	198	652	642	190	322	260	318	486
FBgn0001125	yes	845	1210	669	560	647	330	1246	668	1137	209	978	424	1163	1769	638	890	671	1263	671	292	1686	1495	711	853	787	573	1095	448	1848	1796	616	723	1116	1247	1035	1388	667	1227	869	967	541	748	1013	796	1022	435	698	1523
FBgn0001128	yes	369	274	810	803	377	66	160	572	636	809	415	1004	1169	933	292	349	591	833	314	112	1359	1426	95	NA	761	331	1105	255	NA	NA	712	678	975	1154	593	1055	815	1181	285	820	536	252	553	716	960	NA	96	898
FBgn0001133	yes	58	107	178	156	169	115	121	65	78	128	84	57	111	58	160	85	65	75	37	12	89	74	104	131	154	178	74	18	55	62	47	37	112	209	92	166	187	82	79	75	39	84	148	98	77	94	45	54
FBgn0001137	yes	11	15	47	44	15	NA	80	93	101	19	NA	NA	98	51	69	65	NA	44	NA	NA	144	124	40	59	104	60	NA	14	24	49	NA	NA	26	51	31	64	29	30	28	54	30	123	23	18	71	27	34	59
FBgn0001139	yes	136	329	166	139	219	177	264	194	86	219	154	171	393	105	114	33	203	155	NA	NA	467	503	221	305	358	283	127	85	198	413	247	252	511	867	304	407	240	219	141	359	316	336	348	83	289	201	205	147
FBgn0001142	no	NA	NA	NA	NA	NA	NA	NA	NA	NA	NA	NA	NA	NA	NA	91	NA	100	104	42	17	259	207	50	102	NA	NA	NA	NA	106	NA	140	128	NA	NA	182	344	286	107	NA	NA	88	578	NA	128	NA	67	NA	169
FBgn0001145	yes	199	287	124	279	94	26	170	318	34	86	131	119	93	144	65	239	136	195	240	41	515	329	100	375	241	221	342	20	124	309	66	73	285	547	108	192	227	95	373	158	142	433	91	140	218	36	121	118
FBgn0001149	no	NA	NA	NA	NA	NA	NA	180	207	NA	NA	NA	NA	312	NA	NA	NA	NA	NA	NA	NA	739	853	NA	NA	NA	NA	NA	NA	NA	NA	NA	NA	NA	NA	447	756	NA	NA	NA	NA	NA	NA	NA	NA	NA	NA	NA	NA
FBgn0001168	no	19	25	NA	8	NA	NA	NA	44	41	20	NA	NA	48	8	78	71	10	26	NA	NA	58	20	NA	63	51	21	40	NA	NA	NA	18	10	61	80	NA	NA	28	48	62	NA	15	110	NA	NA	22	NA	NA	27
FBgn0001169	yes	12	22	19	45	66	33	11	19	76	48	NA	13	137	134	202	109	170	57	21	9	118	122	NA	97	155	99	120	NA	18	20	75	51	148	254	78	104	115	124	212	151	60	280	47	16	21	33	43	172
FBgn0001179	yes	185	377	202	181	213	108	197	134	304	222	175	205	319	239	205	82	180	188	124	31	262	238	87	140	156	163	211	36	231	300	124	175	208	307	162	314	234	125	187	178	NA	303	190	110	169	82	118	222
FBgn0001180	no	NA	40	33	43	21	21	NA	15	59	NA	NA	40	16	NA	NA	27	40	11	NA	NA	41	40	NA	NA	49	34	17	NA	52	124	53	59	127	243	12	19	142	95	162	47	37	25	NA	NA	NA	19	NA	NA
FBgn0001185	yes	34	71	97	67	NA	NA	58	40	49	75	38	42	104	41	55	28	75	15	21	NA	95	124	NA	17	67	53	47	NA	62	70	10	18	33	53	55	79	85	37	71	96	50	135	44	NA	73	NA	47	86
FBgn0001186	no	NA	NA	NA	NA	NA	NA	NA	NA	NA	NA	NA	54	NA	NA	NA	NA	NA	NA	NA	NA	62	NA	NA	NA	NA	NA	46	14	NA	NA	42	NA	NA	108	NA	NA	58	NA	50	NA	NA	NA	NA	NA	NA	21	11	NA
FBgn0001187	yes	198	258	47	43	191	70	115	60	NA	105	80	61	83	57	75	73	175	219	197	46	422	183	164	116	134	156	176	22	201	186	121	226	143	198	137	171	163	162	66	171	89	124	152	332	169	22	168	210
FBgn0001189	no	33	112	NA	9	46	22	131	124	148	58	49	61	108	81	NA	97	47	84	NA	NA	136	127	46	87	9	NA	11	NA	87	136	67	78	103	103	42	88	NA	85	107	82	77	20	57	NA	84	28	49	11
FBgn0001197	no	NA	NA	704	NA	369	183	518	NA	754	NA	515	541	NA	NA	930	NA	NA	NA	346	178	442	451	396	431	NA	652	409	NA	245	798	688	269	516	NA	976	901	502	NA	NA	405	NA	855	515	304	515	331	170	NA
FBgn0001202	yes	55	102	62	61	54	39	50	47	101	44	61	52	NA	63	54	55	56	55	25	NA	NA	NA	30	48	40	68	56	24	136	190	45	50	78	108	53	73	80	67	112	73	84	209	48	34	66	15	32	NA
FBgn0001205	no	48	135	46	109	28	NA	NA	28	116	NA	NA	21	119	39	43	22	54	NA	25	NA	151	127	17	82	149	94	120	NA	46	107	50	72	119	261	60	105	175	105	137	107	43	184	27	25	122	NA	21	81
FBgn0001206	no	NA	NA	NA	11	NA	NA	35	44	8	NA	NA	17	NA	NA	72	47	NA	15	10	14	NA	NA	NA	NA	NA	NA	NA	NA	NA	NA	NA	NA	NA	10	NA	16	NA	NA	17	76	NA	93	16	NA	NA	20	NA	27
FBgn0001208	yes	228	544	11	28	113	35	559	719	19	320	489	453	791	280	12	303	399	23	410	70	1032	863	NA	17	10	NA	24	130	265	370	368	398	595	1015	317	512	561	686	640	430	275	NA	508	584	696	110	422	563
FBgn0001215	yes	203	194	442	613	411	251	165	303	855	390	338	283	515	183	490	221	127	640	91	30	583	443	122	482	420	342	254	157	248	350	318	268	339	461	71	162	161	789	519	156	165	288	374	98	326	132	198	767
FBgn0001216	no	NA	18	NA	NA	NA	NA	NA	NA	NA	27	16	NA	NA	31	NA	16	NA	NA	NA	NA	44	25	NA	NA	NA	10	NA	NA	NA	23	NA	NA	NA	24	NA	13	12	NA	15	27	NA	50	11	10	7	NA	NA	NA
FBgn0001218	yes	1551	1690	1148	1658	669	504	1577	1361	1875	275	854	193	2186	1313	2194	1526	1182	2241	1114	413	2084	1254	623	1541	NA	249	439	502	1082	2497	1329	1562	2295	2495	916	2022	1354	1709	2227	1735	1041	3212	1022	684	1838	922	997	1879
FBgn0001219	no	482	878	548	1134	NA	NA	NA	NA	574	NA	NA	NA	665	534	NA	NA	448	1420	472	583	1720	NA	NA	NA	706	576	2788	838	NA	NA	NA	NA	474	NA	NA	591	NA	NA	NA	NA	NA	NA	NA	NA	517	232	1125	NA
FBgn0001220	no	347	273	498	517	304	238	331	227	595	323	362	NA	641	343	NA	327	511	NA	NA	NA	676	713	96	212	NA	NA	421	NA	417	730	NA	NA	520	1010	NA	NA	NA	NA	NA	NA	16	800	NA	226	475	192	396	459
FBgn0001222	yes	345	609	501	455	414	234	662	334	711	319	338	248	654	331	308	162	207	616	183	94	282	380	222	331	398	343	457	106	242	724	220	336	383	525	372	620	429	233	442	566	326	515	349	318	271	135	159	393
FBgn0001224	no	28	30	29	42	13	34	33	28	30	15	13	61	37	22	11	18	24	NA	NA	NA	22	25	NA	NA	12	12	18	NA	22	45	6	NA	25	40	11	27	23	NA	21	88	12	73	NA	24	37	7	NA	30
FBgn0001225	no	4404	6956	4144	2912	NA	NA	NA	3242	NA	NA	NA	NA	3938	NA	NA	1567	NA	771	1783	895	NA	1259	505	NA	1336	1310	365	1188	785	NA	758	1005	NA	NA	613	3312	2727	602	3144	NA	NA	878	780	3288	3847	747	1068	NA
FBgn0001226	no	NA	2325	NA	NA	571	68	NA	NA	NA	NA	NA	647	NA	NA	NA	NA	NA	NA	NA	NA	276	525	NA	NA	190	166	NA	NA	NA	NA	NA	NA	NA	NA	189	NA	NA	403	NA	NA	NA	NA	209	637	NA	313	NA	NA
FBgn0001229	no	NA	NA	NA	NA	NA	NA	NA	NA	NA	NA	NA	NA	NA	NA	NA	NA	NA	NA	NA	NA	NA	NA	NA	NA	NA	NA	NA	NA	NA	NA	NA	NA	NA	NA	NA	NA	NA	NA	NA	NA	NA	NA	NA	NA	NA	NA	NA	NA
FBgn0001230	no	NA	NA	NA	NA	NA	NA	NA	NA	NA	NA	NA	NA	30	NA	NA	NA	NA	NA	NA	NA	NA	NA	NA	NA	NA	NA	NA	NA	NA	NA	NA	NA	NA	NA	NA	NA	NA	NA	NA	NA	NA	36	NA	NA	32	NA	NA	NA
FBgn0001233	no	1613	1744	1137	1953	1716	NA	954	1310	1562	NA	NA	1777	1323	1518	1015	NA	NA	703	996	144	2386	892	290	1650	829	625	NA	467	473	NA	NA	NA	NA	NA	NA	NA	917	643	NA	1123	NA	NA	385	NA	1491	1310	554	NA
FBgn0001234	no	NA	NA	67	77	NA	NA	59	NA	34	31	NA	NA	94	NA	NA	74	NA	NA	55	12	141	110	30	95	95	65	102	NA	NA	NA	42	51	79	120	15	63	NA	NA	95	79	18	143	45	42	NA	13	36	NA
FBgn0001235	no	NA	NA	NA	NA	NA	NA	16	NA	NA	NA	NA	NA	NA	NA	NA	NA	NA	NA	NA	NA	NA	NA	NA	NA	NA	NA	14	NA	NA	NA	NA	NA	NA	NA	NA	NA	NA	NA	NA	NA	NA	NA	NA	NA	NA	NA	NA	NA
FBgn0001247	no	NA	NA	50	44	18	12	NA	NA	141	60	15	40	54	139	113	NA	38	NA	100	35	51	67	NA	107	155	131	50	NA	69	209	20	28	NA	NA	NA	NA	48	42	NA	89	NA	68	21	115	91	21	29	66
FBgn0001248	yes	309	210	780	552	320	220	526	296	928	311	554	1081	834	911	665	327	128	143	416	133	1055	266	NA	NA	737	394	531	91	590	778	809	681	580	414	254	421	170	1076	449	628	552	325	623	224	484	244	188	420
FBgn0001250	no	NA	NA	NA	NA	NA	NA	NA	7	NA	NA	NA	NA	NA	NA	14	12	NA	11	NA	NA	NA	6	NA	NA	40	10	19	NA	NA	NA	NA	NA	35	68	NA	NA	NA	10	NA	NA	NA	56	NA	NA	NA	NA	NA	NA
FBgn0001254	no	NA	NA	NA	NA	NA	NA	NA	NA	NA	NA	NA	NA	NA	NA	NA	10	NA	NA	NA	NA	28	30	NA	NA	NA	NA	NA	NA	NA	NA	NA	NA	NA	NA	NA	NA	NA	NA	NA	NA	NA	NA	NA	NA	NA	NA	NA	NA
FBgn0001256	no	NA	NA	NA	NA	NA	NA	NA	NA	NA	NA	NA	50	NA	NA	NA	95	NA	NA	NA	NA	17	20	43	9	NA	NA	NA	NA	NA	NA	NA	NA	NA	NA	NA	NA	NA	NA	30	NA	NA	NA	NA	NA	NA	NA	NA	NA
FBgn0001257	no	68	88	9	25	NA	NA	53	135	83	10	30	87	24	42	88	61	29	75	29	NA	244	143	NA	149	157	82	214	NA	NA	96	67	38	45	91	13	72	80	140	127	47	66	45	18	NA	114	NA	NA	94
FBgn0001258	yes	24	51	NA	19	NA	NA	116	78	48	21	20	69	59	20	41	76	37	59	27	NA	103	85	11	34	21	27	70	NA	10	48	16	43	79	85	9	64	53	123	89	24	51	NA	31	86	78	NA	34	35
FBgn0001263	yes	72	168	33	41	17	10	102	87	41	92	90	80	61	137	53	105	80	126	96	NA	240	175	46	81	98	90	154	NA	54	80	22	48	167	222	46	128	87	110	113	65	147	147	53	57	155	31	NA	50
FBgn0001276	no	NA	NA	NA	NA	31	NA	63	51	NA	NA	38	NA	62	39	34	NA	63	NA	NA	NA	NA	NA	45	61	NA	NA	NA	16	54	77	13	NA	16	21	32	87	43	NA	32	NA	NA	NA	NA	NA	NA	NA	NA	11
FBgn0001280	yes	134	164	406	212	178	41	NA	NA	43	388	NA	246	174	483	331	193	200	237	NA	NA	546	545	291	124	240	150	277	114	564	559	224	270	349	268	345	527	372	107	259	50	26	446	374	281	264	161	213	NA
FBgn0001285	no	NA	NA	NA	NA	NA	NA	NA	NA	NA	65	NA	37	69	44	NA	41	NA	106	NA	NA	NA	NA	NA	NA	NA	NA	NA	NA	NA	NA	NA	NA	NA	NA	NA	NA	NA	NA	35	NA	52	NA	31	65	NA	NA	NA	NA
FBgn0001291	yes	119	173	48	44	79	43	63	33	NA	64	52	73	126	105	98	28	NA	87	36	31	127	143	61	90	113	87	121	26	97	124	67	78	59	167	86	157	59	37	67	176	75	137	NA	NA	NA	45	68	82
FBgn0001296	no	35	33	22	24	NA	NA	62	82	22	NA	12	35	71	13	18	52	13	54	22	NA	103	78	NA	NA	93	66	44	NA	40	72	58	55	NA	NA	NA	NA	63	8	54	19	NA	93	22	NA	NA	NA	23	28
FBgn0001297	yes	69	155	64	105	NA	31	85	154	138	38	30	41	135	80	183	110	90	97	37	NA	164	144	22	154	177	108	250	NA	46	141	41	43	114	312	37	77	166	150	130	59	131	199	75	54	124	16	29	135
FBgn0001301	yes	NA	NA	100	202	61	12	129	241	180	24	34	111	117	80	41	49	84	98	NA	NA	113	127	10	27	132	92	10	NA	NA	59	57	54	132	224	34	92	124	140	133	99	44	379	38	27	NA	17	21	119
FBgn0001308	yes	465	936	283	401	595	326	242	279	401	480	228	162	282	628	705	539	518	475	393	163	704	767	186	380	81	72	528	19	326	548	65	65	745	1190	398	653	551	593	614	367	123	338	427	NA	331	184	157	568
FBgn0001316	yes	255	489	397	583	310	199	412	696	635	336	182	323	549	230	468	813	298	478	193	24	662	666	162	509	823	685	991	10	345	813	229	207	321	659	290	472	370	455	574	453	283	870	284	109	285	172	187	325
FBgn0001324	no	NA	NA	NA	NA	NA	NA	11	NA	25	NA	NA	NA	NA	NA	NA	9	16	NA	NA	NA	37	11	NA	NA	19	NA	8	NA	17	21	NA	NA	NA	NA	NA	24	NA	NA	17	NA	30	78	NA	NA	NA	NA	NA	NA
FBgn0001330	yes	49	117	109	115	103	35	NA	NA	43	65	38	86	106	55	65	89	NA	132	53	NA	133	147	26	58	100	76	116	NA	80	139	64	75	125	167	44	70	122	90	120	112	84	212	80	46	91	34	50	118
FBgn0001332	yes	207	335	188	153	230	95	210	216	94	138	31	232	144	151	273	294	100	144	128	30	342	377	30	141	254	119	41	40	175	303	127	177	184	297	120	191	177	183	194	146	154	472	98	38	149	29	56	160
FBgn0001337	yes	85	168	60	23	134	29	118	147	209	71	26	67	226	35	169	61	60	65	23	14	116	113	31	113	99	81	46	16	61	49	82	49	176	194	34	48	204	140	171	12	32	68	34	34	23	23	30	153
FBgn0001341	yes	49	125	111	138	88	31	102	142	153	69	36	36	106	46	28	87	82	111	46	NA	122	106	21	47	82	56	74	NA	70	139	54	64	99	158	34	58	131	84	128	98	29	92	51	29	89	14	20	90
FBgn0001404	no	NA	NA	294	249	NA	NA	12	26	74	NA	NA	16	163	NA	106	23	NA	19	128	40	35	50	65	112	148	117	151	53	NA	22	148	122	327	537	NA	NA	150	45	56	14	26	185	NA	97	38	NA	NA	152
FBgn0001491	no	NA	NA	60	19	NA	NA	NA	NA	60	58	NA	57	49	NA	NA	47	NA	NA	NA	NA	NA	NA	36	32	46	40	33	19	NA	NA	34	27	NA	NA	45	101	52	21	51	NA	40	73	73	NA	33	15	NA	NA
FBgn0001565	yes	184	142	472	324	361	294	531	326	NA	NA	NA	NA	NA	356	353	NA	485	324	186	139	580	562	323	411	432	428	807	NA	NA	NA	337	411	331	647	406	713	461	NA	354	448	30	NA	514	NA	NA	158	76	NA
FBgn0001612	yes	168	239	99	71	65	33	281	242	196	85	121	48	115	48	140	92	96	210	92	33	49	93	43	107	203	171	76	NA	144	276	131	116	118	105	175	288	54	96	82	193	24	335	114	51	102	67	71	193
FBgn0001624	yes	55	135	100	156	57	30	116	194	150	96	50	69	222	59	124	136	111	138	NA	NA	135	141	25	85	138	56	156	NA	43	138	91	82	134	216	35	111	116	79	93	135	74	228	58	13	98	NA	17	119
FBgn0001941	no	NA	NA	110	119	NA	NA	NA	NA	NA	NA	NA	415	414	NA	NA	NA	NA	108	NA	NA	400	323	49	92	NA	NA	111	56	13	11	NA	NA	123	189	253	367	537	268	NA	575	NA	178	467	191	84	NA	NA	179
FBgn0001942	yes	21	67	1356	1216	1584	817	39	47	739	25	28	1289	NA	25	37	2365	38	1508	14	375	49	1939	19	46	1403	28	29	NA	17	62	44	40	55	70	962	34	59	26	27	50	NA	44	23	NA	21	1032	1386	1477
FBgn0001961	yes	17	74	48	32	86	43	355	348	NA	NA	30	125	133	16	39	75	189	55	119	46	182	177	93	46	58	106	NA	21	117	179	66	91	286	402	249	426	99	109	123	54	161	NA	213	61	185	42	22	45
FBgn0001965	no	12	16	57	131	NA	NA	15	131	113	34	NA	17	100	NA	38	57	22	51	NA	NA	94	98	NA	34	59	21	97	NA	57	90	NA	NA	95	250	25	85	105	93	54	32	40	110	36	15	17	NA	NA	73
FBgn0001970	yes	85	168	78	64	70	40	95	93	95	151	94	88	124	84	38	53	93	88	22	NA	70	68	39	37	120	101	38	NA	118	118	95	135	87	150	97	112	164	68	97	161	26	102	135	59	73	45	26	74
FBgn0001974	no	NA	NA	249	204	22	NA	NA	NA	180	182	NA	NA	159	189	NA	72	213	102	NA	NA	115	158	NA	NA	175	130	73	34	74	80	159	156	205	250	89	168	NA	112	95	NA	75	NA	155	NA	109	NA	NA	137
FBgn0001977	yes	170	307	295	303	70	NA	26	21	21	17	113	161	381	23	236	25	170	126	113	47	101	89	5	18	19	25	27	48	256	392	96	126	23	33	150	202	28	112	16	338	193	51	179	22	32	88	165	62
FBgn0001978	yes	484	769	381	626	593	420	566	615	845	575	51	533	374	503	149	451	105	790	409	145	595	665	287	461	642	637	643	119	474	796	441	488	NA	NA	649	873	916	497	549	NA	324	1258	460	332	571	NA	329	480
FBgn0001986	yes	116	252	26	51	136	48	125	123	184	64	32	63	168	136	89	102	28	226	85	23	87	86	73	155	179	132	108	16	114	164	107	116	163	276	136	225	102	152	219	214	33	108	98	82	166	54	64	166
FBgn0001987	no	NA	NA	NA	NA	NA	NA	NA	18	NA	NA	NA	NA	23	NA	NA	67	NA	NA	NA	NA	88	44	NA	NA	NA	NA	NA	NA	NA	NA	NA	NA	NA	45	NA	NA	NA	NA	NA	NA	NA	66	NA	NA	35	NA	NA	NA
FBgn0001989	yes	221	278	157	116	171	215	259	175	260	226	402	209	251	176	255	210	169	301	177	70	240	368	248	194	115	131	235	36	198	259	138	161	182	247	204	363	124	154	109	186	130	356	280	232	192	106	110	206
FBgn0001990	yes	149	271	250	222	89	33	233	163	282	40	60	169	50	69	28	21	205	136	21	7	134	128	91	145	194	134	22	24	28	NA	146	145	191	296	136	208	214	113	23	102	72	102	150	14	120	51	24	77
FBgn0001991	no	NA	NA	NA	NA	NA	NA	NA	11	NA	NA	NA	NA	NA	NA	NA	16	NA	NA	NA	NA	27	14	NA	NA	NA	NA	NA	NA	NA	NA	NA	NA	NA	56	NA	NA	NA	NA	NA	NA	19	40	NA	NA	NA	NA	NA	NA
FBgn0001994	yes	117	271	184	193	139	115	266	177	216	204	115	112	231	NA	120	126	189	170	118	67	230	179	98	174	97	29	NA	51	218	226	121	142	241	312	124	202	94	159	203	155	130	223	210	65	71	69	122	103
FBgn0001995	yes	65	131	101	79	86	19	112	74	276	78	60	75	290	82	64	48	52	216	224	90	95	86	211	160	68	64	262	11	287	400	90	164	253	341	92	368	200	154	162	281	117	403	248	178	192	90	46	320
FBgn0002021	yes	NA	26	149	136	68	57	118	92	17	123	76	19	64	74	81	56	73	113	74	12	136	141	87	92	62	70	79	12	108	139	26	14	NA	19	46	77	59	16	100	113	32	91	84	65	62	NA	53	18
FBgn0002022	no	NA	NA	184	191	194	109	229	234	NA	232	157	NA	273	NA	213	176	232	107	NA	NA	293	220	171	187	164	107	NA	62	199	311	NA	NA	NA	NA	NA	NA	NA	NA	176	300	36	476	215	143	114	82	121	214
FBgn0002031	yes	487	303	454	601	NA	NA	NA	NA	19	306	390	256	359	252	645	254	NA	NA	260	156	716	527	462	430	368	329	361	158	781	605	479	620	815	581	439	993	NA	283	681	488	NA	257	584	NA	421	220	413	NA
FBgn0002036	yes	33	86	103	86	48	18	94	98	50	67	55	52	53	22	76	79	24	18	29	10	91	67	31	51	53	30	44	NA	55	97	20	15	79	147	52	111	68	26	76	105	19	86	32	28	83	38	20	59
FBgn0002044	yes	57	45	NA	98	22	39	84	26	126	18	NA	14	81	65	26	23	14	24	35	8	62	89	24	21	55	64	18	9	49	59	34	54	80	140	5	79	88	67	35	80	54	51	44	35	48	23	NA	53
FBgn0002069	no	93	NA	449	471	67	50	130	NA	NA	92	72	NA	147	91	363	297	NA	86	NA	NA	383	467	NA	NA	59	139	61	NA	138	NA	313	348	433	666	252	371	536	351	85	453	92	696	205	43	NA	38	66	NA
FBgn0002121	no	NA	NA	30	26	NA	NA	NA	NA	NA	132	21	NA	46	NA	156	22	289	NA	86	28	71	223	NA	NA	32	19	34	24	99	240	85	182	48	44	29	54	191	NA	NA	34	81	265	NA	25	NA	62	28	150
FBgn0002174	yes	189	399	NA	NA	213	106	299	240	176	282	121	168	114	209	197	110	166	181	209	50	339	273	254	252	173	146	219	11	396	305	83	93	NA	NA	NA	NA	189	109	172	NA	88	271	243	329	117	86	186	116
FBgn0002183	yes	510	789	598	724	408	294	372	409	103	472	265	248	768	196	682	808	929	212	161	83	518	494	108	363	934	899	1105	76	807	1374	267	144	766	1181	543	795	477	172	908	944	190	790	826	134	213	406	138	312
FBgn0002283	no	89	152	123	83	98	NA	153	128	NA	100	71	NA	NA	182	NA	57	90	110	NA	NA	106	115	NA	NA	88	93	100	22	98	143	122	72	104	160	83	100	117	88	NA	NA	NA	284	89	86	78	45	69	121
FBgn0002284	no	NA	NA	NA	191	NA	NA	NA	NA	NA	NA	NA	NA	NA	NA	NA	NA	NA	NA	NA	NA	NA	NA	NA	NA	221	206	NA	NA	335	NA	NA	NA	NA	NA	209	362	NA	NA	185	NA	76	43	288	NA	180	93	NA	NA
FBgn0002306	no	NA	NA	NA	NA	NA	NA	NA	NA	NA	NA	NA	NA	NA	NA	NA	NA	NA	NA	NA	NA	NA	NA	NA	NA	NA	NA	NA	NA	NA	NA	NA	NA	NA	NA	NA	NA	NA	NA	NA	NA	NA	NA	NA	NA	NA	NA	NA	NA
FBgn0002354	yes	70	153	NA	NA	79	30	NA	NA	68	72	9	22	NA	63	NA	NA	46	NA	23	NA	64	28	35	38	54	28	56	15	99	103	22	25	95	100	36	52	55	NA	33	76	NA	99	91	NA	56	NA	NA	79
FBgn0002413	yes	583	1189	629	1017	697	351	259	360	768	57	377	66	28	408	80	398	623	837	282	173	777	700	314	585	NA	NA	682	194	613	1081	444	421	764	769	203	311	951	218	814	529	315	1210	435	407	311	28	47	338
FBgn0002431	no	NA	NA	29	99	NA	NA	27	68	210	NA	NA	88	47	14	NA	75	NA	14	15	NA	32	30	NA	67	103	21	144	NA	NA	56	21	NA	181	425	34	81	60	97	18	136	NA	426	NA	NA	33	NA	NA	84
FBgn0002441	yes	118	202	96	159	64	28	178	212	226	78	42	77	149	87	95	90	85	108	72	14	98	101	31	105	88	82	107	16	124	238	74	80	125	253	74	92	141	162	95	86	83	173	61	NA	77	31	13	100
FBgn0002466	yes	99	274	258	219	92	32	202	186	227	109	42	110	221	220	148	115	165	189	22	NA	135	222	21	136	143	82	161	11	95	218	94	75	210	389	131	257	168	86	183	118	65	345	77	68	150	33	26	191
FBgn0002521	no	NA	NA	NA	NA	NA	NA	NA	NA	NA	222	NA	15	NA	NA	NA	19	NA	NA	NA	NA	NA	NA	NA	NA	20	NA	NA	NA	NA	NA	NA	NA	NA	NA	NA	NA	97	19	NA	NA	NA	NA	NA	NA	NA	NA	136	NA
FBgn0002524	no	NA	NA	NA	NA	NA	NA	NA	NA	93	NA	194	271	104	NA	NA	NA	NA	140	174	73	359	364	118	270	259	236	298	NA	NA	NA	NA	NA	NA	NA	157	290	62	39	71	NA	259	644	32	NA	NA	125	73	38
FBgn0002525	yes	119	144	106	NA	286	142	64	266	262	144	57	178	362	151	NA	291	108	154	29	15	186	262	NA	53	265	143	197	43	122	528	148	98	275	481	80	192	182	247	272	183	185	550	246	35	199	41	92	309
FBgn0002526	no	22	17	NA	22	NA	NA	NA	50	31	NA	NA	NA	27	11	23	86	NA	29	NA	NA	43	36	NA	23	51	13	27	NA	NA	20	31	25	40	51	NA	NA	28	NA	79	18	11	50	18	NA	NA	NA	NA	72
FBgn0002527	no	54	111	49	56	NA	NA	NA	NA	21	NA	NA	NA	89	NA	140	25	NA	89	NA	NA	268	256	NA	NA	NA	17	NA	NA	NA	44	NA	NA	66	156	NA	22	88	92	142	NA	NA	194	11	28	NA	16	NA	94
FBgn0002528	no	24	66	NA	NA	NA	NA	42	145	NA	17	NA	67	65	NA	20	41	NA	NA	42	NA	239	213	16	94	156	65	153	NA	NA	43	NA	NA	62	98	13	25	40	NA	128	39	14	21	15	7	26	NA	NA	67
FBgn0002542	yes	63	NA	113	160	59	26	107	136	260	197	109	107	145	53	46	27	65	131	98	52	265	332	25	102	125	96	64	74	43	252	71	77	315	466	166	247	256	119	89	61	22	236	84	20	100	68	31	145
FBgn0002543	no	NA	NA	NA	NA	NA	NA	NA	NA	NA	NA	NA	NA	NA	NA	NA	NA	NA	NA	NA	NA	NA	NA	NA	NA	NA	NA	NA	NA	NA	NA	NA	NA	NA	NA	NA	NA	NA	NA	NA	NA	NA	NA	NA	NA	NA	NA	NA	NA
FBgn0002552	no	18	45	31	29	NA	20	84	36	NA	35	NA	14	38	16	16	18	72	39	17	NA	30	43	23	22	46	83	26	NA	54	76	16	18	27	NA	NA	19	41	90	82	35	29	37	NA	NA	13	31	19	25
FBgn0002563	no	30	98	41	63	15	NA	NA	22	19	NA	14	NA	NA	602	NA	NA	NA	NA	25	NA	NA	NA	NA	NA	21	NA	59	NA	12	21	31	23	25	35	21	110	80	NA	NA	108	43	67	NA	76	411	NA	NA	NA
FBgn0002565	no	141	64	NA	NA	28	NA	NA	NA	NA	NA	73	NA	158	36	NA	NA	823	NA	54	NA	NA	NA	NA	NA	NA	NA	NA	21	87	54	33	NA	183	178	NA	25	35	1759	NA	NA	252	451	NA	237	345	NA	22	NA
FBgn0002566	no	NA	NA	31	27	NA	NA	72	68	35	21	26	65	62	NA	23	NA	NA	NA	NA	NA	59	61	19	41	NA	NA	34	NA	41	88	56	54	NA	NA	NA	NA	NA	73	64	NA	NA	NA	NA	NA	23	27	14	NA
FBgn0002567	yes	157	141	413	388	310	136	247	145	372	316	171	224	528	304	230	279	408	218	139	57	339	547	201	441	297	192	252	67	223	304	NA	NA	370	385	148	116	340	NA	562	NA	256	865	332	213	246	103	145	338
FBgn0002569	no	NA	NA	64	53	71	30	NA	NA	NA	93	NA	65	114	67	NA	39	99	NA	NA	NA	98	96	33	22	37	17	64	NA	145	152	55	77	88	249	NA	NA	25	NA	77	14	42	85	68	125	NA	14	NA	NA
FBgn0002570	no	227	NA	NA	NA	347	198	940	603	767	239	779	379	296	318	NA	365	409	605	261	108	378	301	101	312	309	399	282	107	447	688	212	274	380	NA	NA	NA	324	NA	537	561	369	1354	NA	360	NA	148	269	246
FBgn0002571	no	NA	NA	29	37	28	NA	11	23	24	10	NA	42	37	53	NA	49	15	17	5	NA	52	34	7	25	30	48	63	NA	25	52	17	23	67	90	NA	NA	10	66	56	24	46	106	21	14	NA	NA	NA	17
FBgn0002578	no	26	46	16	12	NA	NA	27	22	NA	NA	NA	21	NA	16	25	55	15	NA	NA	NA	NA	NA	NA	NA	NA	NA	NA	NA	9	19	10	44	10	10	NA	17	26	23	NA	NA	NA	39	12	NA	NA	NA	26	14
FBgn0002590	no	NA	NA	NA	743	NA	NA	NA	NA	NA	NA	NA	1799	NA	NA	NA	NA	NA	NA	1036	NA	NA	NA	NA	NA	NA	NA	NA	NA	NA	NA	NA	NA	NA	NA	NA	NA	NA	NA	NA	NA	NA	NA	NA	NA	NA	NA	NA	NA
FBgn0002593	no	NA	NA	NA	NA	NA	1190	NA	NA	NA	NA	NA	1587	2421	NA	1585	NA	591	NA	NA	NA	3274	NA	NA	NA	NA	NA	NA	380	NA	NA	NA	1786	NA	NA	NA	2610	NA	NA	NA	NA	NA	NA	NA	NA	NA	NA	NA	2203
FBgn0002609	no	NA	NA	NA	NA	NA	NA	NA	NA	NA	NA	NA	NA	NA	NA	NA	NA	NA	NA	NA	NA	NA	NA	NA	NA	NA	NA	NA	NA	NA	NA	NA	NA	NA	NA	NA	NA	NA	NA	NA	NA	NA	NA	NA	NA	NA	NA	NA	NA
FBgn0002622	no	1909	NA	NA	NA	4626	1018	22	NA	1706	NA	NA	2102	620	3573	NA	424	NA	NA	1669	568	NA	2438	NA	3882	NA	NA	13	812	14	5231	2751	NA	NA	NA	NA	NA	NA	NA	NA	2092	NA	NA	NA	NA	1623	NA	1315	5417
FBgn0002626	no	13	3544	14	NA	11	9	21	13	13	NA	11	NA	10	NA	14	NA	NA	14	14	NA	22	15	19	2191	NA	NA	16	NA	3242	NA	NA	NA	NA	NA	NA	NA	26	NA	15	15	NA	16	17	NA	4	NA	15	12
FBgn0002638	yes	377	900	777	913	NA	NA	545	704	694	464	687	253	382	903	591	NA	662	NA	536	220	142	185	148	107	562	773	575	124	333	359	629	976	594	1469	1002	1029	574	NA	NA	898	192	910	496	300	234	308	714	609
FBgn0002641	no	121	267	174	128	119	70	NA	NA	NA	158	NA	NA	NA	NA	165	NA	170	8	NA	NA	20	28	NA	NA	42	36	50	NA	87	148	NA	NA	107	220	NA	14	28	42	27	95	28	289	19	49	NA	NA	63	NA
FBgn0002643	no	25	79	NA	NA	NA	NA	16	25	16	22	18	15	96	28	NA	19	67	62	15	NA	66	59	11	19	46	32	39	NA	NA	48	NA	NA	51	141	NA	NA	58	61	50	41	31	74	40	NA	NA	NA	16	NA
FBgn0002645	no	NA	NA	NA	17	NA	NA	51	78	89	NA	NA	NA	118	74	56	88	NA	51	53	17	NA	NA	NA	NA	NA	NA	NA	NA	NA	83	NA	NA	NA	14	21	58	125	NA	NA	NA	10	243	30	NA	NA	NA	42	38
FBgn0002652	no	NA	NA	102	147	NA	NA	NA	NA	NA	NA	NA	107	133	NA	NA	93	119	249	108	67	186	194	152	183	144	188	NA	NA	147	319	NA	NA	257	378	126	240	179	144	115	95	130	409	325	138	194	73	175	105
FBgn0002673	yes	60	130	170	191	204	47	178	131	318	140	84	187	401	NA	178	95	167	352	63	29	167	193	69	124	68	76	NA	104	104	216	96	159	198	235	155	394	275	266	213	201	87	282	135	111	198	98	74	312
FBgn0002707	yes	108	218	140	136	97	37	108	111	138	123	63	97	142	83	93	75	149	86	46	NA	77	80	46	97	73	50	75	NA	103	199	38	45	117	242	49	84	181	103	93	114	59	109	99	50	77	12	34	111
FBgn0002715	yes	15	NA	NA	NA	163	93	233	109	41	93	26	NA	194	184	NA	12	44	NA	11	NA	38	40	19	19	23	25	27	NA	46	41	31	30	22	39	NA	NA	59	NA	79	32	NA	54	41	15	27	NA	37	86
FBgn0002719	yes	78	128	61	106	16	41	118	129	43	NA	NA	90	22	128	73	68	NA	86	403	139	111	107	21	91	93	59	707	16	48	131	71	79	NA	NA	117	201	20	511	121	12	450	280	47	159	764	68	39	106
FBgn0002723	no	NA	NA	NA	15	NA	NA	NA	NA	NA	NA	NA	NA	NA	NA	NA	NA	NA	NA	NA	NA	NA	NA	NA	NA	NA	NA	NA	NA	NA	NA	NA	NA	NA	NA	NA	NA	NA	NA	NA	NA	NA	NA	NA	NA	NA	NA	NA	NA
FBgn0002733	no	NA	26	NA	NA	NA	NA	NA	NA	NA	NA	NA	NA	25	NA	20	13	NA	14	NA	NA	33	18	17	9	22	NA	13	NA	NA	NA	NA	8	NA	NA	NA	NA	NA	NA	NA	NA	NA	NA	17	NA	NA	NA	NA	NA
FBgn0002736	no	NA	NA	NA	NA	233	73	NA	NA	NA	152	62	NA	54	207	NA	364	204	242	134	73	NA	NA	439	467	525	464	226	90	NA	NA	235	234	NA	NA	NA	NA	570	201	NA	NA	232	312	211	131	NA	NA	NA	NA
FBgn0002772	no	NA	NA	NA	NA	53	24	89	116	NA	NA	NA	NA	NA	65	NA	NA	NA	13	NA	12	NA	NA	NA	NA	NA	NA	NA	23	NA	NA	72	NA	NA	NA	NA	NA	19	NA	NA	NA	76	NA	NA	75	NA	NA	NA	NA
FBgn0002773	yes	132	53	134	153	164	102	138	268	133	204	NA	200	212	55	235	182	163	86	385	91	124	166	210	283	204	166	293	79	91	165	184	225	285	376	126	169	204	347	48	214	155	175	93	174	255	106	95	61
FBgn0002774	yes	10	21	13	14	12	21	16	15	9	24	17	13	27	36	8	10	16	11	35	NA	52	25	11	11	23	26	19	NA	17	29	9	NA	NA	14	13	27	20	10	22	NA	24	34	15	20	16	NA	20	NA
FBgn0002775	yes	131	257	259	278	212	141	222	168	351	NA	NA	270	392	309	21	85	141	NA	73	17	223	289	45	74	116	126	106	58	131	273	102	125	33	47	117	259	242	NA	118	NA	65	404	128	66	96	NA	96	191
FBgn0002778	yes	50	70	225	177	188	67	122	159	185	159	46	118	209	195	NA	137	171	203	41	13	146	125	61	141	85	106	295	33	71	183	95	74	145	218	113	230	152	204	177	133	72	414	57	74	123	57	54	104
FBgn0002780	no	394	617	NA	NA	NA	NA	648	NA	516	NA	NA	NA	NA	472	NA	244	466	366	NA	139	NA	510	281	NA	445	NA	387	121	660	1107	310	302	NA	539	NA	645	505	694	923	551	132	NA	NA	227	282	192	NA	NA
FBgn0002781	yes	529	1227	772	543	908	563	810	440	1280	1053	480	541	845	1062	632	389	1001	1047	766	291	1602	1108	622	835	1061	714	1224	249	445	804	1060	1228	1246	1161	418	1436	608	964	625	806	490	880	519	777	973	329	621	1095
FBgn0002783	yes	71	279	80	71	77	92	NA	NA	168	153	93	81	152	64	NA	47	NA	167	NA	NA	530	591	34	60	80	82	108	125	13	65	NA	NA	501	906	162	114	407	50	41	387	322	NA	NA	160	281	137	163	82
FBgn0002787	no	NA	NA	NA	311	297	379	321	624	227	NA	467	252	677	711	304	295	NA	703	411	218	NA	415	295	507	361	400	468	180	NA	NA	NA	NA	406	788	538	1181	641	527	312	659	99	806	237	463	523	313	368	745
FBgn0002789	yes	279	475	89	86	47	16	NA	NA	268	NA	NA	152	13	81	266	113	NA	318	10	NA	520	507	71	248	115	102	8	20	128	268	52	62	363	505	47	104	98	300	267	97	NA	545	147	251	345	70	59	233
FBgn0002791	yes	118	198	33	18	195	71	NA	NA	260	153	159	139	249	216	153	130	164	191	117	53	169	196	57	99	132	123	131	51	241	317	104	151	201	288	158	259	186	128	19	128	45	199	143	96	141	46	84	177
FBgn0002868	no	NA	NA	1581	NA	NA	NA	NA	NA	NA	NA	NA	NA	NA	NA	NA	NA	NA	NA	NA	776	NA	NA	NA	NA	NA	NA	NA	398	NA	NA	885	NA	2667	NA	NA	2504	NA	NA	NA	1651	NA	NA	NA	NA	NA	NA	NA	NA
FBgn0002869	no	NA	13	NA	NA	NA	NA	NA	16	NA	NA	NA	NA	11	NA	NA	NA	NA	NA	NA	NA	80	94	NA	20	NA	NA	29	NA	NA	NA	NA	NA	NA	NA	NA	17	23	NA	NA	24	NA	14	NA	30	NA	NA	NA	NA
FBgn0002872	yes	132	190	168	299	119	60	157	160	595	87	59	183	610	127	370	196	306	151	81	15	170	176	83	289	463	308	377	29	179	582	267	227	70	217	194	347	238	140	224	399	179	611	174	19	108	59	12	242
FBgn0002873	yes	236	394	420	409	33	16	335	264	315	175	131	269	377	184	318	244	195	334	166	67	403	472	100	312	165	115	237	65	236	399	161	189	272	402	169	223	429	269	369	365	205	779	237	108	179	101	155	252
FBgn0002878	yes	76	130	76	111	62	53	58	46	83	108	52	58	66	88	40	25	98	43	47	NA	76	104	17	20	82	83	91	NA	120	158	44	76	120	268	80	142	167	76	52	74	41	224	73	37	40	NA	25	85
FBgn0002891	no	NA	36	124	106	12	NA	163	100	150	NA	NA	NA	58	37	34	38	124	76	73	18	43	80	NA	15	NA	NA	22	NA	36	90	13	NA	25	168	89	148	78	57	28	NA	NA	66	21	NA	19	NA	NA	31
FBgn0002899	yes	100	105	294	225	128	83	NA	NA	358	79	71	255	NA	95	NA	NA	112	131	139	76	166	141	151	181	NA	NA	177	50	292	386	165	140	143	284	135	257	272	NA	90	NA	NA	NA	213	33	145	24	88	200
FBgn0002901	yes	48	68	62	65	215	84	248	141	181	124	96	132	232	132	153	NA	161	167	83	32	141	143	72	136	200	118	139	21	35	55	102	135	193	306	147	234	232	168	153	130	57	189	38	77	75	57	50	143
FBgn0002905	no	NA	NA	NA	NA	NA	NA	NA	NA	NA	NA	NA	NA	16	NA	12	NA	NA	NA	NA	NA	52	48	NA	NA	9	NA	NA	NA	48	NA	NA	NA	NA	NA	NA	NA	NA	NA	14	49	NA	101	53	NA	NA	NA	NA	NA
FBgn0002906	no	14	13	NA	NA	NA	NA	16	35	47	207	NA	31	15	NA	29	NA	190	32	103	42	96	105	88	136	155	104	56	NA	NA	33	60	59	78	107	NA	NA	62	172	NA	88	13	162	142	NA	62	17	39	60
FBgn0002914	no	NA	NA	97	96	NA	NA	NA	NA	NA	NA	67	126	43	56	121	NA	NA	NA	NA	NA	NA	NA	NA	NA	NA	NA	41	NA	NA	NA	NA	NA	NA	NA	NA	40	NA	NA	NA	83	123	60	NA	NA	80	NA	NA	NA
FBgn0002921	yes	373	485	614	355	327	161	809	758	587	442	187	390	583	299	723	981	344	446	255	113	837	1033	133	498	505	759	781	119	189	105	259	437	636	915	282	489	408	813	870	706	263	1027	261	146	473	262	320	745
FBgn0002924	no	53	106	NA	NA	NA	NA	442	438	317	458	266	NA	158	34	239	196	NA	NA	NA	NA	253	368	NA	NA	NA	NA	NA	125	376	467	174	246	111	241	NA	NA	80	NA	NA	48	125	NA	NA	237	97	193	NA	113
FBgn0002926	no	23	10	14	NA	NA	NA	10	8	NA	NA	NA	NA	57	NA	137	93	NA	73	89	NA	48	70	29	40	22	14	127	NA	NA	NA	NA	NA	NA	NA	NA	NA	18	16	90	15	NA	151	21	NA	22	NA	NA	NA
FBgn0002930	no	58	150	NA	NA	NA	NA	NA	NA	37	NA	NA	NA	NA	NA	NA	NA	NA	NA	NA	NA	NA	NA	63	42	NA	NA	NA	NA	NA	NA	NA	NA	NA	NA	NA	76	NA	NA	NA	NA	NA	NA	NA	NA	NA	NA	NA	NA
FBgn0002932	no	52	88	58	82	15	NA	26	73	63	17	44	20	58	82	NA	NA	42	30	16	NA	58	56	18	77	55	31	68	NA	NA	NA	62	32	40	75	57	107	139	61	73	18	51	208	46	30	NA	8	12	81
FBgn0002936	no	NA	16	NA	NA	NA	NA	13	12	NA	NA	11	NA	NA	14	NA	NA	NA	NA	15	NA	49	34	26	10	NA	NA	26	NA	NA	13	NA	10	24	39	NA	16	NA	NA	NA	NA	NA	14	13	29	19	NA	NA	NA
FBgn0002938	yes	136	353	126	273	78	36	209	371	272	57	136	227	238	175	210	513	148	248	228	21	632	522	89	374	331	245	335	NA	38	205	17	17	379	682	62	105	262	537	116	59	180	525	60	96	425	50	114	181
FBgn0002939	no	NA	NA	NA	NA	NA	NA	NA	10	NA	NA	NA	NA	19	NA	17	NA	NA	NA	NA	NA	23	NA	NA	14	19	NA	NA	NA	NA	NA	NA	NA	18	26	5	5	NA	15	NA	NA	NA	49	NA	NA	NA	NA	NA	NA
FBgn0002940	no	NA	431	NA	NA	1064	174	1898	1446	569	144	1051	NA	413	NA	894	NA	NA	NA	929	263	NA	650	343	1265	1228	254	NA	216	549	1034	1154	916	453	NA	252	867	1014	NA	813	NA	329	NA	321	1184	1325	148	423	NA
FBgn0002945	no	NA	NA	NA	NA	NA	NA	NA	NA	NA	NA	NA	NA	NA	NA	NA	NA	NA	NA	NA	NA	NA	NA	NA	NA	NA	NA	NA	NA	NA	NA	NA	NA	NA	NA	NA	NA	NA	NA	NA	NA	NA	NA	NA	NA	NA	NA	NA	NA
FBgn0002948	yes	78	151	160	110	110	NA	NA	NA	NA	140	NA	59	173	NA	105	66	NA	58	39	23	108	133	67	92	91	87	104	22	70	88	40	39	118	NA	52	97	74	NA	97	90	26	240	68	53	61	49	53	109
FBgn0002962	yes	331	314	352	301	335	96	397	326	500	232	70	87	232	365	260	109	302	293	153	60	156	133	180	328	139	130	445	109	367	498	69	91	360	442	436	718	107	263	235	469	190	1006	79	224	171	147	157	132
FBgn0002968	yes	15	53	19	34	22	NA	43	58	34	14	27	33	73	20	34	120	23	25	15	NA	69	37	30	30	46	32	45	NA	16	33	10	13	84	129	19	43	30	94	79	21	NA	86	21	28	26	17	18	42
FBgn0002973	yes	50	104	NA	22	85	30	111	154	204	47	75	NA	196	120	118	132	134	88	73	13	133	129	46	94	117	106	83	NA	75	171	71	79	146	184	62	115	132	107	125	113	56	256	NA	73	147	25	18	143
FBgn0002985	no	NA	13	NA	NA	NA	NA	NA	NA	NA	NA	NA	NA	NA	NA	NA	NA	NA	NA	NA	NA	32	NA	NA	NA	NA	NA	NA	NA	NA	NA	NA	NA	NA	21	NA	NA	NA	NA	NA	NA	NA	NA	NA	NA	NA	NA	NA	NA
FBgn0002989	yes	135	256	167	179	14	15	10	18	28	162	118	NA	155	190	125	53	68	93	62	13	119	147	49	108	167	147	117	NA	89	140	104	95	117	208	82	169	188	95	106	105	105	279	102	37	92	40	60	136
FBgn0003008	yes	62	135	32	24	28	NA	40	25	63	14	54	130	27	21	24	18	68	21	18	NA	33	23	68	110	126	90	74	NA	32	42	24	23	26	24	25	56	82	86	23	85	32	101	79	53	24	48	17	66
FBgn0003013	no	69	127	363	660	102	73	258	363	599	243	76	123	93	132	368	347	105	152	112	22	308	384	98	289	480	368	487	22	201	556	205	194	122	253	224	336	249	562	453	305	238	925	96	52	252	18	82	262
FBgn0003015	yes	479	502	325	684	445	396	755	NA	983	237	124	584	994	483	954	890	617	788	433	166	501	378	239	644	444	794	342	275	347	937	209	416	NA	1277	365	601	358	655	724	NA	NA	629	463	145	941	205	309	866
FBgn0003016	yes	15	24	20	38	75	35	83	230	39	17	7	80	155	25	36	241	79	135	37	NA	194	205	22	139	225	130	156	NA	28	211	62	60	20	45	23	51	150	199	183	122	14	296	36	NA	104	8	24	151
FBgn0003022	yes	746	1382	NA	NA	584	176	553	432	1123	697	771	828	1129	542	306	205	1023	676	467	247	NA	NA	644	658	616	566	674	245	920	1394	NA	NA	384	552	771	821	330	207	528	76	150	585	820	549	540	369	280	275
FBgn0003023	yes	61	96	133	376	45	62	96	167	103	110	106	115	158	76	139	106	318	237	157	76	108	224	24	69	610	383	372	28	18	210	201	83	330	614	69	104	156	73	84	141	18	NA	28	11	190	75	76	264
FBgn0003028	no	148	241	24	82	NA	NA	NA	NA	302	83	NA	13	45	63	NA	NA	15	20	41	NA	42	43	9	96	79	40	58	NA	43	169	NA	NA	NA	NA	33	40	NA	46	NA	NA	35	599	NA	NA	77	27	30	NA
FBgn0003031	no	575	705	478	372	104	43	234	1005	299	171	128	536	916	241	1119	NA	294	359	131	46	846	733	15	245	279	121	682	36	106	616	127	67	234	1226	132	235	418	616	219	203	307	1688	40	34	372	137	NA	196
FBgn0003041	yes	454	752	644	586	484	213	662	559	839	532	361	435	653	636	521	362	442	628	298	93	421	459	238	408	598	458	460	109	467	752	315	410	509	759	410	682	466	438	447	713	198	1086	337	251	444	197	297	602
FBgn0003042	no	NA	30	NA	NA	NA	NA	21	19	NA	11	NA	17	7	NA	NA	NA	10	NA	NA	NA	44	38	NA	NA	6	NA	25	NA	NA	16	10	NA	45	41	NA	NA	15	16	25	11	NA	51	15	NA	9	NA	NA	14
FBgn0003044	yes	139	231	260	399	181	109	199	336	462	97	102	153	376	116	338	282	102	270	NA	NA	95	96	73	266	350	321	190	31	102	494	224	194	351	683	165	229	112	278	282	188	213	548	117	38	140	34	87	185
FBgn0003046	no	NA	NA	NA	NA	NA	NA	NA	NA	NA	NA	NA	NA	NA	NA	NA	NA	NA	NA	NA	NA	NA	NA	NA	NA	NA	NA	NA	NA	NA	NA	NA	NA	NA	NA	NA	NA	NA	NA	NA	NA	NA	15	11	11	NA	NA	NA	NA
FBgn0003048	no	34	49	30	56	24	NA	NA	NA	NA	38	14	19	54	34	28	45	NA	31	22	NA	31	52	24	25	34	30	40	NA	14	50	19	NA	52	128	24	27	47	38	37	30	NA	118	30	NA	42	NA	22	32
FBgn0003053	no	NA	NA	NA	NA	NA	NA	NA	NA	NA	NA	NA	NA	NA	NA	NA	NA	NA	NA	NA	NA	NA	NA	NA	NA	NA	NA	NA	NA	NA	NA	NA	NA	NA	NA	NA	NA	NA	NA	NA	NA	NA	NA	NA	NA	NA	NA	NA	NA
FBgn0003062	no	NA	16	NA	NA	87	29	NA	16	NA	NA	16	106	NA	55	160	75	NA	288	NA	NA	27	NA	12	NA	NA	NA	NA	NA	94	63	209	336	15	NA	126	365	317	NA	NA	NA	145	375	122	NA	NA	37	88	NA
FBgn0003067	yes	1113	1714	317	622	215	169	934	662	834	474	523	1271	709	1140	540	881	658	797	1276	310	2063	1616	471	581	459	156	1362	221	226	382	435	1084	1883	2369	825	2348	806	3148	600	1069	1196	1704	757	1993	848	523	963	577
FBgn0003068	no	NA	18	NA	NA	NA	NA	NA	NA	NA	NA	NA	NA	NA	NA	NA	NA	NA	NA	NA	NA	23	30	NA	NA	NA	NA	NA	NA	NA	NA	NA	NA	NA	NA	NA	NA	NA	NA	NA	NA	NA	NA	NA	NA	NA	NA	NA	NA
FBgn0003071	yes	242	462	236	320	190	121	210	176	NA	307	141	252	NA	344	223	171	286	352	205	94	327	406	77	83	328	370	348	35	286	418	177	229	328	564	129	216	343	268	256	244	193	604	NA	NA	291	181	171	248
FBgn0003074	no	NA	NA	161	106	NA	NA	204	116	163	NA	446	129	NA	NA	NA	NA	124	105	NA	NA	455	171	NA	NA	NA	103	NA	NA	206	154	150	160	NA	NA	424	NA	NA	NA	NA	251	NA	NA	233	126	NA	NA	NA	NA
FBgn0003076	no	229	470	89	130	360	76	NA	NA	NA	NA	209	NA	NA	264	96	NA	NA	631	96	44	478	1091	228	NA	191	184	437	NA	255	NA	NA	NA	NA	NA	243	259	243	119	321	223	229	554	333	NA	NA	90	NA	233
FBgn0003079	no	149	265	74	94	NA	NA	134	88	60	131	NA	37	250	125	67	72	143	45	87	46	95	74	16	19	165	111	19	NA	NA	NA	33	26	NA	NA	153	259	121	51	111	51	28	278	69	38	100	44	45	171
FBgn0003082	yes	30	73	150	119	50	26	225	76	84	NA	41	49	43	43	23	52	139	105	75	28	77	112	75	79	NA	25	123	17	135	179	24	72	148	199	100	189	147	33	88	49	24	64	81	NA	NA	21	28	75
FBgn0003087	yes	579	1056	716	510	218	NA	863	404	320	626	535	599	644	700	514	370	797	433	388	207	460	623	353	601	429	471	479	237	358	1138	444	345	387	814	646	1203	142	462	269	567	217	1223	625	94	286	NA	311	640
FBgn0003091	no	NA	NA	NA	NA	NA	NA	NA	NA	NA	NA	NA	NA	17	NA	NA	NA	NA	NA	NA	NA	25	NA	NA	NA	NA	NA	NA	NA	NA	NA	NA	NA	NA	18	NA	NA	NA	NA	NA	NA	NA	35	NA	NA	NA	NA	NA	NA
FBgn0003093	no	NA	14	NA	15	NA	NA	NA	17	40	NA	NA	NA	NA	NA	NA	13	NA	10	NA	NA	13	NA	NA	NA	NA	NA	NA	NA	NA	12	NA	NA	NA	NA	NA	NA	NA	NA	14	NA	NA	32	NA	NA	NA	NA	NA	23
FBgn0003114	yes	131	241	173	122	137	54	333	198	154	92	NA	142	200	111	109	50	NA	90	NA	NA	118	116	62	73	104	79	95	48	133	202	122	105	106	162	74	192	157	72	NA	287	31	216	121	69	91	38	143	170
FBgn0003116	no	64	129	NA	NA	NA	NA	NA	NA	NA	NA	NA	NA	168	NA	NA	39	NA	NA	NA	NA	77	125	NA	NA	NA	NA	73	NA	136	111	NA	NA	NA	NA	NA	NA	125	NA	94	NA	NA	174	129	85	NA	NA	NA	NA
FBgn0003118	no	NA	NA	NA	NA	NA	NA	NA	NA	NA	NA	NA	NA	NA	NA	NA	NA	NA	NA	NA	NA	23	NA	NA	NA	16	NA	NA	NA	NA	NA	NA	NA	NA	NA	NA	NA	NA	NA	NA	NA	NA	NA	NA	NA	NA	NA	NA	NA
FBgn0003124	yes	218	448	167	277	155	70	NA	188	304	81	74	132	NA	131	164	148	197	67	54	30	NA	151	NA	NA	253	350	139	143	119	86	111	147	NA	365	202	282	236	147	196	233	86	14	89	150	332	65	44	511
FBgn0003134	yes	219	309	298	422	27	20	197	272	234	155	156	267	601	165	191	153	138	184	114	27	263	229	98	184	286	156	296	60	152	349	139	173	303	398	135	117	205	190	250	285	154	402	87	107	191	65	127	132
FBgn0003137	yes	103	156	88	112	38	NA	137	216	116	51	49	93	203	155	82	444	103	126	110	NA	278	325	52	137	151	141	116	NA	29	78	60	60	129	314	59	127	86	267	237	113	89	191	99	59	263	54	79	135
FBgn0003138	yes	403	622	393	425	443	391	627	525	385	362	277	367	534	470	434	114	449	367	157	65	414	443	179	326	496	386	187	116	286	637	346	381	257	560	298	444	568	207	464	229	157	312	302	133	404	139	182	381
FBgn0003139	yes	176	240	182	150	114	40	NA	41	149	NA	26	147	262	137	131	NA	NA	NA	NA	NA	129	203	43	84	140	145	157	23	NA	NA	NA	NA	187	220	26	44	231	159	73	201	34	90	120	42	196	NA	16	55
FBgn0003141	yes	250	391	309	228	184	58	406	225	150	78	203	202	47	214	181	139	217	154	120	50	NA	NA	94	103	112	83	281	11	335	81	79	84	138	205	145	230	256	190	137	190	45	275	189	292	162	146	96	298
FBgn0003149	yes	61	163	61	123	23	9	92	247	123	46	67	118	93	49	151	192	33	111	51	NA	292	276	24	131	121	108	144	NA	NA	119	50	89	137	350	27	79	83	188	241	72	88	353	45	51	224	29	24	112
FBgn0003159	yes	134	251	93	161	77	35	226	259	227	78	NA	51	281	165	73	249	147	143	100	22	174	191	45	113	253	184	197	NA	86	172	75	49	113	183	96	154	110	25	151	110	204	303	135	82	215	23	90	127
FBgn0003162	no	41	79	NA	15	NA	NA	21	18	45	16	31	33	33	35	9	56	NA	27	32	NA	11	26	13	10	28	23	74	NA	NA	16	NA	27	42	55	8	17	55	35	20	15	50	84	36	51	56	NA	23	NA
FBgn0003165	no	22	25	NA	55	NA	NA	19	20	116	50	67	23	23	98	24	154	12	132	52	19	145	183	NA	21	NA	NA	125	NA	74	234	10	22	250	393	65	123	89	48	56	171	55	268	78	24	22	42	NA	46
FBgn0003169	yes	156	254	218	152	151	39	152	150	113	164	130	148	191	151	163	119	182	182	127	44	234	234	116	166	190	141	222	27	122	121	105	88	111	200	62	172	226	139	178	156	76	258	121	105	155	48	65	162
FBgn0003175	yes	71	83	137	233	NA	14	109	233	162	86	14	61	130	87	105	179	28	138	63	17	204	224	34	76	135	109	191	NA	60	174	68	31	NA	92	30	31	154	143	129	78	72	350	63	47	160	NA	54	148
FBgn0003177	no	NA	42	51	130	19	NA	56	110	132	28	NA	76	71	88	62	103	60	68	15	NA	97	120	NA	53	89	64	104	NA	NA	100	65	79	105	301	53	131	201	268	307	81	93	305	23	NA	31	11	23	72
FBgn0003178	yes	1560	2090	1107	1510	1273	476	1147	878	1696	816	797	NA	NA	285	1158	886	NA	657	618	275	767	1046	934	1078	898	669	688	410	1727	2746	612	747	629	1445	NA	16	NA	25	NA	637	744	35	265	867	679	745	598	16
FBgn0003187	yes	322	479	354	388	360	164	508	303	418	160	82	287	261	414	229	151	375	352	140	86	202	203	277	344	227	198	278	69	347	506	177	220	379	544	301	477	266	164	223	294	92	470	107	196	266	75	NA	269
FBgn0003189	no	NA	29	47	74	9	NA	35	185	108	34	26	37	NA	12	84	195	NA	78	22	NA	129	111	13	111	145	83	160	NA	NA	60	49	51	39	143	NA	14	69	55	143	53	NA	163	12	NA	9	11	24	35
FBgn0003200	no	52	84	124	103	95	28	70	55	60	40	45	96	111	159	75	105	98	121	66	NA	175	140	21	39	125	84	144	11	88	133	54	62	92	129	70	97	83	91	107	85	75	145	45	70	45	NA	38	114
FBgn0003204	no	44	75	NA	NA	42	21	155	139	NA	42	108	135	119	NA	43	51	35	142	31	11	76	NA	17	51	65	NA	176	27	NA	NA	NA	NA	141	244	124	180	56	125	42	NA	NA	159	40	18	39	NA	27	NA
FBgn0003205	yes	97	196	152	123	NA	NA	NA	NA	151	NA	118	136	NA	136	86	NA	NA	117	177	83	NA	127	79	97	NA	NA	103	32	179	255	105	88	139	185	201	337	131	121	NA	NA	NA	232	NA	101	113	39	76	143
FBgn0003206	no	23	95	NA	NA	NA	NA	NA	NA	45	32	33	NA	136	25	180	NA	14	NA	NA	NA	40	36	26	14	174	128	116	NA	117	229	129	118	113	204	85	130	NA	NA	155	36	NA	113	39	NA	NA	NA	NA	184
FBgn0003209	yes	93	244	82	148	79	30	82	139	129	50	88	151	236	82	182	154	139	212	64	20	297	307	45	164	170	112	175	NA	57	56	87	49	97	175	73	139	120	255	80	159	101	348	82	47	188	11	46	176
FBgn0003210	yes	161	347	354	349	271	158	354	322	444	244	108	344	356	277	293	308	224	383	111	28	287	334	37	231	198	191	413	50	219	494	226	193	281	445	211	344	298	209	249	360	169	734	221	103	250	72	50	505
FBgn0003218	yes	22	33	114	176	61	15	116	121	105	16	65	100	64	45	89	87	74	64	19	8	90	108	26	99	95	83	150	NA	58	139	42	46	113	223	30	33	130	105	85	62	37	157	26	39	72	NA	16	63
FBgn0003227	no	NA	17	NA	NA	NA	NA	NA	NA	14	NA	NA	NA	NA	NA	NA	NA	NA	NA	NA	NA	NA	NA	NA	NA	NA	NA	NA	NA	NA	NA	NA	NA	NA	NA	NA	NA	NA	NA	NA	NA	NA	NA	NA	NA	NA	NA	NA	11
FBgn0003231	yes	730	1346	202	174	451	181	1071	767	693	NA	583	846	763	185	NA	251	845	508	481	196	752	1002	401	787	743	635	652	191	687	644	517	426	808	819	425	899	531	1062	743	530	381	903	607	450	908	83	396	NA
FBgn0003248	no	NA	32	NA	NA	15	NA	50	38	NA	29	49	48	45	21	27	52	27	27	25	NA	133	82	NA	33	20	18	43	NA	NA	NA	27	41	55	60	19	53	44	17	11	20	37	80	20	74	42	NA	25	32
FBgn0003249	no	30	49	150	129	NA	NA	NA	NA	NA	80	198	27	55	185	NA	37	NA	NA	32	NA	70	61	24	38	32	25	55	NA	NA	NA	NA	NA	NA	NA	NA	NA	22	NA	NA	34	24	66	NA	NA	NA	21	NA	146
FBgn0003250	no	28	42	94	145	41	27	19	45	25	17	NA	NA	50	23	105	NA	143	40	NA	NA	NA	NA	NA	NA	53	60	137	NA	32	85	76	80	32	55	39	67	21	NA	16	30	19	336	65	99	37	NA	103	NA
FBgn0003254	no	NA	NA	NA	NA	NA	NA	NA	NA	NA	NA	NA	NA	NA	NA	NA	NA	NA	NA	NA	NA	NA	15	NA	NA	NA	NA	NA	NA	NA	NA	NA	NA	NA	NA	NA	NA	NA	NA	NA	NA	NA	NA	NA	NA	NA	NA	NA	NA
FBgn0003257	yes	121	277	300	361	164	94	452	398	159	189	121	182	261	320	180	178	184	319	239	73	263	387	181	272	379	359	436	72	261	375	213	161	232	374	235	415	316	307	262	470	116	347	201	207	188	102	207	255
FBgn0003261	no	145	219	NA	NA	NA	NA	783	669	NA	NA	384	NA	NA	382	146	NA	182	767	182	75	NA	91	239	NA	736	755	NA	20	NA	NA	236	259	412	NA	NA	NA	949	NA	312	188	NA	600	NA	NA	NA	27	203	NA
FBgn0003268	yes	NA	NA	131	124	126	33	195	137	243	42	69	94	129	55	115	73	NA	NA	35	15	21	33	NA	NA	114	60	24	NA	23	60	92	76	23	67	46	146	NA	122	115	81	13	219	16	42	36	NA	13	45
FBgn0003274	no	NA	NA	472	383	476	148	NA	NA	NA	NA	3757	1213	NA	NA	NA	NA	NA	NA	NA	1096	2721	NA	NA	NA	NA	NA	2744	113	859	566	1559	NA	377	NA	NA	720	NA	NA	NA	832	NA	NA	NA	NA	NA	NA	NA	2845
FBgn0003276	no	676	1340	NA	NA	802	354	140	66	1171	468	601	803	126	NA	NA	NA	866	738	502	236	834	803	205	194	759	582	801	NA	592	1060	616	609	306	400	85	145	961	613	614	374	306	1463	399	418	781	308	235	796
FBgn0003277	no	NA	NA	NA	NA	NA	NA	NA	NA	NA	NA	NA	NA	NA	NA	NA	NA	NA	NA	NA	NA	NA	NA	NA	NA	NA	NA	NA	NA	NA	NA	NA	NA	NA	NA	NA	NA	NA	NA	NA	NA	NA	19	NA	NA	NA	NA	NA	NA
FBgn0003278	no	50	140	NA	NA	NA	NA	NA	NA	9	83	18	103	53	NA	28	NA	44	69	NA	NA	53	69	NA	22	64	35	32	NA	86	95	58	67	72	109	23	47	79	33	83	NA	13	94	63	NA	64	8	12	49
FBgn0003279	no	597	NA	NA	NA	NA	NA	NA	1495	NA	NA	NA	NA	NA	1120	NA	NA	NA	NA	NA	NA	NA	NA	NA	NA	NA	NA	NA	231	1376	NA	857	NA	965	1884	NA	1534	1379	NA	NA	1417	NA	NA	NA	NA	1000	1183	NA	NA
FBgn0003292	no	NA	52	92	104	NA	NA	96	100	93	25	29	NA	111	105	NA	9	63	97	16	NA	18	21	9	38	40	32	32	NA	49	55	NA	NA	98	127	53	75	71	48	66	NA	NA	145	24	NA	58	NA	NA	35
FBgn0003301	no	NA	NA	NA	NA	NA	NA	NA	NA	NA	10	NA	NA	10	NA	NA	NA	NA	NA	NA	NA	NA	NA	NA	NA	NA	NA	NA	NA	NA	NA	NA	NA	NA	NA	NA	NA	NA	NA	NA	NA	NA	37	NA	NA	NA	NA	NA	NA
FBgn0003302	no	NA	NA	16	18	NA	NA	NA	NA	NA	14	NA	NA	10	NA	NA	NA	16	17	7	NA	41	33	12	6	NA	NA	39	NA	30	35	NA	NA	NA	NA	NA	NA	NA	NA	11	NA	NA	NA	NA	NA	NA	NA	NA	26
FBgn0003308	no	NA	47	NA	NA	NA	NA	45	29	13	39	31	NA	17	NA	NA	NA	NA	18	20	NA	72	28	NA	23	NA	NA	17	NA	27	30	NA	NA	39	88	12	27	34	12	24	21	NA	NA	11	25	48	NA	NA	12
FBgn0003310	no	NA	NA	245	363	NA	NA	NA	NA	NA	115	39	99	227	111	209	80	189	207	17	NA	143	168	NA	11	229	157	262	NA	60	269	73	83	223	370	109	133	114	135	253	99	8	483	111	NA	145	NA	NA	210
FBgn0003313	no	NA	NA	NA	NA	NA	12	NA	NA	NA	NA	NA	NA	NA	NA	NA	NA	NA	NA	NA	NA	58	45	NA	NA	NA	NA	NA	NA	NA	NA	NA	NA	NA	NA	NA	NA	NA	NA	NA	14	NA	NA	NA	NA	NA	NA	NA	NA
FBgn0003317	yes	28	62	55	46	50	13	55	40	NA	56	17	45	44	30	91	81	46	126	90	29	NA	NA	18	28	70	59	39	11	26	51	54	72	70	131	99	157	119	39	93	92	NA	133	47	NA	56	NA	16	NA
FBgn0003321	no	110	203	73	105	38	NA	127	129	61	33	52	23	113	12	77	72	40	123	NA	NA	54	48	NA	NA	95	67	45	NA	23	85	52	25	40	77	35	65	162	81	89	45	50	142	24	NA	43	NA	NA	NA
FBgn0003328	no	NA	62	NA	71	NA	NA	26	110	NA	NA	NA	87	98	75	58	101	NA	113	NA	NA	105	76	32	59	106	69	116	NA	29	87	45	36	NA	33	43	40	49	191	NA	NA	71	172	78	32	91	NA	66	71
FBgn0003330	yes	NA	NA	103	101	146	67	151	117	196	122	130	66	160	100	130	54	175	51	105	26	103	97	63	89	165	146	75	28	190	261	64	92	60	77	122	182	163	105	89	176	109	NA	128	110	NA	57	68	133
FBgn0003334	no	NA	10	27	44	NA	NA	NA	26	17	NA	NA	113	24	NA	34	28	NA	37	NA	NA	NA	NA	NA	11	24	14	NA	NA	NA	57	25	NA	124	301	NA	NA	151	16	52	83	64	303	NA	NA	NA	NA	NA	NA
FBgn0003345	no	NA	NA	NA	30	NA	NA	NA	12	37	NA	12	NA	NA	NA	38	15	NA	NA	NA	NA	NA	NA	NA	19	NA	NA	NA	NA	NA	NA	NA	NA	9	29	NA	NA	NA	NA	NA	NA	NA	41	NA	NA	NA	NA	12	NA
FBgn0003346	no	272	505	NA	NA	NA	NA	NA	NA	NA	NA	NA	NA	NA	NA	NA	212	103	NA	NA	NA	NA	NA	NA	NA	NA	NA	NA	NA	328	479	219	196	NA	NA	293	483	151	215	284	NA	NA	NA	NA	NA	213	NA	NA	NA
FBgn0003353	yes	32	56	68	42	9	NA	87	57	95	35	30	39	105	22	73	46	34	51	26	NA	87	77	NA	NA	52	22	36	NA	31	67	16	29	50	85	25	62	52	NA	69	66	NA	89	35	13	18	NA	19	70
FBgn0003357	no	385	605	131	NA	NA	NA	302	NA	345	356	431	182	NA	NA	322	NA	NA	204	446	90	NA	512	NA	NA	NA	NA	NA	NA	NA	NA	NA	NA	NA	NA	313	336	246	230	159	338	NA	453	98	NA	NA	NA	381	NA
FBgn0003360	no	NA	NA	NA	NA	NA	NA	NA	NA	NA	NA	NA	NA	NA	NA	NA	NA	NA	NA	NA	198	NA	NA	NA	NA	54	703	NA	NA	NA	NA	NA	NA	NA	1275	NA	NA	NA	62	NA	NA	42	111	NA	NA	771	NA	NA	NA
FBgn0003366	no	NA	NA	NA	NA	NA	NA	NA	NA	NA	NA	NA	NA	NA	NA	NA	NA	NA	NA	NA	NA	53	23	NA	NA	NA	NA	38	NA	NA	NA	NA	NA	NA	32	NA	NA	NA	NA	10	NA	NA	14	NA	NA	12	NA	NA	NA
FBgn0003371	yes	44	21	62	83	41	13	118	130	290	23	32	88	203	25	117	91	101	73	65	NA	42	38	37	147	105	58	90	NA	51	164	108	89	123	154	49	123	140	168	103	39	61	315	56	30	56	NA	31	35
FBgn0003390	no	NA	10	NA	NA	NA	NA	NA	11	NA	NA	NA	15	15	NA	NA	21	NA	NA	NA	NA	16	NA	NA	29	NA	NA	10	NA	NA	NA	NA	NA	14	21	NA	9	NA	NA	17	NA	NA	43	NA	NA	12	NA	NA	15
FBgn0003391	yes	70	142	132	320	81	22	138	326	372	52	15	139	228	137	223	273	152	218	29	NA	224	214	NA	168	279	176	228	NA	33	289	101	89	278	483	55	121	230	272	288	183	142	407	12	NA	189	8	NA	235
FBgn0003392	no	62	91	63	66	NA	NA	27	24	28	12	30	51	28	40	50	18	18	15	27	NA	30	38	NA	20	73	42	73	15	NA	29	36	46	23	43	13	15	129	21	15	31	NA	98	NA	NA	43	20	29	74
FBgn0003396	yes	28	79	91	76	59	14	25	NA	27	49	NA	47	18	44	15	47	68	75	39	16	139	143	28	53	79	53	98	NA	43	78	24	32	78	120	37	63	65	50	100	61	42	217	48	38	80	17	41	17
FBgn0003401	no	40	74	163	129	NA	NA	NA	NA	45	159	125	35	36	60	18	14	152	114	67	37	47	26	28	55	31	22	NA	NA	185	194	NA	NA	NA	NA	100	189	30	12	91	NA	46	42	169	30	NA	20	73	30
FBgn0003410	yes	NA	NA	85	60	80	24	NA	NA	97	NA	NA	54	134	NA	85	NA	149	NA	16	NA	11	10	NA	NA	95	30	114	NA	52	204	40	91	121	140	101	87	76	NA	NA	NA	NA	13	19	17	NA	NA	80	NA
FBgn0003415	yes	61	156	96	192	77	57	106	136	127	111	66	72	139	70	92	136	104	142	76	17	94	124	56	71	95	95	180	12	76	149	68	46	186	326	10	NA	131	48	85	106	122	222	92	49	14	NA	39	112
FBgn0003416	no	23	41	52	86	20	NA	41	149	80	NA	NA	49	108	20	37	111	60	21	NA	NA	40	76	NA	NA	73	41	29	NA	NA	83	NA	14	238	349	26	37	59	198	NA	NA	NA	49	NA	16	31	NA	NA	31
FBgn0003423	yes	180	312	304	215	190	109	294	216	NA	13	19	63	40	204	152	34	202	277	114	35	296	232	113	205	250	188	113	NA	44	109	171	185	278	408	155	216	192	51	239	163	NA	84	184	15	82	104	18	46
FBgn0003429	no	NA	NA	NA	NA	NA	NA	NA	NA	NA	NA	NA	NA	NA	NA	NA	NA	NA	NA	NA	NA	NA	NA	NA	NA	NA	NA	NA	NA	NA	NA	NA	NA	NA	34	NA	NA	NA	63	NA	NA	NA	54	NA	NA	11	NA	NA	NA
FBgn0003444	yes	19	59	37	47	46	NA	54	38	83	26	20	60	107	34	38	32	47	16	31	13	68	63	53	92	40	28	58	NA	57	102	42	46	50	137	16	33	80	22	39	61	51	66	24	20	42	10	18	85
FBgn0003447	yes	104	132	152	252	95	64	203	184	250	143	88	54	297	NA	179	97	155	176	51	NA	185	160	23	131	171	128	95	NA	78	229	89	52	275	333	116	148	176	115	141	240	58	357	63	NA	121	56	21	191
FBgn0003449	yes	50	329	197	147	NA	NA	253	149	NA	247	NA	320	NA	155	NA	88	84	113	110	60	333	148	128	121	240	314	304	86	209	206	228	263	175	229	226	195	199	95	308	390	NA	188	192	234	109	117	194	NA
FBgn0003450	no	NA	28	NA	NA	11	NA	65	54	58	36	18	19	66	NA	44	NA	24	24	10	NA	56	46	26	22	60	36	33	NA	22	31	13	16	23	69	NA	31	51	NA	14	47	NA	NA	51	NA	21	NA	NA	62
FBgn0003459	no	44	102	44	54	24	NA	14	66	69	NA	16	NA	57	64	41	45	30	21	24	NA	72	96	NA	33	83	34	48	NA	28	64	NA	NA	46	104	NA	36	94	54	92	47	NA	200	NA	NA	66	NA	12	30
FBgn0003462	no	737	NA	NA	NA	601	NA	884	109	NA	443	NA	NA	NA	NA	NA	NA	NA	NA	308	105	NA	431	NA	NA	NA	NA	NA	NA	843	775	713	1050	NA	NA	NA	752	NA	292	NA	NA	NA	NA	NA	NA	NA	262	NA	NA
FBgn0003464	yes	137	376	183	256	235	172	262	316	271	130	181	220	227	315	51	161	58	306	167	37	109	108	42	47	328	349	273	16	233	328	141	216	210	527	173	248	281	264	300	232	127	516	277	146	235	118	194	291
FBgn0003475	yes	17	54	60	132	36	NA	67	159	94	32	22	38	179	48	99	115	12	89	NA	NA	16	20	9	53	68	57	27	10	9	57	20	8	98	209	27	87	96	78	98	14	56	195	NA	17	76	NA	NA	48
FBgn0003479	yes	49	69	128	105	49	32	101	76	31	67	51	75	51	80	20	53	52	23	49	13	86	67	15	12	66	57	81	NA	108	139	30	35	68	101	36	70	99	16	49	80	NA	89	11	59	34	26	23	96
FBgn0003480	yes	14	23	42	34	NA	NA	56	38	13	43	10	NA	49	63	26	11	10	NA	28	NA	15	10	39	34	48	53	59	11	67	102	54	57	9	13	52	71	47	44	28	48	46	113	63	9	NA	NA	27	68
FBgn0003482	yes	39	75	18	NA	9	NA	42	24	42	48	27	27	36	48	30	10	27	16	33	NA	28	39	26	27	40	21	40	NA	21	23	29	28	35	52	10	33	35	12	24	26	NA	53	18	21	17	NA	13	33
FBgn0003483	no	62	148	NA	NA	42	20	117	61	21	NA	10	67	NA	NA	8	NA	NA	NA	60	25	100	115	NA	NA	47	36	48	12	NA	NA	127	165	NA	NA	72	153	83	NA	NA	34	NA	105	NA	66	NA	37	11	10
FBgn0003486	no	NA	NA	NA	NA	NA	NA	NA	NA	NA	NA	NA	NA	NA	NA	NA	NA	NA	NA	NA	NA	NA	NA	NA	NA	NA	NA	NA	NA	NA	NA	NA	NA	NA	NA	NA	NA	NA	NA	NA	NA	NA	NA	NA	NA	NA	NA	NA	NA
FBgn0003495	yes	62	126	160	172	181	81	136	114	241	106	124	125	111	194	64	97	307	88	69	28	109	72	59	159	67	61	274	57	120	304	112	149	239	217	180	309	23	194	128	NA	100	120	75	106	83	NA	79	87
FBgn0003501	no	140	221	145	252	131	63	80	169	331	94	69	248	295	66	123	140	190	52	25	21	142	129	18	126	268	166	228	25	100	316	81	51	195	376	98	208	180	179	165	133	101	472	99	15	136	15	24	257
FBgn0003502	yes	296	736	481	403	234	160	367	340	420	409	171	410	670	313	335	214	329	471	114	80	549	533	146	378	520	417	276	67	274	466	257	264	562	840	396	641	489	505	257	346	286	865	317	266	110	162	134	504
FBgn0003507	no	NA	NA	20	13	17	19	50	48	77	28	77	30	46	80	NA	22	NA	12	28	NA	23	26	NA	54	48	42	137	NA	NA	NA	33	45	76	82	11	21	15	NA	15	47	122	133	39	96	14	NA	57	19
FBgn0003510	no	NA	NA	NA	NA	NA	NA	NA	NA	NA	NA	NA	NA	NA	NA	NA	NA	NA	NA	NA	NA	NA	NA	NA	NA	NA	NA	NA	NA	NA	NA	NA	NA	NA	NA	NA	NA	NA	NA	NA	NA	NA	NA	NA	NA	NA	NA	NA	NA
FBgn0003511	yes	70	111	25	20	NA	NA	NA	NA	85	94	NA	29	NA	65	34	18	82	58	21	NA	56	50	43	36	55	61	63	10	39	89	42	77	57	104	60	103	69	NA	46	81	48	74	73	60	36	NA	31	NA
FBgn0003512	no	NA	NA	NA	NA	NA	NA	NA	NA	103	154	NA	NA	NA	68	59	26	64	46	NA	NA	19	22	NA	NA	87	70	NA	NA	126	140	67	90	45	169	80	117	53	NA	30	105	87	118	96	58	67	45	10	NA
FBgn0003514	no	116	195	NA	NA	NA	NA	174	138	153	NA	NA	NA	479	NA	345	NA	NA	NA	102	36	NA	NA	NA	NA	NA	181	205	49	NA	NA	NA	NA	NA	NA	NA	NA	NA	NA	NA	NA	NA	356	331	NA	NA	43	121	399
FBgn0003515	no	NA	30	NA	NA	NA	NA	NA	NA	NA	NA	NA	NA	18	NA	NA	NA	NA	NA	NA	NA	29	36	NA	NA	NA	NA	13	NA	NA	NA	NA	NA	20	47	NA	NA	NA	NA	22	NA	NA	NA	NA	11	NA	NA	NA	NA
FBgn0003517	no	NA	NA	872	2049	NA	NA	NA	2960	NA	NA	NA	NA	NA	806	NA	NA	NA	NA	NA	NA	NA	NA	NA	NA	NA	NA	NA	NA	NA	NA	NA	NA	726	3397	NA	NA	NA	NA	NA	1555	NA	NA	NA	NA	NA	735	1451	NA
FBgn0003520	yes	158	334	366	461	295	139	331	508	515	122	187	257	543	191	411	224	316	378	166	59	357	414	62	251	107	121	341	55	175	460	60	46	143	274	214	319	357	475	236	378	187	614	NA	72	355	64	99	469
FBgn0003525	yes	295	256	439	478	380	123	719	715	761	97	204	540	565	503	437	440	605	523	210	88	242	436	106	331	345	272	530	90	51	504	374	409	541	1024	290	591	654	398	473	399	235	1218	361	171	374	191	101	505
FBgn0003527	no	26	39	NA	NA	NA	NA	NA	NA	23	32	17	21	NA	NA	25	11	49	76	13	NA	NA	NA	34	NA	15	17	19	NA	NA	NA	14	16	43	93	59	91	27	33	19	18	NA	NA	NA	25	29	NA	16	54
FBgn0003545	yes	312	519	493	319	92	62	633	259	327	486	315	257	231	411	223	65	321	177	11	NA	355	431	82	93	250	195	262	104	402	420	205	168	291	276	281	557	262	216	186	299	236	511	233	63	301	153	29	479
FBgn0003557	yes	80	130	89	109	75	45	155	205	246	91	18	121	347	80	111	103	124	302	38	12	435	461	30	64	121	106	91	22	69	128	112	135	287	516	211	220	185	478	184	119	32	207	62	87	173	32	NA	560
FBgn0003567	yes	58	122	508	646	261	196	504	584	678	421	118	143	627	249	465	333	283	246	187	72	427	454	132	315	362	301	421	138	196	543	308	233	278	376	230	398	546	330	288	292	363	998	74	66	394	174	198	465
FBgn0003575	no	37	54	68	86	25	28	36	106	100	NA	NA	NA	113	NA	NA	78	77	81	23	NA	110	102	15	78	93	81	NA	NA	58	74	42	46	88	142	NA	NA	124	110	112	78	68	NA	48	27	84	20	15	96
FBgn0003598	yes	NA	NA	419	419	342	170	250	242	NA	166	170	71	344	179	NA	253	95	274	156	58	391	329	141	344	454	393	395	92	350	658	300	239	374	589	254	419	330	377	278	411	174	337	283	144	266	136	158	NA
FBgn0003600	no	NA	NA	NA	NA	469	100	NA	NA	NA	NA	NA	NA	549	NA	NA	NA	NA	NA	181	46	NA	NA	NA	NA	319	291	333	64	535	384	NA	NA	NA	NA	258	376	137	NA	115	NA	NA	NA	NA	116	NA	107	178	NA
FBgn0003607	no	NA	NA	NA	NA	16	NA	NA	NA	NA	394	NA	NA	NA	NA	NA	NA	321	NA	NA	NA	342	NA	NA	NA	NA	NA	287	100	401	NA	NA	NA	NA	NA	289	431	NA	NA	NA	NA	NA	495	NA	NA	205	120	187	NA
FBgn0003612	yes	70	454	117	73	101	40	253	262	218	143	97	105	NA	477	161	NA	381	320	131	68	304	329	13	14	18	15	13	104	278	406	NA	NA	419	507	210	297	540	235	353	360	75	439	146	147	222	100	107	233
FBgn0003638	yes	NA	16	221	304	NA	16	11	28	247	245	133	104	64	181	239	23	134	54	NA	NA	41	38	18	15	37	22	NA	NA	170	251	93	132	27	37	194	280	245	261	NA	220	93	NA	160	19	266	47	NA	NA
FBgn0003651	no	NA	9	NA	NA	NA	NA	8	NA	NA	NA	NA	NA	9	NA	NA	NA	NA	NA	NA	NA	35	23	NA	14	23	NA	NA	NA	NA	NA	NA	NA	NA	10	NA	NA	NA	NA	NA	NA	NA	NA	NA	16	NA	NA	NA	NA
FBgn0003655	yes	373	728	403	462	341	160	206	185	NA	69	282	294	461	299	240	357	119	NA	232	124	248	335	97	253	238	243	242	29	183	194	206	185	257	612	321	346	343	276	307	325	281	348	268	74	342	120	158	NA
FBgn0003656	yes	65	87	67	94	64	42	117	150	72	46	75	107	179	137	94	239	194	127	37	7	182	173	NA	43	160	117	107	24	53	176	53	62	225	359	26	52	121	179	104	92	77	490	22	18	140	27	27	135
FBgn0003659	no	20	28	NA	NA	NA	NA	NA	NA	40	50	12	25	78	18	36	NA	36	NA	NA	NA	NA	NA	NA	31	41	NA	NA	20	NA	47	34	21	NA	NA	NA	18	NA	NA	NA	NA	13	NA	NA	NA	NA	26	NA	NA
FBgn0003660	no	NA	NA	461	278	199	199	129	255	NA	213	NA	NA	316	NA	390	135	91	NA	153	20	NA	NA	66	109	NA	NA	NA	86	400	565	13	22	413	396	NA	NA	196	28	26	240	247	283	230	337	236	22	392	272
FBgn0003676	no	NA	NA	293	500	NA	NA	389	720	591	NA	NA	NA	560	282	316	NA	546	NA	126	48	NA	NA	NA	NA	NA	NA	416	71	165	NA	161	110	157	513	178	NA	NA	NA	169	NA	121	NA	NA	NA	NA	124	NA	NA
FBgn0003687	yes	179	360	248	190	422	263	530	292	253	110	168	160	281	230	155	NA	NA	NA	125	75	224	247	NA	NA	320	276	NA	48	364	371	84	109	238	284	186	214	317	70	NA	347	98	NA	175	253	246	115	175	82
FBgn0003701	yes	369	736	517	551	542	270	554	458	205	178	301	301	721	561	105	260	260	233	115	78	232	257	150	273	463	364	189	111	290	483	368	414	577	913	284	550	474	328	494	331	197	794	118	47	437	199	62	338
FBgn0003714	yes	123	203	161	104	230	71	292	135	217	115	252	98	122	125	162	155	96	NA	158	75	106	86	NA	NA	205	86	80	31	266	182	65	115	77	110	79	132	227	114	141	99	97	NA	130	109	74	75	80	107
FBgn0003716	yes	206	298	53	55	262	91	126	84	257	34	84	153	402	230	56	116	114	412	65	28	393	530	22	58	103	88	68	49	158	245	NA	NA	417	616	218	411	204	366	119	127	61	700	178	124	85	77	128	372
FBgn0003717	no	308	492	674	653	133	35	139	150	284	236	224	110	425	53	144	240	300	306	112	27	352	407	66	359	44	26	15	80	68	220	380	373	275	428	160	316	216	535	464	454	98	275	239	34	412	121	135	415
FBgn0003721	yes	160	299	588	748	345	218	402	502	152	240	159	220	537	443	124	586	273	291	279	134	441	496	214	395	562	449	247	105	241	439	358	298	595	774	233	458	519	500	478	631	289	777	159	226	307	135	297	287
FBgn0003731	no	NA	NA	NA	77	NA	NA	NA	17	40	17	NA	41	118	21	75	139	NA	63	15	NA	145	110	NA	75	150	67	NA	NA	NA	46	27	28	123	268	NA	21	61	NA	NA	31	41	215	18	NA	107	NA	13	67
FBgn0003732	no	132	186	NA	NA	50	NA	47	79	NA	27	165	45	124	311	NA	355	87	63	NA	NA	146	NA	NA	NA	NA	NA	NA	NA	76	67	40	54	NA	NA	179	99	35	65	119	439	85	NA	NA	NA	102	NA	NA	NA
FBgn0003733	yes	143	281	111	176	68	47	188	183	319	89	112	126	342	96	103	65	130	107	36	19	90	110	28	57	110	93	90	36	79	207	130	128	149	229	59	120	193	90	192	127	110	231	47	28	121	40	50	78
FBgn0003741	yes	32	51	49	20	26	11	17	31	23	14	NA	13	29	8	16	15	14	14	NA	NA	54	64	NA	31	21	21	39	NA	13	35	17	16	27	61	17	24	35	25	9	18	NA	37	11	11	38	NA	NA	20
FBgn0003742	no	NA	15	61	60	8	NA	42	53	17	NA	22	44	68	59	15	58	29	11	39	NA	61	38	25	47	13	NA	NA	NA	29	84	29	29	8	17	NA	NA	NA	NA	57	NA	NA	114	NA	NA	14	NA	28	59
FBgn0003744	yes	23	39	61	86	81	20	105	92	113	64	31	83	44	38	92	74	82	45	26	NA	107	104	38	72	60	41	47	15	80	122	39	42	105	170	85	110	113	72	61	84	66	80	9	20	70	35	35	51
FBgn0003748	yes	504	860	390	386	194	112	974	785	498	22	136	255	68	447	401	341	225	588	168	83	416	624	140	281	317	246	994	183	244	713	351	329	1348	1150	251	313	583	836	593	661	370	1534	303	515	568	109	297	701
FBgn0003751	no	NA	NA	38	19	31	9	33	22	16	NA	20	13	14	27	20	NA	20	22	21	NA	14	8	15	8	21	12	28	NA	14	19	NA	21	22	15	13	30	16	NA	8	NA	14	18	11	NA	NA	NA	NA	14
FBgn0003861	yes	201	372	76	149	108	44	178	206	210	144	165	99	213	187	147	346	124	220	202	NA	451	362	152	267	162	146	447	NA	25	45	114	136	311	484	136	167	204	214	264	207	287	424	184	297	349	76	162	145
FBgn0003862	yes	27	88	87	148	27	13	80	161	123	45	15	38	130	24	127	136	49	134	18	NA	72	71	NA	30	93	51	165	NA	48	108	29	37	172	315	49	94	131	171	125	82	58	272	30	NA	58	NA	NA	122
FBgn0003863	no	7290	NA	1183	NA	NA	NA	1851	NA	NA	NA	NA	NA	NA	NA	891	NA	NA	NA	4223	876	NA	NA	NA	NA	20	NA	NA	247	NA	NA	NA	19	NA	NA	NA	NA	NA	NA	NA	4955	36	NA	NA	NA	NA	558	1304	NA
FBgn0003866	no	NA	NA	NA	NA	NA	NA	NA	NA	NA	NA	NA	NA	NA	NA	NA	NA	NA	NA	NA	NA	NA	16	NA	NA	NA	NA	NA	NA	NA	NA	NA	NA	NA	NA	NA	NA	NA	NA	NA	NA	NA	NA	NA	NA	NA	NA	NA	NA
FBgn0003867	no	NA	NA	52	45	NA	NA	NA	NA	NA	48	NA	NA	NA	NA	NA	68	NA	21	80	16	31	20	68	85	47	76	89	NA	53	71	26	49	66	113	40	93	NA	NA	NA	72	56	76	NA	106	NA	NA	72	38
FBgn0003870	no	NA	NA	22	49	14	NA	27	43	138	NA	NA	72	13	10	96	105	NA	NA	35	NA	32	33	NA	50	66	47	93	NA	31	75	51	45	11	24	37	59	124	NA	NA	101	13	186	22	25	33	NA	24	79
FBgn0003882	yes	33	67	47	52	28	31	41	64	67	43	22	41	80	43	51	68	42	62	20	12	110	115	45	88	48	39	89	11	76	153	27	33	86	153	60	98	95	NA	77	98	22	80	46	14	65	23	18	78
FBgn0003884	no	866	1622	NA	NA	NA	NA	NA	790	NA	NA	NA	NA	1068	NA	NA	NA	NA	NA	NA	NA	NA	NA	NA	617	832	NA	NA	235	NA	1176	NA	NA	NA	NA	NA	NA	NA	744	NA	860	NA	NA	NA	NA	NA	NA	501	NA
FBgn0003885	no	NA	NA	10	NA	79	23	NA	NA	NA	NA	96	NA	124	NA	73	44	NA	128	100	30	122	10	22	NA	NA	NA	45	NA	NA	NA	31	94	NA	NA	NA	40	NA	NA	NA	NA	NA	NA	19	71	83	41	83	NA
FBgn0003887	no	NA	NA	NA	NA	NA	NA	NA	NA	NA	NA	NA	NA	NA	NA	NA	NA	NA	NA	NA	207	NA	NA	NA	NA	NA	NA	NA	NA	NA	NA	NA	NA	798	NA	NA	NA	NA	755	NA	NA	NA	NA	NA	NA	NA	NA	462	NA
FBgn0003888	yes	49	75	34	38	44	11	60	100	51	33	51	83	70	54	78	95	43	67	53	22	114	84	65	88	63	58	100	NA	57	82	25	22	76	97	30	59	50	162	87	74	38	171	75	64	58	22	50	55
FBgn0003890	yes	89	130	48	55	19	22	152	113	94	NA	62	88	63	66	76	93	36	50	46	NA	184	174	43	53	46	33	108	NA	40	30	58	112	115	193	54	116	121	74	78	101	81	115	70	75	45	37	65	91
FBgn0003891	yes	195	299	109	266	131	33	280	680	808	77	132	NA	461	NA	640	NA	288	NA	51	NA	340	390	24	267	NA	NA	446	46	78	441	199	166	652	1087	88	192	320	580	717	387	240	1366	141	84	464	53	NA	424
FBgn0003892	no	NA	NA	NA	NA	NA	NA	NA	NA	NA	NA	NA	NA	NA	NA	NA	NA	NA	NA	NA	NA	NA	NA	NA	NA	NA	NA	NA	NA	NA	NA	NA	NA	NA	NA	NA	NA	NA	NA	NA	NA	NA	NA	NA	NA	NA	NA	NA	NA
FBgn0003943	no	52	111	NA	142	NA	21	50	124	89	NA	52	96	NA	45	81	NA	NA	244	25	NA	130	87	106	374	95	70	NA	NA	90	93	65	45	NA	NA	34	61	81	77	79	NA	61	148	171	67	226	NA	36	187
FBgn0003961	no	NA	NA	NA	48	NA	NA	56	96	84	12	8	77	135	70	165	64	NA	71	111	28	313	258	50	123	44	104	109	NA	12	61	NA	NA	162	384	33	70	56	324	89	128	104	134	55	197	175	22	88	92
FBgn0003963	no	11	30	14	33	NA	NA	27	43	44	NA	NA	13	38	16	NA	19	NA	34	10	NA	50	44	NA	NA	12	NA	13	NA	11	NA	15	NA	16	81	NA	20	28	26	NA	19	26	53	21	NA	28	NA	14	28
FBgn0003964	yes	NA	NA	66	106	43	61	89	104	108	NA	49	73	98	NA	26	58	38	85	56	21	32	29	28	37	57	44	NA	NA	NA	NA	59	49	112	193	81	96	119	21	88	91	95	153	57	NA	90	38	35	NA
FBgn0003965	no	62	157	NA	NA	NA	NA	NA	NA	32	NA	NA	15	50	NA	51	94	NA	NA	NA	NA	NA	NA	80	92	NA	NA	86	NA	31	47	NA	NA	NA	NA	47	73	70	NA	NA	NA	10	NA	NA	113	44	NA	NA	43
FBgn0003969	yes	28	33	40	31	53	36	49	56	66	19	8	34	94	52	33	46	77	72	15	NA	28	34	23	48	38	39	99	NA	53	116	76	77	32	33	11	31	52	29	36	53	41	79	47	NA	37	26	NA	27
FBgn0003970	no	173	149	78	90	NA	NA	66	80	190	65	155	129	293	182	72	123	NA	110	34	20	NA	NA	50	65	155	148	215	27	134	210	NA	NA	NA	NA	60	146	297	94	158	30	70	294	84	NA	98	30	79	52
FBgn0003977	no	NA	65	NA	15	20	NA	37	39	22	12	12	NA	23	22	31	22	27	76	14	NA	34	24	12	14	17	17	46	NA	42	34	NA	NA	15	94	30	50	73	NA	21	20	NA	57	NA	NA	19	NA	12	37
FBgn0003978	yes	151	159	173	122	58	27	172	135	33	144	96	107	38	131	126	66	116	125	82	32	141	159	59	54	62	76	168	11	103	78	63	111	90	81	69	114	168	42	94	114	22	125	96	101	92	27	86	126
FBgn0003979	no	NA	NA	253	221	NA	NA	NA	NA	NA	127	NA	NA	NA	195	NA	NA	NA	NA	NA	NA	NA	NA	NA	607	NA	NA	NA	NA	NA	NA	NA	NA	184	272	490	NA	NA	246	NA	NA	NA	NA	NA	NA	498	NA	NA	316
FBgn0003980	no	307	99	94	61	169	67	NA	NA	89	29	NA	58	241	87	235	411	NA	NA	NA	49	NA	280	387	NA	368	269	656	23	195	36	98	253	128	112	118	82	72	124	NA	182	52	NA	175	124	270	74	NA	114
FBgn0003983	no	NA	NA	21	54	69	9	30	NA	24	NA	NA	NA	NA	36	NA	NA	NA	NA	285	54	NA	NA	NA	56	NA	NA	NA	10	246	72	NA	NA	NA	NA	NA	NA	19	NA	NA	49	65	NA	NA	NA	81	NA	NA	NA
FBgn0003996	no	NA	NA	NA	NA	NA	NA	NA	NA	NA	NA	NA	NA	NA	NA	NA	NA	NA	NA	NA	NA	10	13	NA	NA	NA	NA	NA	NA	NA	NA	NA	NA	NA	NA	NA	NA	NA	NA	NA	NA	NA	13	NA	NA	NA	NA	NA	NA
FBgn0003997	no	NA	NA	NA	NA	NA	NA	NA	NA	NA	8	NA	NA	NA	NA	NA	NA	NA	NA	19	NA	22	15	NA	NA	NA	NA	NA	NA	NA	NA	NA	NA	NA	NA	NA	NA	NA	NA	NA	NA	NA	NA	NA	NA	NA	NA	NA	NA
FBgn0004003	no	NA	20	NA	NA	NA	NA	NA	NA	NA	NA	NA	NA	NA	NA	NA	NA	NA	21	26	NA	31	20	25	NA	NA	NA	7	NA	NA	NA	NA	NA	NA	NA	NA	NA	NA	NA	23	10	NA	NA	NA	NA	NA	NA	NA	NA
FBgn0004028	no	NA	NA	53	33	NA	NA	NA	NA	NA	NA	NA	NA	NA	NA	101	NA	28	62	NA	NA	NA	NA	NA	NA	NA	NA	NA	NA	NA	NA	NA	NA	90	NA	NA	NA	NA	NA	NA	46	97	NA	NA	61	NA	NA	NA	NA
FBgn0004045	no	NA	NA	NA	NA	NA	NA	NA	NA	NA	NA	NA	NA	NA	NA	NA	NA	NA	NA	NA	NA	NA	NA	NA	NA	NA	NA	NA	448	NA	NA	NA	NA	NA	NA	NA	NA	NA	NA	NA	NA	NA	NA	NA	NA	NA	NA	NA	NA
FBgn0004047	no	NA	NA	NA	583	NA	207	NA	NA	1402	NA	NA	NA	1645	NA	NA	NA	NA	NA	NA	NA	NA	NA	NA	NA	NA	NA	NA	282	NA	2351	609	1420	NA	NA	NA	1213	NA	NA	NA	NA	NA	NA	NA	NA	NA	653	NA	NA
FBgn0004049	yes	69	97	181	221	83	30	65	75	199	82	37	111	77	129	86	177	69	95	60	22	147	169	61	92	270	211	85	26	191	345	59	69	95	123	101	220	113	230	285	74	47	530	37	83	103	38	44	122
FBgn0004050	yes	33	53	45	61	67	27	108	71	89	80	68	36	91	98	71	60	36	NA	15	NA	28	48	NA	NA	74	51	126	NA	36	42	129	109	68	166	46	109	77	30	44	80	45	NA	95	21	38	43	22	74
FBgn0004055	no	71	149	NA	NA	9	NA	75	50	62	65	35	71	33	NA	25	16	79	81	39	NA	NA	NA	17	NA	48	59	19	NA	21	24	16	10	24	16	16	44	34	65	13	NA	37	156	27	32	47	13	21	29
FBgn0004057	yes	94	183	10	18	65	35	NA	NA	84	48	14	51	20	NA	29	23	NA	36	NA	NA	36	30	18	13	21	21	35	NA	NA	17	15	20	22	36	46	88	136	23	84	106	NA	208	NA	166	25	NA	58	94
FBgn0004066	no	219	NA	245	NA	234	NA	267	174	NA	NA	228	NA	303	249	NA	114	240	167	146	60	NA	217	189	159	208	177	206	72	NA	362	136	176	207	NA	186	NA	NA	NA	207	296	NA	355	287	259	NA	93	124	193
FBgn0004101	no	NA	NA	NA	NA	NA	NA	NA	NA	NA	NA	NA	NA	29	18	NA	NA	NA	NA	NA	NA	NA	NA	NA	NA	64	35	76	7	14	25	NA	NA	36	69	NA	NA	34	55	NA	NA	NA	116	19	21	NA	24	NA	NA
FBgn0004103	no	NA	NA	NA	NA	113	57	NA	NA	NA	NA	42	120	NA	NA	NA	NA	135	NA	NA	NA	NA	NA	NA	NA	NA	NA	NA	NA	NA	168	NA	NA	NA	NA	74	155	NA	162	NA	NA	29	NA	NA	NA	93	41	NA	NA
FBgn0004106	no	163	NA	530	356	346	21	208	136	233	353	126	373	184	156	265	138	388	242	94	40	116	292	NA	127	263	222	232	45	441	544	NA	230	279	194	419	457	219	221	159	186	185	NA	181	206	211	122	156	338
FBgn0004107	yes	198	563	302	364	227	153	613	412	57	182	197	275	423	273	361	191	355	362	173	84	236	262	158	200	344	331	394	143	446	459	208	156	246	727	291	353	407	396	171	269	90	761	130	222	217	155	200	198
FBgn0004108	no	NA	35	110	57	54	NA	109	120	121	53	37	98	116	53	38	110	79	29	17	NA	93	124	36	54	79	73	53	NA	45	114	NA	NA	112	196	NA	58	134	76	117	99	11	187	87	20	22	9	15	147
FBgn0004117	yes	27	62	22	66	NA	NA	168	222	62	50	67	NA	159	96	81	42	76	NA	34	NA	58	68	119	170	183	230	203	19	29	66	NA	NA	95	152	61	146	169	NA	NA	135	61	123	40	NA	126	22	67	NA
FBgn0004132	yes	71	135	138	139	74	22	133	54	163	95	13	100	156	68	116	87	101	62	43	21	64	25	37	67	45	31	139	17	115	213	127	126	NA	19	62	86	27	100	69	186	36	138	89	42	115	65	55	78
FBgn0004133	no	NA	NA	NA	NA	NA	NA	NA	NA	NA	NA	NA	NA	NA	NA	NA	NA	NA	NA	NA	NA	19	11	NA	NA	NA	NA	17	NA	NA	NA	NA	NA	NA	NA	NA	NA	NA	NA	NA	NA	NA	NA	NA	NA	NA	NA	NA	NA
FBgn0004145	no	NA	NA	NA	27	NA	64	NA	306	407	NA	NA	257	1154	NA	NA	NA	NA	245	551	107	776	14	NA	13	780	333	961	318	304	425	162	411	386	474	326	520	370	317	NA	182	139	651	NA	NA	NA	138	44	376
FBgn0004167	yes	NA	NA	201	380	133	98	68	136	27	173	100	214	173	111	52	57	125	307	189	22	17	23	NA	28	319	267	367	NA	75	243	143	150	128	323	106	199	347	NA	472	164	NA	808	101	127	406	64	121	180
FBgn0004169	no	NA	NA	NA	NA	NA	NA	NA	NA	NA	NA	NA	NA	NA	NA	NA	NA	NA	NA	NA	NA	NA	NA	NA	NA	NA	NA	NA	NA	22	63	NA	NA	NA	NA	NA	NA	NA	NA	NA	NA	NA	NA	NA	NA	NA	NA	NA	NA
FBgn0004177	no	346	325	757	431	131	NA	NA	NA	251	343	144	134	699	129	772	295	157	350	76	50	579	659	64	117	NA	141	149	47	666	671	124	93	378	1454	103	NA	741	469	512	580	NA	704	80	281	305	309	69	575
FBgn0004179	no	113	263	NA	NA	140	38	44	98	NA	NA	25	143	NA	NA	89	NA	152	169	NA	NA	106	124	165	218	NA	NA	241	NA	262	336	NA	NA	325	274	38	297	NA	52	203	130	NA	434	NA	167	90	NA	153	NA
FBgn0004183	no	22	NA	NA	46	NA	NA	19	NA	29	20	22	NA	11	17	NA	NA	NA	NA	12	NA	NA	NA	NA	NA	NA	NA	NA	NA	NA	NA	NA	NA	22	NA	NA	32	NA	NA	NA	NA	NA	22	44	NA	NA	NA	9	NA
FBgn0004227	yes	49	73	82	114	33	26	120	124	48	85	38	39	172	93	38	60	98	73	25	NA	99	85	19	109	53	36	74	10	38	81	39	48	177	251	21	52	88	152	98	52	NA	155	56	30	85	22	27	82
FBgn0004228	yes	25	61	11	21	20	NA	23	23	24	14	25	34	48	29	36	31	39	26	39	NA	54	44	24	28	37	27	49	NA	9	28	15	19	37	37	16	26	36	73	29	27	23	59	18	47	39	NA	14	19
FBgn0004237	yes	233	250	620	784	623	542	222	NA	313	152	186	219	260	350	186	687	259	194	84	93	156	139	180	225	284	242	325	86	328	358	225	197	677	320	77	450	358	259	348	470	171	941	571	150	383	181	415	NA
FBgn0004240	no	NA	NA	NA	NA	698	NA	NA	NA	258	NA	NA	NA	NA	NA	263	NA	NA	NA	NA	NA	NA	NA	NA	NA	NA	NA	NA	NA	NA	NA	NA	NA	NA	NA	NA	NA	NA	NA	NA	NA	809	NA	NA	NA	NA	NA	NA	NA
FBgn0004242	no	NA	NA	NA	31	NA	NA	NA	20	19	NA	NA	NA	29	NA	40	85	NA	14	NA	NA	61	46	NA	24	25	NA	44	NA	NA	NA	NA	NA	28	48	NA	19	17	61	42	NA	NA	100	NA	9	28	NA	NA	NA
FBgn0004359	yes	75	221	72	94	31	18	51	41	218	115	95	83	172	99	59	52	129	69	94	30	146	155	55	100	74	54	82	NA	145	203	116	110	106	169	58	95	115	97	83	65	45	34	36	58	102	19	65	43
FBgn0004362	yes	1220	412	341	230	252	164	NA	NA	289	193	1800	309	178	NA	219	166	217	208	183	108	226	314	NA	624	900	724	209	73	NA	385	173	233	267	301	184	413	1331	123	249	298	173	1654	311	197	180	569	785	257
FBgn0004363	no	NA	NA	36	736	1187	615	1755	1875	209	NA	13	30	28	2500	1453	32	15	597	851	669	638	1407	469	NA	NA	NA	28	900	NA	NA	552	1420	2834	42	1032	2453	NA	512	569	32	NA	NA	1738	NA	532	NA	347	140
FBgn0004364	no	NA	NA	NA	NA	NA	NA	NA	NA	NA	NA	NA	NA	NA	NA	NA	16	NA	NA	NA	NA	NA	NA	NA	NA	NA	NA	NA	NA	NA	NA	NA	NA	NA	18	NA	NA	NA	NA	NA	NA	NA	NA	NA	NA	NA	NA	NA	NA
FBgn0004367	no	NA	NA	43	NA	NA	NA	NA	NA	11	11	NA	42	55	34	NA	NA	22	37	NA	NA	9	NA	NA	NA	9	NA	21	NA	NA	NA	22	28	29	134	NA	NA	26	NA	NA	34	NA	122	NA	21	7	NA	16	21
FBgn0004368	no	NA	27	NA	14	NA	NA	27	75	51	NA	NA	NA	NA	13	NA	NA	NA	NA	NA	NA	31	50	NA	NA	NA	NA	NA	NA	8	32	NA	NA	37	66	NA	17	18	NA	48	15	34	54	NA	NA	12	NA	NA	10
FBgn0004369	yes	98	240	183	174	107	58	171	219	311	226	103	132	250	151	161	193	139	142	NA	NA	NA	NA	51	151	172	143	16	11	115	180	99	73	NA	NA	122	197	NA	216	202	119	88	423	184	68	99	NA	84	134
FBgn0004370	no	NA	10	35	46	18	NA	19	51	80	21	11	NA	82	9	50	54	16	55	NA	NA	58	26	NA	NA	18	27	72	NA	11	55	NA	NA	44	46	NA	10	35	62	62	21	10	102	NA	13	39	NA	NA	36
FBgn0004373	no	69	120	13	30	24	NA	53	159	182	31	31	63	139	31	92	123	106	103	NA	NA	128	133	NA	64	109	69	74	NA	NA	126	NA	NA	110	212	88	155	96	134	115	56	75	287	14	NA	106	24	NA	122
FBgn0004374	yes	68	229	120	100	45	22	128	120	NA	119	110	38	NA	183	73	29	85	38	45	NA	69	74	96	84	122	104	116	NA	66	89	89	88	62	124	47	77	195	26	NA	77	NA	192	59	21	121	NA	10	55
FBgn0004377	no	NA	NA	NA	NA	NA	NA	NA	NA	NA	NA	NA	NA	NA	NA	NA	NA	NA	NA	NA	NA	11	NA	NA	NA	NA	NA	NA	NA	NA	NA	NA	NA	NA	NA	NA	NA	NA	NA	NA	NA	NA	NA	NA	NA	NA	NA	NA	NA
FBgn0004378	yes	245	450	461	356	430	250	395	287	514	161	135	356	466	469	174	192	255	288	126	62	NA	NA	102	240	205	210	298	79	424	709	142	154	NA	NA	319	512	459	69	336	300	231	416	268	NA	429	42	48	422
FBgn0004379	yes	328	471	454	453	323	177	451	336	471	309	105	232	450	353	411	155	297	346	128	50	398	393	205	291	318	264	248	62	429	652	198	191	415	626	257	423	429	250	272	416	234	372	273	192	285	152	163	361
FBgn0004380	yes	61	105	94	124	43	22	129	87	NA	71	60	54	59	115	90	50	81	26	10	NA	119	135	41	66	47	29	106	NA	100	123	68	88	NA	NA	60	88	142	81	109	98	70	101	78	54	110	NA	39	110
FBgn0004381	yes	36	97	155	173	69	35	81	46	185	53	95	71	200	98	25	157	58	41	74	17	184	169	15	117	141	99	123	NA	58	36	161	129	193	301	54	94	NA	NA	NA	NA	136	406	100	27	139	7	17	213
FBgn0004387	yes	61	150	83	132	109	21	143	205	203	58	58	48	172	117	68	101	138	118	62	26	179	202	36	100	101	101	154	NA	70	186	101	90	203	331	69	131	151	93	143	218	112	315	128	60	115	48	40	180
FBgn0004390	yes	63	144	155	315	94	41	135	192	304	82	57	139	194	160	195	218	153	134	48	12	124	151	31	200	179	96	179	23	44	120	80	51	213	480	16	35	173	187	190	132	70	332	76	39	102	10	21	178
FBgn0004391	no	NA	NA	NA	NA	NA	NA	NA	NA	NA	14	NA	NA	20	NA	NA	NA	NA	NA	14	NA	137	116	NA	NA	21	9	NA	NA	NA	NA	NA	NA	21	95	NA	17	133	NA	NA	43	50	117	48	NA	NA	NA	NA	97
FBgn0004395	yes	NA	28	128	101	59	24	128	179	162	77	59	NA	125	NA	29	24	24	67	27	NA	122	123	15	46	101	74	85	NA	NA	33	64	62	118	201	45	74	98	15	82	91	56	129	62	24	98	12	37	62
FBgn0004396	no	NA	NA	NA	NA	NA	NA	NA	NA	NA	NA	NA	NA	NA	NA	NA	NA	NA	NA	NA	NA	NA	NA	NA	NA	NA	NA	NA	NA	NA	NA	NA	NA	NA	NA	NA	NA	NA	NA	15	NA	NA	NA	NA	NA	NA	NA	NA	NA
FBgn0004397	yes	58	97	133	189	97	43	181	199	15	NA	NA	135	NA	14	NA	128	150	162	NA	NA	254	190	29	136	166	156	243	NA	NA	NA	97	98	140	351	NA	NA	NA	NA	140	145	97	278	108	48	140	57	43	206
FBgn0004399	no	240	536	208	482	293	148	593	407	627	289	160	530	482	459	412	455	440	469	261	137	411	475	238	371	543	460	516	73	422	842	338	430	481	762	270	307	294	499	349	557	374	696	424	56	542	196	214	625
FBgn0004400	no	103	242	52	41	148	55	110	62	NA	NA	29	33	210	NA	34	81	39	NA	NA	NA	72	128	NA	NA	NA	NA	89	NA	137	220	37	26	149	171	90	217	172	42	137	117	NA	NA	133	NA	59	NA	32	24
FBgn0004401	yes	397	746	759	772	233	112	306	327	339	358	205	NA	309	118	149	232	NA	105	128	50	143	NA	249	435	464	362	296	94	80	NA	NA	NA	266	384	NA	251	323	295	94	NA	NA	263	58	42	196	123	113	NA
FBgn0004403	no	NA	NA	48	14	NA	NA	48	23	NA	19	NA	NA	18	NA	NA	12	NA	30	NA	NA	55	28	NA	NA	34	25	NA	NA	NA	NA	23	25	NA	NA	NA	NA	NA	29	NA	22	NA	NA	NA	NA	19	NA	NA	NA
FBgn0004406	yes	76	252	152	124	106	32	182	177	101	107	52	63	230	208	71	87	167	220	65	NA	294	248	43	144	192	178	230	NA	116	206	48	128	190	290	144	180	208	119	152	177	67	174	99	81	152	21	77	231
FBgn0004413	no	NA	NA	NA	NA	NA	NA	2927	1280	NA	NA	NA	624	1834	NA	NA	602	NA	NA	NA	518	NA	2652	NA	NA	NA	1634	1126	388	1580	1141	2004	NA	498	NA	1483	1899	NA	2518	NA	NA	NA	NA	1480	NA	NA	497	2717	NA
FBgn0004419	no	NA	NA	NA	NA	NA	1064	NA	NA	NA	NA	NA	NA	NA	1977	NA	NA	NA	NA	NA	NA	NA	NA	NA	NA	NA	NA	NA	NA	2804	NA	NA	NA	NA	NA	NA	NA	NA	NA	NA	NA	NA	NA	NA	NA	NA	NA	NA	NA
FBgn0004426	no	NA	NA	NA	3	17	NA	20	47	9	NA	16	NA	NA	NA	19	39	NA	NA	35	NA	26	27	NA	27	82	61	NA	NA	NA	NA	NA	NA	NA	NA	NA	NA	NA	NA	NA	NA	38	12	8	NA	NA	11	53	19
FBgn0004428	no	NA	15	NA	NA	NA	NA	NA	NA	5	NA	NA	NA	NA	NA	NA	16	NA	6	25	NA	NA	NA	NA	NA	NA	NA	NA	NA	NA	NA	NA	NA	NA	NA	NA	NA	NA	NA	NA	NA	NA	NA	NA	10	NA	NA	NA	NA
FBgn0004429	yes	65	99	42	38	53	13	111	100	57	NA	NA	74	80	61	85	55	NA	99	58	19	98	114	95	113	52	41	123	11	104	88	NA	NA	NA	77	62	93	40	112	42	90	56	43	53	NA	98	18	83	52
FBgn0004431	no	NA	20	NA	10	NA	NA	NA	NA	NA	NA	NA	NA	14	NA	NA	NA	NA	NA	NA	NA	NA	NA	NA	NA	NA	NA	NA	NA	NA	17	NA	NA	22	26	NA	NA	NA	21	NA	NA	NA	11	27	14	NA	NA	NA	NA
FBgn0004432	yes	737	522	821	112	281	117	1012	587	812	1612	20	672	893	798	215	412	633	244	805	132	310	895	NA	222	590	546	767	228	440	958	531	677	275	299	719	1131	871	471	538	349	344	NA	1152	352	21	347	657	309
FBgn0004435	yes	178	314	234	267	NA	NA	108	193	182	NA	39	218	143	NA	208	321	330	20	179	82	164	39	135	339	33	32	362	18	167	318	270	248	216	43	148	296	422	394	212	273	95	49	56	55	153	15	107	322
FBgn0004436	yes	95	168	140	115	93	33	149	134	153	111	87	120	148	102	NA	NA	104	113	NA	35	NA	NA	59	106	43	20	110	26	88	170	78	59	46	54	59	143	139	120	96	119	47	207	90	58	102	NA	82	NA
FBgn0004449	no	NA	NA	NA	NA	NA	NA	30	45	NA	NA	24	NA	NA	NA	NA	11	NA	NA	NA	NA	28	39	NA	NA	NA	NA	NA	NA	16	16	NA	NA	NA	NA	NA	NA	NA	64	NA	13	NA	NA	NA	NA	NA	NA	NA	NA
FBgn0004456	no	NA	NA	NA	NA	NA	NA	NA	NA	NA	NA	NA	NA	NA	NA	NA	NA	NA	NA	NA	NA	NA	NA	NA	NA	NA	NA	NA	NA	NA	NA	NA	NA	NA	NA	NA	NA	NA	NA	NA	NA	NA	NA	NA	NA	NA	NA	NA	NA
FBgn0004462	yes	214	316	178	168	185	77	224	262	326	186	176	270	302	110	210	148	119	196	140	47	284	281	74	147	239	194	295	60	169	324	125	129	222	383	182	278	251	178	276	287	109	382	92	88	245	85	122	126
FBgn0004463	yes	34	121	76	89	95	56	229	132	183	122	139	96	203	121	59	80	32	149	51	NA	139	100	55	76	123	83	163	NA	103	160	48	129	127	199	43	101	187	45	129	67	41	200	64	76	37	19	9	103
FBgn0004465	no	NA	NA	83	84	NA	NA	NA	NA	NA	NA	NA	NA	NA	NA	NA	19	NA	NA	NA	NA	NA	NA	NA	NA	50	21	44	NA	42	61	NA	NA	NA	NA	28	45	40	NA	33	NA	28	75	32	NA	61	NA	NA	NA
FBgn0004507	yes	436	791	299	810	186	131	1191	900	814	912	343	246	1202	678	680	609	NA	980	208	78	1209	1193	265	352	375	551	682	77	329	502	NA	63	1030	1543	621	1155	NA	612	NA	274	NA	1729	530	718	1025	327	292	827
FBgn0004509	yes	12	48	17	38	30	12	117	154	79	NA	19	29	86	58	49	27	38	29	NA	NA	105	97	NA	70	111	96	80	NA	31	114	44	85	124	179	74	134	155	86	76	131	60	214	NA	NA	72	NA	NA	43
FBgn0004510	yes	163	356	228	184	161	101	226	173	248	213	147	209	235	197	199	129	228	175	67	28	174	197	114	199	198	171	115	53	197	345	122	142	203	290	134	250	214	206	189	285	143	108	38	94	206	64	100	239
FBgn0004512	yes	16	98	22	12	NA	9	22	82	60	16	28	51	33	84	32	118	34	38	14	NA	66	67	18	26	21	10	76	NA	36	67	33	40	135	295	31	32	84	89	35	60	91	129	73	89	182	NA	36	44
FBgn0004516	no	NA	47	NA	NA	NA	NA	NA	21	25	18	16	NA	NA	8	13	46	NA	37	NA	NA	80	40	NA	NA	31	NA	73	NA	NA	NA	NA	NA	37	91	12	24	18	29	8	23	NA	77	19	NA	44	NA	NA	17
FBgn0004551	no	357	694	693	812	33	11	617	775	351	324	338	94	556	427	354	508	441	393	230	98	85	119	410	684	974	851	834	175	31	55	135	237	595	970	125	340	850	63	246	637	360	1037	248	134	587	266	248	592
FBgn0004552	no	28	41	22	22	NA	NA	NA	NA	NA	23	39	26	NA	NA	21	NA	14	NA	31	NA	NA	NA	24	28	21	7	28	NA	4	29	21	22	NA	NA	NA	28	NA	NA	NA	NA	19	NA	23	NA	46	NA	NA	20
FBgn0004556	yes	48	84	72	73	167	31	78	49	23	18	50	22	177	18	38	45	19	12	68	18	167	181	87	119	143	122	158	NA	138	199	7	17	118	231	109	193	159	22	54	127	NA	259	115	NA	NA	64	51	179
FBgn0004569	no	NA	NA	NA	NA	NA	NA	NA	NA	NA	NA	NA	NA	NA	NA	NA	NA	NA	NA	NA	NA	NA	NA	NA	NA	NA	NA	NA	NA	NA	NA	NA	NA	NA	NA	NA	NA	NA	NA	NA	NA	NA	15	NA	NA	NA	NA	NA	NA
FBgn0004574	yes	94	166	39	52	52	33	119	103	51	98	80	96	201	NA	280	80	NA	57	23	NA	218	197	54	72	183	147	328	25	172	315	102	121	100	203	127	210	NA	131	252	109	72	176	60	68	67	35	62	222
FBgn0004575	no	NA	NA	NA	NA	NA	NA	NA	NA	NA	NA	NA	NA	NA	NA	NA	21	NA	NA	NA	NA	NA	NA	NA	NA	NA	NA	NA	NA	NA	NA	NA	NA	NA	NA	NA	NA	NA	NA	NA	NA	NA	NA	NA	NA	NA	NA	NA	NA
FBgn0004580	no	NA	34	NA	NA	NA	NA	NA	NA	NA	NA	NA	NA	15	NA	NA	14	NA	NA	11	NA	30	24	NA	13	21	NA	9	NA	NA	NA	NA	NA	6	22	NA	NA	NA	27	28	NA	NA	22	NA	NA	14	NA	NA	NA
FBgn0004583	no	NA	NA	NA	NA	NA	NA	NA	NA	NA	NA	NA	NA	NA	NA	NA	39	12	NA	NA	NA	21	8	NA	NA	NA	NA	NA	NA	NA	NA	17	23	NA	15	NA	8	NA	NA	NA	NA	NA	NA	NA	NA	NA	NA	NA	16
FBgn0004584	yes	154	325	17	66	106	30	123	87	258	36	145	72	115	118	183	164	222	11	68	33	80	100	133	182	84	91	96	NA	202	310	148	125	89	105	72	105	84	58	44	124	33	100	187	45	88	42	43	79
FBgn0004587	yes	146	156	92	90	70	43	NA	NA	328	NA	166	NA	NA	207	64	34	170	15	282	110	38	360	NA	NA	237	269	282	79	296	350	246	259	61	143	245	484	NA	288	292	435	NA	NA	400	109	112	124	261	NA
FBgn0004597	no	NA	NA	29	44	81	NA	98	67	28	NA	110	NA	127	NA	96	14	107	NA	NA	NA	NA	NA	47	69	22	14	NA	NA	79	131	48	59	70	104	77	106	84	85	68	75	15	105	47	50	59	21	37	86
FBgn0004598	yes	234	384	258	410	280	195	223	247	141	143	84	435	424	185	150	303	31	182	199	83	338	345	37	109	172	197	509	25	258	759	119	103	222	378	138	187	741	207	682	338	22	999	75	181	174	83	238	154
FBgn0004603	yes	29	47	65	78	40	28	62	61	66	47	23	55	47	69	66	39	69	9	32	NA	66	68	25	50	62	34	71	17	15	36	13	NA	74	72	53	74	93	NA	22	86	NA	103	50	32	28	17	14	100
FBgn0004606	no	NA	29	14	35	NA	NA	56	36	82	NA	NA	16	47	40	35	11	17	NA	NA	NA	21	19	NA	19	46	21	32	NA	13	55	20	18	38	91	23	15	27	63	28	28	NA	68	14	NA	24	NA	NA	33
FBgn0004611	yes	32	78	49	65	NA	NA	66	75	111	24	NA	39	125	51	64	15	40	83	39	9	111	124	23	58	55	55	75	NA	48	147	42	44	83	151	57	113	41	106	53	62	42	169	9	44	NA	10	NA	106
FBgn0004620	no	NA	NA	NA	NA	NA	NA	NA	NA	NA	NA	NA	NA	NA	NA	NA	NA	NA	NA	NA	NA	NA	NA	NA	NA	NA	NA	NA	NA	NA	NA	NA	NA	NA	NA	NA	NA	NA	NA	NA	NA	NA	NA	NA	NA	NA	NA	NA	NA
FBgn0004623	yes	116	179	12	NA	35	NA	57	71	52	94	80	66	124	58	83	127	65	85	82	8	166	93	66	103	75	67	80	NA	84	100	45	58	102	129	46	108	62	113	52	76	54	96	59	111	67	21	54	59
FBgn0004624	no	173	285	NA	NA	NA	NA	17	NA	265	33	NA	19	18	NA	17	NA	NA	NA	NA	NA	NA	21	NA	NA	38	NA	20	NA	NA	27	NA	NA	19	NA	NA	NA	71	47	NA	NA	NA	34	NA	NA	NA	NA	NA	21
FBgn0004625	no	122	258	150	184	137	43	185	194	195	132	65	105	187	109	191	142	173	107	71	23	103	127	40	122	122	83	189	18	126	198	78	73	179	286	62	179	218	190	153	149	113	270	50	54	152	18	71	218
FBgn0004629	no	203	409	747	641	408	NA	NA	691	141	652	1086	NA	NA	1290	127	249	788	513	395	171	456	451	NA	NA	262	NA	617	302	NA	435	393	779	NA	316	705	800	NA	341	NA	NA	NA	958	2059	NA	522	182	NA	381
FBgn0004635	no	NA	NA	NA	NA	NA	NA	NA	NA	NA	NA	NA	NA	NA	NA	NA	NA	NA	NA	NA	NA	NA	NA	NA	NA	NA	NA	NA	NA	NA	NA	NA	NA	NA	NA	NA	NA	NA	NA	NA	NA	NA	NA	NA	NA	NA	NA	NA	NA
FBgn0004636	yes	109	367	192	287	215	71	240	349	266	132	122	305	390	186	199	262	239	131	135	39	205	171	60	249	346	228	175	61	195	281	162	182	284	373	221	383	205	321	45	209	257	605	239	96	161	85	130	416
FBgn0004638	yes	352	636	146	159	320	162	355	239	413	340	223	470	452	315	365	90	250	213	188	121	NA	90	181	200	387	269	330	104	376	542	115	NA	142	191	327	551	251	326	438	479	178	241	202	13	228	21	35	371
FBgn0004643	no	NA	NA	503	511	NA	NA	NA	NA	136	67	79	NA	NA	168	71	353	437	NA	237	97	NA	NA	236	385	517	492	80	127	NA	NA	85	99	NA	NA	NA	NA	NA	141	NA	105	234	NA	409	NA	NA	NA	NA	594
FBgn0004646	no	11	16	23	24	NA	NA	9	31	52	19	NA	25	76	23	107	29	18	22	9	NA	34	30	NA	36	66	25	76	NA	NA	17	16	16	17	26	12	26	45	27	21	32	10	50	NA	NA	84	NA	NA	15
FBgn0004647	no	NA	NA	23	10	NA	NA	NA	NA	8	NA	NA	NA	NA	NA	NA	NA	NA	NA	NA	NA	NA	NA	NA	NA	NA	NA	NA	NA	NA	NA	NA	NA	NA	14	NA	NA	NA	NA	NA	NA	NA	42	NA	16	NA	NA	NA	NA
FBgn0004648	yes	143	218	NA	NA	112	88	191	169	264	136	NA	149	293	13	165	38	116	170	106	26	261	232	108	150	205	155	18	24	46	57	94	117	244	282	46	81	159	129	180	147	122	350	123	118	188	18	33	243
FBgn0004649	yes	1413	1820	1512	1696	1159	784	1548	1673	1596	1379	1317	2313	2184	2048	2346	2259	2008	2638	1910	532	2578	2920	1350	1973	2096	2063	2573	527	1483	2705	1151	1420	921	1748	1652	1890	2821	2004	2502	2121	1422	3576	1008	938	1534	818	1170	2518
FBgn0004650	yes	13	22	149	128	19	NA	26	25	61	215	12	47	36	21	26	74	79	59	14	NA	26	34	NA	23	20	25	114	NA	22	23	13	14	160	191	16	23	41	123	32	113	182	53	17	42	35	131	12	36
FBgn0004654	no	63	86	181	138	NA	NA	144	179	53	NA	155	NA	76	NA	NA	46	177	131	NA	NA	NA	NA	NA	NA	NA	NA	199	9	82	65	136	119	174	171	157	254	74	NA	63	170	119	NA	133	84	194	72	117	165
FBgn0004655	no	161	321	185	210	NA	NA	243	180	392	54	76	12	222	NA	NA	142	193	241	NA	NA	NA	NA	NA	NA	NA	NA	305	31	247	361	124	140	193	446	172	265	264	34	302	243	189	NA	87	120	218	91	149	217
FBgn0004656	no	NA	NA	NA	45	81	NA	123	296	129	95	14	91	NA	NA	69	91	60	187	NA	NA	66	106	NA	72	240	181	122	9	41	151	54	57	80	239	75	122	107	155	148	68	86	290	26	NA	84	22	16	108
FBgn0004657	yes	117	224	211	367	144	90	324	461	104	193	158	217	287	42	141	344	298	379	77	22	224	221	78	210	384	299	394	16	131	372	77	78	400	585	111	217	58	318	160	227	284	487	90	59	282	28	37	390
FBgn0004666	no	NA	NA	NA	16	NA	NA	NA	12	NA	NA	NA	NA	NA	NA	NA	NA	NA	NA	NA	NA	NA	NA	NA	NA	NA	NA	23	NA	NA	NA	NA	NA	NA	22	NA	18	NA	NA	NA	NA	NA	27	NA	NA	NA	NA	NA	NA
FBgn0004687	yes	131	173	98	169	NA	NA	NA	NA	484	70	81	93	163	89	101	119	340	138	262	97	247	197	238	465	616	421	NA	90	61	157	113	71	126	273	60	105	401	NA	136	125	267	326	121	147	511	168	137	555
FBgn0004698	yes	141	263	232	188	343	156	198	141	798	201	42	512	204	261	244	108	NA	88	310	165	176	196	345	508	167	110	170	43	200	267	155	188	688	1001	196	282	183	144	562	64	127	267	187	253	459	189	97	582
FBgn0004782	no	NA	NA	NA	NA	NA	NA	NA	NA	NA	NA	NA	NA	NA	NA	NA	NA	NA	NA	NA	NA	NA	NA	NA	NA	NA	NA	NA	NA	NA	NA	NA	NA	NA	NA	NA	NA	NA	NA	NA	NA	NA	NA	NA	NA	NA	NA	NA	NA
FBgn0004784	yes	14	60	11	17	NA	NA	102	105	106	31	159	143	40	30	20	161	26	217	132	23	43	50	78	117	98	101	105	NA	NA	38	27	49	233	315	49	104	105	68	178	151	24	199	147	233	235	16	72	100
FBgn0004795	yes	246	442	313	515	317	250	299	378	296	87	163	37	425	242	190	273	162	178	87	25	236	341	95	271	431	412	390	73	209	374	41	59	341	605	96	116	386	296	465	403	254	824	200	51	270	26	139	329
FBgn0004797	no	11	24	19	NA	NA	NA	21	17	14	29	15	14	NA	20	41	26	16	NA	NA	NA	NA	NA	10	11	28	22	30	NA	NA	NA	28	21	25	34	NA	NA	17	43	8	18	NA	102	12	17	NA	NA	15	17
FBgn0004811	yes	236	419	250	252	124	66	172	198	429	203	35	88	264	NA	197	43	162	109	141	66	182	246	NA	NA	89	62	141	8	12	61	174	149	182	407	55	135	39	99	105	10	NA	462	182	31	109	76	22	45
FBgn0004828	yes	202	320	392	594	295	128	764	1037	329	521	256	906	950	578	898	979	164	521	564	260	1077	969	622	942	254	320	NA	198	31	408	201	NA	712	994	91	NA	499	51	253	215	NA	NA	171	549	NA	56	178	NA
FBgn0004832	no	NA	NA	125	133	121	48	124	120	NA	NA	NA	NA	NA	NA	NA	NA	NA	96	NA	NA	37	27	NA	NA	NA	NA	NA	38	NA	NA	68	115	NA	NA	28	63	NA	28	78	40	NA	NA	63	NA	87	14	48	NA
FBgn0004834	no	22	44	33	NA	25	12	26	31	141	52	34	90	33	36	54	94	82	72	33	NA	36	42	14	51	52	42	70	NA	26	71	42	35	40	63	NA	25	63	122	32	129	19	101	28	NA	21	21	18	19
FBgn0004837	no	50	99	56	110	27	NA	80	96	133	40	NA	51	127	54	29	63	NA	NA	NA	NA	25	25	13	44	76	51	48	NA	44	107	NA	NA	94	140	NA	NA	99	51	62	59	13	174	NA	25	68	NA	NA	39
FBgn0004838	no	257	428	713	904	NA	NA	515	461	NA	NA	NA	NA	226	496	NA	NA	NA	NA	NA	NA	562	253	NA	NA	NA	NA	589	75	561	379	351	285	221	379	389	665	NA	NA	NA	228	NA	NA	491	293	410	NA	NA	628
FBgn0004839	no	NA	NA	NA	NA	NA	NA	NA	NA	NA	NA	NA	NA	NA	NA	NA	NA	NA	NA	NA	NA	NA	NA	NA	NA	NA	NA	NA	NA	NA	NA	NA	NA	NA	NA	NA	NA	NA	NA	NA	NA	NA	NA	NA	NA	NA	NA	NA	NA
FBgn0004852	no	NA	NA	NA	NA	NA	NA	NA	NA	NA	NA	NA	NA	NA	NA	NA	21	NA	NA	NA	NA	24	25	NA	NA	NA	NA	NA	NA	NA	NA	NA	NA	NA	NA	NA	NA	NA	28	NA	NA	NA	NA	NA	NA	37	NA	NA	NA
FBgn0004855	yes	73	143	177	94	257	70	240	120	119	255	227	NA	194	NA	113	94	208	112	160	91	185	168	174	173	194	194	238	69	219	220	101	134	NA	NA	124	239	172	191	168	164	58	141	NA	207	61	38	82	264
FBgn0004856	yes	40	83	45	16	30	10	77	70	127	22	22	32	118	55	45	18	34	41	268	99	99	99	18	29	47	51	NA	54	171	314	291	322	431	545	314	409	58	NA	87	91	258	575	40	21	59	11	143	184
FBgn0004858	no	NA	NA	NA	NA	NA	NA	NA	NA	NA	NA	NA	NA	NA	NA	NA	NA	NA	NA	NA	NA	11	NA	NA	NA	NA	NA	NA	NA	NA	NA	NA	NA	NA	NA	NA	NA	NA	NA	NA	NA	NA	NA	NA	NA	NA	NA	NA	NA
FBgn0004859	no	NA	NA	NA	NA	NA	NA	NA	NA	NA	NA	NA	NA	NA	NA	NA	21	NA	NA	NA	NA	NA	NA	NA	NA	NA	NA	NA	NA	NA	NA	NA	NA	NA	NA	NA	NA	NA	NA	NA	NA	NA	NA	NA	NA	NA	NA	NA	NA
FBgn0004860	no	NA	NA	NA	NA	NA	NA	NA	NA	16	NA	NA	NA	NA	NA	NA	NA	NA	NA	NA	NA	NA	NA	NA	NA	NA	NA	NA	NA	NA	22	NA	NA	NA	13	NA	NA	18	NA	NA	NA	10	NA	NA	NA	NA	NA	NA	NA
FBgn0004864	no	62	114	37	95	52	33	35	73	134	12	18	58	117	50	68	68	44	44	NA	NA	134	102	29	97	157	112	128	NA	NA	140	51	38	84	152	51	74	69	42	192	27	36	182	NA	NA	39	NA	27	94
FBgn0004867	no	NA	NA	NA	NA	1049	NA	NA	NA	NA	NA	NA	NA	NA	NA	NA	NA	NA	NA	NA	NA	NA	NA	NA	NA	NA	NA	NA	NA	NA	NA	NA	NA	NA	NA	NA	NA	NA	NA	NA	NA	NA	NA	NA	NA	NA	NA	NA	NA
FBgn0004868	yes	286	223	886	592	358	67	NA	NA	975	234	663	225	313	NA	640	225	884	232	524	286	171	284	137	406	602	689	NA	140	658	850	664	695	507	556	330	567	NA	452	620	679	185	747	419	162	117	442	453	279
FBgn0004872	yes	339	493	690	626	441	167	299	412	900	270	NA	144	607	193	201	474	NA	436	175	87	526	535	192	445	708	507	416	129	319	767	496	330	525	831	217	338	295	405	516	NA	188	NA	268	104	407	100	223	522
FBgn0004873	no	232	330	433	320	300	124	277	445	368	404	188	435	667	386	378	563	269	411	250	81	231	184	203	524	630	507	703	87	255	817	352	343	575	1023	140	279	624	434	238	632	160	292	197	127	340	208	129	564
FBgn0004875	yes	85	231	386	557	242	97	298	568	559	126	70	158	317	185	323	298	274	274	109	45	285	296	14	242	444	311	181	28	149	465	215	192	260	579	108	207	362	313	347	248	183	663	64	74	247	63	88	319
FBgn0004876	yes	35	40	66	151	89	42	117	369	126	70	NA	43	39	39	202	127	50	67	30	11	190	161	24	213	228	118	220	NA	86	244	163	94	58	118	48	48	61	76	70	144	109	536	10	NA	69	23	52	215
FBgn0004882	no	56	74	205	329	56	26	19	101	100	47	NA	70	159	125	116	93	42	84	54	NA	213	189	NA	34	153	62	259	10	13	97	129	110	116	212	46	60	168	23	162	44	91	426	NA	NA	36	11	13	178
FBgn0004885	no	NA	NA	14	NA	NA	NA	NA	58	12	NA	NA	NA	NA	NA	21	92	13	25	47	NA	247	198	12	95	57	14	155	NA	NA	NA	NA	NA	65	195	11	22	38	39	85	44	44	123	NA	48	15	NA	37	NA
FBgn0004888	yes	NA	848	304	267	164	118	742	729	193	10	679	317	73	828	413	193	290	192	677	244	NA	254	321	164	475	394	NA	182	198	879	339	699	422	725	NA	220	218	483	160	352	86	646	461	441	NA	75	NA	365
FBgn0004889	yes	308	435	301	261	212	76	450	330	NA	NA	113	455	NA	268	394	NA	386	341	12	36	483	438	176	164	175	277	390	95	104	297	159	135	407	517	224	300	201	512	296	243	170	349	149	61	323	NA	117	217
FBgn0004892	no	NA	NA	NA	NA	NA	NA	NA	NA	NA	NA	NA	NA	NA	NA	NA	NA	NA	NA	NA	NA	NA	NA	NA	NA	NA	NA	NA	NA	NA	NA	NA	NA	NA	NA	NA	NA	NA	NA	NA	NA	NA	NA	NA	NA	NA	NA	NA	NA
FBgn0004893	no	NA	16	NA	NA	NA	NA	NA	NA	27	NA	NA	NA	33	NA	NA	NA	NA	NA	NA	NA	62	50	NA	NA	NA	NA	43	NA	NA	NA	NA	NA	34	38	NA	NA	NA	29	10	NA	NA	24	NA	NA	22	NA	NA	NA
FBgn0004901	yes	77	147	139	67	29	41	132	152	137	124	63	40	90	65	91	32	92	74	45	35	136	136	64	92	42	29	NA	27	114	181	45	45	113	189	57	87	99	69	117	9	NA	120	100	25	85	47	43	89
FBgn0004903	no	NA	9	89	117	47	NA	NA	NA	22	NA	NA	26	27	NA	NA	NA	7	NA	44	NA	55	69	NA	46	NA	NA	NA	NA	NA	14	11	NA	16	30	NA	63	10	NA	46	12	NA	25	NA	18	79	11	NA	NA
FBgn0004907	yes	27	388	740	748	204	44	29	236	NA	152	190	238	563	181	223	217	170	453	235	75	39	331	NA	NA	20	166	232	48	12	355	177	216	253	416	133	28	249	223	212	250	102	45	NA	NA	NA	180	154	246
FBgn0004908	no	57	108	92	77	NA	NA	NA	NA	NA	56	NA	NA	NA	NA	NA	44	56	NA	NA	NA	NA	NA	NA	NA	NA	NA	NA	NA	65	122	NA	NA	NA	NA	NA	NA	NA	NA	NA	NA	NA	NA	53	NA	NA	NA	NA	NA
FBgn0004910	no	28	107	NA	11	NA	NA	46	59	64	83	35	28	32	31	65	126	33	61	58	NA	117	160	61	96	65	42	102	NA	NA	25	9	NA	106	126	31	60	65	75	76	81	20	48	45	18	90	NA	24	50
FBgn0004913	no	NA	NA	NA	NA	NA	NA	NA	NA	NA	NA	NA	NA	87	NA	NA	NA	NA	NA	NA	NA	NA	NA	40	62	250	199	72	19	136	305	47	49	NA	NA	213	230	92	188	NA	NA	NA	NA	45	NA	NA	NA	109	81
FBgn0004914	yes	93	180	60	81	141	58	NA	17	56	121	119	131	71	NA	190	99	231	177	98	13	74	126	NA	33	105	73	239	NA	120	215	56	49	188	349	51	84	232	232	125	43	NA	108	96	49	17	20	NA	167
FBgn0004915	yes	133	306	281	174	NA	NA	300	232	263	147	201	163	364	259	216	153	245	233	117	65	276	248	108	160	192	222	199	67	251	411	194	184	181	425	183	352	274	164	NA	286	78	415	170	123	247	25	63	297
FBgn0004919	no	NA	NA	NA	NA	NA	NA	NA	NA	NA	NA	NA	NA	NA	NA	NA	NA	NA	NA	NA	NA	NA	NA	NA	NA	NA	NA	NA	NA	NA	NA	NA	NA	NA	13	NA	NA	NA	NA	NA	NA	NA	NA	NA	NA	NA	NA	NA	NA
FBgn0004921	yes	18	55	NA	NA	40	16	201	432	530	175	90	26	367	35	196	31	133	39	NA	NA	54	54	16	48	279	142	112	NA	264	447	356	392	220	481	37	76	30	418	552	25	27	184	12	NA	24	NA	NA	NA
FBgn0004922	no	NA	NA	NA	NA	NA	NA	NA	NA	NA	NA	NA	NA	NA	NA	NA	NA	NA	NA	NA	NA	NA	NA	NA	NA	NA	NA	NA	535	NA	NA	NA	NA	NA	NA	NA	NA	NA	NA	NA	NA	NA	NA	NA	NA	NA	1217	NA	NA
FBgn0004924	yes	47	95	31	7	46	45	56	NA	132	119	NA	NA	62	174	NA	NA	93	63	NA	NA	195	151	16	53	269	208	301	64	176	366	30	27	34	147	36	46	14	281	NA	39	212	71	63	30	84	80	NA	261
FBgn0004926	yes	394	870	476	477	550	279	999	750	546	NA	446	NA	552	775	157	395	462	195	226	NA	595	687	367	538	373	186	523	123	304	1296	249	202	432	527	237	NA	22	561	NA	472	195	292	1270	435	675	NA	149	NA
FBgn0004957	yes	59	69	52	58	28	NA	84	70	43	34	23	44	40	36	20	31	56	38	NA	NA	65	73	8	18	26	28	115	NA	37	80	26	44	37	54	82	119	59	20	15	64	57	64	56	35	16	14	NA	47
FBgn0005198	no	11	41	22	59	24	NA	33	60	65	34	10	13	46	NA	41	82	35	49	16	NA	50	53	NA	29	32	17	60	NA	NA	50	NA	NA	23	148	39	61	64	61	71	20	NA	160	NA	NA	22	NA	NA	32
FBgn0005278	no	NA	NA	NA	NA	NA	NA	NA	NA	NA	NA	NA	NA	NA	NA	89	NA	97	NA	NA	NA	NA	NA	311	237	NA	NA	NA	NA	NA	11	112	104	NA	NA	NA	NA	83	NA	NA	NA	176	12	NA	NA	NA	34	116	NA
FBgn0005322	no	NA	NA	NA	NA	NA	NA	232	147	NA	NA	153	NA	402	169	222	NA	248	336	NA	NA	350	393	160	206	NA	NA	183	72	88	97	NA	NA	304	388	192	362	374	241	NA	449	NA	421	NA	NA	185	NA	149	434
FBgn0005355	yes	96	111	128	135	NA	NA	165	157	131	NA	86	182	171	77	91	75	142	106	72	21	198	180	75	123	160	99	117	46	149	270	134	159	NA	NA	NA	NA	243	115	128	112	NA	329	74	80	NA	57	80	103
FBgn0005386	yes	NA	32	18	65	105	37	39	131	249	34	NA	16	74	45	NA	61	30	NA	42	20	145	193	NA	70	198	121	99	NA	104	242	NA	NA	161	307	22	71	71	55	17	63	23	138	70	NA	137	NA	13	148
FBgn0005390	yes	224	386	464	473	300	129	412	359	403	297	278	200	598	227	317	430	257	465	278	54	447	512	168	253	519	377	508	31	289	458	143	194	274	413	156	296	377	207	450	355	154	463	252	124	282	109	280	337
FBgn0005391	no	NA	NA	NA	1079	802	29	NA	NA	NA	209	NA	1624	NA	NA	NA	NA	884	NA	3209	734	NA	NA	NA	NA	NA	NA	NA	326	NA	1805	1772	896	2988	NA	858	845	NA	NA	NA	NA	NA	NA	867	NA	3319	592	NA	NA
FBgn0005410	no	16	57	NA	NA	57	20	73	90	267	70	16	NA	39	95	NA	43	50	13	NA	NA	NA	NA	NA	NA	NA	NA	29	NA	NA	49	24	21	31	37	NA	NA	46	23	32	45	24	82	40	NA	129	22	NA	NA
FBgn0005411	no	126	NA	NA	NA	NA	NA	286	68	NA	247	NA	94	NA	NA	82	NA	NA	NA	NA	NA	NA	146	NA	NA	NA	NA	NA	55	NA	NA	NA	125	NA	NA	NA	NA	NA	NA	NA	NA	NA	NA	NA	115	NA	54	95	NA
FBgn0005427	no	NA	20	NA	NA	12	NA	16	19	37	NA	NA	12	55	NA	NA	NA	NA	NA	NA	NA	21	28	NA	NA	53	27	NA	NA	NA	NA	7	NA	24	63	NA	NA	31	17	48	8	19	40	NA	NA	NA	NA	NA	21
FBgn0005511	no	NA	NA	NA	NA	NA	NA	NA	NA	NA	NA	NA	NA	NA	NA	NA	NA	NA	NA	NA	NA	NA	NA	NA	NA	NA	NA	NA	NA	NA	NA	NA	NA	NA	NA	NA	NA	NA	NA	NA	NA	NA	NA	NA	NA	NA	NA	NA	NA
FBgn0005533	no	NA	18	NA	NA	NA	NA	NA	NA	1068	NA	NA	NA	NA	NA	NA	NA	NA	NA	NA	NA	NA	NA	NA	NA	NA	836	NA	393	NA	NA	NA	NA	NA	NA	857	NA	NA	NA	853	NA	NA	NA	NA	NA	NA	1014	NA	NA
FBgn0005536	yes	267	561	221	407	202	130	196	233	372	120	130	239	186	351	224	278	148	304	124	30	376	367	94	242	292	234	314	13	160	366	150	131	305	536	141	261	331	324	322	313	226	493	162	124	157	57	131	286
FBgn0005564	no	NA	NA	NA	NA	NA	NA	NA	NA	NA	NA	NA	NA	NA	NA	NA	NA	NA	NA	NA	NA	NA	NA	NA	NA	NA	NA	NA	NA	NA	NA	NA	NA	NA	NA	NA	NA	NA	NA	NA	NA	NA	NA	NA	NA	NA	NA	NA	NA
FBgn0005585	no	NA	NA	353	340	NA	NA	784	511	NA	NA	931	357	NA	NA	NA	NA	NA	NA	274	107	814	NA	NA	459	802	821	NA	NA	984	515	NA	NA	332	581	312	NA	NA	NA	NA	1066	625	615	NA	NA	NA	NA	381	NA
FBgn0005586	no	NA	NA	NA	NA	NA	NA	18	NA	NA	NA	NA	NA	8	NA	NA	12	NA	NA	NA	NA	11	25	NA	15	NA	NA	15	NA	NA	NA	NA	NA	NA	14	NA	13	NA	13	NA	NA	NA	19	NA	NA	16	NA	NA	NA
FBgn0005592	no	12	15	12	NA	13	NA	15	NA	NA	NA	NA	NA	14	NA	NA	NA	NA	NA	NA	NA	NA	12	10	NA	10	11	NA	NA	9	15	11	11	13	12	NA	18	NA	NA	NA	22	NA	NA	15	10	NA	NA	NA	NA
FBgn0005596	yes	200	392	213	270	175	124	33	62	269	137	22	278	98	59	37	204	119	137	51	11	248	253	79	242	365	309	371	34	251	490	116	117	124	201	218	327	340	392	315	73	96	329	175	49	195	40	108	32
FBgn0005612	no	9	12	NA	17	NA	NA	NA	15	NA	NA	NA	NA	27	NA	18	NA	NA	26	NA	NA	31	28	NA	NA	30	NA	49	NA	NA	NA	NA	NA	NA	21	NA	NA	NA	31	NA	NA	13	45	NA	NA	15	NA	NA	20
FBgn0005614	yes	NA	NA	20	NA	98	58	119	121	151	77	110	48	126	NA	NA	192	72	141	182	18	299	350	87	161	138	144	226	NA	48	73	62	82	204	318	117	213	108	302	NA	201	100	350	99	206	203	37	91	104
FBgn0005616	no	NA	NA	NA	NA	NA	NA	NA	NA	NA	NA	NA	NA	NA	NA	NA	NA	NA	NA	NA	NA	15	14	NA	NA	NA	NA	NA	NA	NA	NA	NA	NA	NA	NA	NA	NA	NA	NA	NA	NA	NA	NA	NA	NA	NA	NA	NA	NA
FBgn0005617	yes	113	142	102	101	207	116	420	315	236	82	217	101	457	296	81	285	85	135	167	64	184	232	159	251	357	307	224	24	185	420	110	117	76	81	111	149	238	217	365	356	136	587	253	70	126	76	109	367
FBgn0005624	no	NA	13	NA	NA	NA	NA	23	23	18	NA	NA	NA	29	NA	NA	NA	20	NA	NA	NA	20	24	NA	NA	16	20	NA	NA	23	23	NA	NA	19	61	NA	23	NA	13	14	NA	NA	121	10	NA	NA	NA	NA	NA
FBgn0005626	no	NA	NA	NA	NA	NA	NA	NA	NA	NA	NA	NA	NA	NA	NA	NA	38	NA	NA	NA	NA	36	30	NA	NA	NA	NA	NA	NA	NA	NA	NA	NA	NA	50	NA	NA	NA	NA	19	NA	NA	36	NA	NA	NA	NA	NA	NA
FBgn0005629	no	NA	NA	NA	NA	NA	NA	NA	NA	NA	NA	NA	NA	NA	NA	NA	NA	NA	NA	NA	NA	NA	13	NA	NA	NA	NA	NA	NA	NA	NA	NA	NA	NA	NA	NA	NA	NA	NA	13	NA	NA	14	NA	NA	NA	NA	NA	NA
FBgn0005630	yes	434	1182	1149	1583	824	401	1477	1625	717	364	618	657	1061	749	893	758	1153	949	398	164	1101	1294	434	823	1251	975	583	148	534	1551	530	498	1051	1825	732	1143	1260	961	1178	1236	570	2886	430	226	1168	389	289	1092
FBgn0005631	no	NA	NA	NA	NA	NA	NA	NA	NA	NA	NA	NA	NA	NA	NA	NA	NA	NA	NA	NA	NA	NA	NA	NA	NA	NA	NA	NA	NA	NA	NA	NA	NA	NA	NA	NA	NA	NA	NA	NA	NA	NA	NA	NA	NA	NA	NA	NA	NA
FBgn0005632	yes	138	265	52	NA	NA	NA	NA	14	14	57	25	193	176	253	61	250	112	154	50	14	232	258	31	123	56	103	199	13	62	237	92	74	NA	29	66	115	188	73	NA	135	109	264	68	22	169	73	21	154
FBgn0005633	no	NA	NA	NA	NA	NA	NA	NA	NA	NA	NA	NA	NA	NA	NA	NA	NA	NA	NA	NA	NA	NA	NA	NA	NA	NA	NA	NA	NA	NA	NA	NA	NA	NA	NA	NA	NA	NA	NA	14	NA	NA	NA	12	NA	NA	NA	10	16
FBgn0005634	yes	71	144	102	189	68	41	146	221	207	93	31	148	225	132	175	214	133	152	65	11	215	278	15	156	231	166	266	12	87	273	107	127	169	268	73	87	183	245	178	164	101	393	59	30	166	43	55	32
FBgn0005640	no	65	95	86	114	23	NA	42	91	82	NA	14	51	161	20	97	87	76	105	NA	NA	87	84	11	43	122	62	43	NA	NA	34	51	36	67	157	10	14	92	71	32	48	34	72	NA	13	68	19	NA	102
FBgn0005642	yes	242	364	352	414	165	92	170	189	219	202	128	144	286	310	152	108	197	160	152	58	315	309	147	237	39	38	147	28	197	237	123	84	202	407	164	237	233	177	185	216	90	369	61	203	191	73	145	176
FBgn0005648	no	NA	NA	NA	NA	NA	NA	NA	NA	NA	NA	52	NA	NA	45	NA	NA	NA	NA	NA	NA	NA	NA	NA	NA	NA	NA	NA	NA	NA	NA	NA	NA	NA	NA	55	NA	NA	NA	NA	NA	NA	NA	NA	NA	35	NA	NA	NA
FBgn0005649	yes	271	566	1105	950	675	339	1207	906	515	635	629	832	696	1249	376	269	395	346	437	252	795	1010	412	737	757	810	815	290	470	835	536	770	1023	1483	540	1235	815	336	759	620	453	1787	342	345	143	360	435	757
FBgn0005655	no	839	1432	NA	NA	221	NA	1108	871	NA	NA	NA	207	NA	147	177	NA	157	67	204	NA	NA	NA	NA	NA	87	62	390	NA	NA	NA	322	356	174	320	NA	NA	505	276	316	993	NA	318	424	NA	111	NA	408	312
FBgn0005659	no	NA	NA	NA	NA	NA	NA	NA	NA	NA	NA	NA	NA	NA	NA	NA	28	NA	NA	NA	NA	NA	NA	NA	NA	13	NA	15	NA	NA	NA	NA	NA	12	26	NA	10	NA	NA	NA	NA	NA	15	NA	NA	26	NA	NA	13
FBgn0005664	no	NA	26	NA	NA	NA	NA	NA	NA	NA	NA	NA	NA	34	NA	NA	NA	NA	NA	NA	NA	NA	NA	NA	NA	NA	NA	NA	NA	NA	NA	NA	NA	NA	31	NA	NA	NA	NA	NA	NA	NA	14	NA	NA	NA	NA	NA	NA
FBgn0005666	no	NA	NA	NA	NA	NA	NA	NA	NA	NA	NA	NA	NA	NA	NA	NA	13	NA	NA	NA	NA	NA	NA	NA	NA	NA	NA	NA	NA	NA	NA	NA	NA	NA	NA	NA	NA	NA	NA	NA	NA	NA	NA	NA	NA	NA	NA	NA	NA
FBgn0005670	no	NA	20	11	NA	NA	NA	16	19	NA	NA	NA	NA	NA	NA	NA	23	12	48	NA	NA	NA	NA	NA	NA	NA	NA	42	NA	NA	NA	NA	13	38	67	NA	12	NA	NA	NA	35	41	NA	NA	22	62	NA	NA	10
FBgn0005671	no	137	268	NA	NA	319	57	NA	NA	12	NA	NA	NA	NA	481	NA	NA	NA	160	113	30	220	189	NA	NA	NA	NA	228	NA	169	499	NA	NA	NA	NA	129	NA	NA	588	481	NA	63	812	NA	28	449	NA	NA	153
FBgn0005672	no	21	NA	NA	NA	37	19	33	NA	NA	NA	NA	NA	53	NA	NA	32	NA	NA	NA	NA	NA	NA	16	40	NA	41	50	NA	NA	NA	30	31	NA	NA	22	37	NA	33	44	26	29	119	21	NA	NA	NA	15	NA
FBgn0005674	yes	229	278	359	467	451	244	350	331	352	236	285	316	338	180	631	425	524	669	243	90	641	618	182	429	565	489	537	106	394	811	316	312	457	739	280	407	666	345	481	449	201	813	130	204	297	153	266	526
FBgn0005683	yes	84	110	94	90	68	45	110	87	207	114	17	45	312	76	NA	12	29	167	NA	NA	210	274	NA	NA	73	52	132	44	199	344	99	132	255	330	150	267	141	195	18	129	23	217	211	NA	252	NA	99	284
FBgn0005694	no	28	37	NA	NA	167	62	NA	NA	NA	NA	NA	40	NA	89	85	NA	49	153	NA	NA	NA	NA	44	79	NA	NA	132	NA	NA	NA	NA	NA	NA	NA	122	295	278	247	NA	NA	118	NA	85	NA	NA	123	NA	413
FBgn0005695	yes	202	394	290	242	148	56	NA	NA	244	NA	222	289	117	NA	168	151	NA	234	93	53	312	330	134	228	238	311	104	75	464	719	187	126	117	210	NA	NA	320	133	152	165	117	278	54	11	169	NA	97	212
FBgn0005696	no	89	176	NA	NA	NA	NA	NA	NA	41	NA	NA	NA	28	NA	23	NA	126	NA	14	NA	39	39	NA	NA	56	47	201	NA	42	44	202	181	135	311	96	178	171	27	NA	252	135	238	221	72	184	95	NA	245
FBgn0005771	no	NA	NA	NA	NA	NA	NA	7	27	16	NA	NA	15	15	NA	22	24	NA	NA	8	NA	67	53	NA	33	NA	NA	NA	NA	NA	14	NA	15	13	40	NA	NA	13	22	45	NA	NA	50	NA	NA	14	NA	NA	NA
FBgn0005777	no	NA	NA	242	209	20	NA	107	20	150	169	74	193	252	89	NA	NA	NA	NA	NA	NA	19	31	NA	NA	20	149	NA	NA	NA	NA	116	124	26	21	70	226	224	47	NA	210	70	204	NA	NA	NA	NA	NA	130
FBgn0008635	yes	73	58	84	149	27	29	130	256	144	128	51	134	94	68	166	183	78	113	NA	NA	254	231	29	165	155	149	168	17	64	249	106	111	143	307	56	91	172	175	66	99	67	286	69	NA	62	32	18	130
FBgn0008654	no	NA	NA	NA	NA	NA	NA	NA	NA	NA	NA	NA	NA	NA	NA	NA	NA	NA	NA	NA	NA	NA	NA	NA	NA	NA	NA	NA	NA	NA	NA	NA	NA	NA	NA	NA	NA	NA	NA	NA	NA	NA	NA	NA	NA	NA	NA	NA	NA
FBgn0010014	no	NA	NA	NA	NA	NA	NA	NA	NA	NA	NA	NA	NA	NA	NA	NA	NA	NA	NA	NA	NA	NA	NA	NA	NA	NA	NA	NA	NA	NA	NA	NA	NA	18	NA	NA	NA	NA	NA	NA	NA	NA	18	NA	NA	NA	NA	NA	NA
FBgn0010015	no	NA	NA	NA	NA	NA	NA	NA	NA	NA	NA	NA	NA	NA	NA	NA	NA	NA	NA	NA	NA	NA	NA	NA	NA	NA	NA	NA	NA	NA	NA	NA	NA	NA	NA	NA	NA	NA	NA	NA	NA	NA	NA	NA	NA	NA	NA	NA	NA
FBgn0010019	no	NA	NA	NA	NA	555	NA	680	1280	1433	NA	NA	1923	NA	NA	985	NA	611	NA	420	198	NA	NA	334	NA	NA	NA	NA	157	NA	NA	1029	NA	2572	941	NA	NA	628	NA	771	NA	NA	NA	1725	348	NA	NA	NA	1271
FBgn0010038	no	NA	NA	NA	NA	NA	NA	19	NA	NA	NA	NA	NA	42	NA	NA	NA	NA	NA	19	NA	NA	NA	NA	NA	NA	NA	9	NA	NA	NA	NA	NA	NA	NA	NA	NA	NA	NA	NA	NA	NA	NA	NA	NA	NA	NA	NA	NA
FBgn0010039	no	NA	NA	NA	NA	NA	NA	46	14	NA	NA	NA	NA	25	NA	NA	NA	NA	30	15	NA	NA	NA	NA	NA	NA	NA	23	NA	16	17	NA	NA	NA	NA	NA	NA	NA	11	NA	NA	NA	NA	NA	NA	NA	NA	12	NA
FBgn0010051	no	NA	NA	NA	NA	NA	NA	13	51	NA	NA	NA	NA	19	NA	NA	NA	NA	NA	NA	NA	20	34	NA	NA	NA	NA	21	NA	NA	NA	NA	NA	25	82	NA	NA	NA	11	34	NA	NA	82	NA	NA	31	NA	NA	NA
FBgn0010053	yes	184	386	253	211	155	106	317	321	150	144	315	209	549	249	161	222	194	274	253	61	510	403	134	125	204	188	401	41	160	169	132	138	464	495	139	323	270	341	136	144	141	512	164	367	420	56	327	265
FBgn0010078	no	NA	NA	NA	NA	NA	NA	NA	NA	NA	NA	NA	NA	NA	NA	NA	NA	NA	NA	NA	NA	NA	NA	NA	NA	NA	NA	NA	NA	NA	NA	NA	NA	NA	NA	1923	2539	NA	NA	NA	NA	NA	NA	NA	NA	NA	NA	NA	NA
FBgn0010083	no	94	211	232	226	NA	NA	146	115	NA	NA	NA	NA	105	117	239	NA	NA	69	214	74	NA	85	202	169	NA	NA	NA	NA	NA	NA	NA	NA	98	242	166	201	NA	109	NA	NA	NA	NA	NA	271	186	105	47	70
FBgn0010097	yes	177	474	NA	NA	303	124	214	202	227	268	226	301	24	127	176	166	NA	19	37	26	182	286	177	112	67	NA	201	56	263	423	123	137	247	359	169	272	NA	133	245	241	157	146	231	178	216	110	NA	102
FBgn0010100	no	NA	285	197	NA	NA	NA	195	NA	NA	NA	NA	168	NA	90	241	329	143	212	NA	NA	NA	NA	80	250	522	489	321	46	NA	197	119	NA	NA	NA	144	NA	NA	256	NA	NA	NA	NA	36	106	261	196	89	513
FBgn0010105	no	NA	NA	NA	NA	NA	NA	NA	NA	NA	NA	NA	NA	NA	NA	NA	NA	NA	NA	NA	NA	NA	NA	NA	NA	NA	NA	NA	NA	NA	NA	NA	NA	NA	NA	NA	NA	NA	NA	NA	NA	NA	NA	NA	NA	NA	NA	NA	NA
FBgn0010110	no	NA	NA	52	123	NA	NA	27	120	98	NA	NA	NA	88	NA	NA	22	NA	28	NA	NA	NA	NA	NA	NA	NA	NA	NA	NA	13	108	17	28	87	214	13	41	92	40	42	NA	46	189	NA	NA	41	NA	NA	NA
FBgn0010113	yes	195	298	233	374	115	50	275	329	389	133	111	159	228	214	221	214	195	216	52	17	217	236	43	178	213	155	212	27	115	235	112	110	232	527	135	234	284	301	251	159	87	482	113	42	174	39	67	185
FBgn0010114	no	NA	23	NA	8	NA	NA	13	15	NA	NA	NA	NA	NA	NA	NA	13	NA	NA	NA	NA	34	23	NA	NA	NA	NA	27	NA	NA	NA	NA	NA	NA	16	NA	23	NA	NA	NA	NA	NA	NA	NA	22	15	NA	NA	NA
FBgn0010173	yes	165	362	121	80	217	95	264	210	217	NA	212	214	212	93	106	144	73	221	167	86	266	234	31	91	NA	NA	NA	80	213	368	NA	NA	96	490	86	315	239	163	173	NA	22	402	61	NA	176	79	NA	NA
FBgn0010194	no	NA	26	NA	NA	NA	NA	NA	NA	25	NA	NA	NA	19	NA	NA	NA	NA	23	NA	NA	NA	NA	NA	NA	NA	NA	NA	NA	NA	46	NA	NA	NA	43	NA	NA	21	NA	NA	11	NA	26	NA	NA	NA	NA	NA	7
FBgn0010198	no	NA	NA	15	15	NA	NA	3922	NA	NA	NA	NA	NA	15	NA	9	3	NA	14	NA	NA	NA	NA	NA	15	NA	9	NA	NA	NA	NA	NA	NA	14	14	NA	NA	NA	NA	NA	NA	NA	NA	17	NA	NA	NA	NA	NA
FBgn0010213	no	486	659	NA	NA	234	27	NA	NA	NA	NA	162	NA	366	NA	NA	297	94	NA	122	45	NA	NA	NA	NA	126	410	NA	60	423	546	275	458	102	120	NA	NA	397	348	232	135	20	706	665	NA	NA	NA	115	475
FBgn0010215	no	47	92	NA	NA	NA	NA	63	57	NA	NA	NA	65	NA	NA	61	NA	59	NA	NA	NA	66	52	NA	NA	66	49	NA	NA	NA	NA	NA	NA	NA	NA	NA	NA	NA	60	NA	NA	NA	NA	NA	NA	60	NA	NA	NA
FBgn0010218	no	NA	NA	NA	NA	NA	NA	NA	NA	NA	NA	NA	NA	NA	NA	NA	17	NA	17	10	NA	72	37	NA	NA	NA	13	26	NA	NA	NA	NA	NA	18	47	NA	NA	NA	NA	12	NA	NA	24	NA	30	15	NA	NA	NA
FBgn0010220	yes	112	132	143	107	89	20	149	91	152	51	102	114	101	75	83	37	56	80	69	19	116	131	75	110	49	117	97	15	74	73	57	82	61	63	74	137	140	46	67	83	25	93	70	60	22	26	43	71
FBgn0010222	no	18	33	24	16	NA	NA	35	16	21	25	30	NA	29	18	NA	NA	7	20	NA	NA	NA	44	35	27	28	18	82	NA	23	20	37	60	36	NA	NA	NA	NA	NA	NA	48	18	10	13	NA	NA	23	NA	26
FBgn0010223	no	18	59	NA	17	NA	NA	43	22	NA	NA	10	NA	NA	24	16	9	NA	32	19	NA	17	42	NA	NA	20	NA	33	NA	NA	NA	NA	NA	24	35	NA	8	20	18	25	36	24	63	NA	33	29	NA	NA	NA
FBgn0010225	no	NA	NA	NA	NA	NA	NA	NA	NA	NA	NA	NA	NA	212	NA	44	NA	NA	NA	64	18	134	99	46	64	NA	NA	NA	16	33	89	NA	NA	90	135	135	191	231	97	91	NA	NA	227	NA	NA	106	22	NA	56
FBgn0010226	no	67	163	211	210	66	103	NA	NA	87	119	186	77	344	110	231	67	NA	70	NA	NA	NA	NA	NA	NA	NA	NA	NA	22	NA	NA	46	86	NA	NA	107	216	206	131	NA	NA	129	178	76	NA	NA	67	30	NA
FBgn0010228	yes	142	239	214	210	139	65	213	134	280	42	178	63	197	182	171	326	140	117	121	28	356	334	219	185	250	244	283	33	149	238	140	164	113	148	78	180	172	148	256	263	67	280	110	16	181	51	121	212
FBgn0010235	yes	99	175	265	233	191	108	72	82	235	52	57	58	243	47	117	51	152	51	109	48	130	113	66	63	NA	NA	NA	30	NA	188	83	68	114	139	78	152	85	97	49	NA	93	190	39	35	58	29	40	51
FBgn0010238	yes	189	291	135	155	79	68	176	173	272	95	90	277	249	121	115	231	217	132	76	NA	341	287	73	210	269	164	143	45	130	318	156	156	143	231	106	192	224	129	182	255	108	426	118	55	231	43	93	154
FBgn0010240	no	NA	NA	NA	NA	NA	NA	NA	NA	3	NA	NA	NA	NA	NA	NA	NA	NA	NA	NA	NA	NA	NA	NA	NA	NA	NA	NA	NA	NA	NA	NA	NA	NA	NA	NA	NA	NA	NA	NA	NA	NA	18	NA	NA	NA	NA	NA	NA
FBgn0010241	no	21	50	NA	NA	NA	NA	21	64	NA	NA	NA	NA	18	32	NA	75	NA	NA	NA	NA	123	96	20	38	NA	NA	43	NA	NA	NA	NA	NA	21	52	NA	NA	NA	NA	NA	NA	NA	98	NA	NA	NA	NA	NA	NA
FBgn0010246	yes	431	731	25	61	155	96	85	100	424	333	369	396	549	362	444	436	475	504	309	51	1130	954	219	491	426	443	752	25	154	306	231	306	472	614	279	355	35	790	593	218	474	913	226	379	750	29	220	393
FBgn0010256	no	88	151	166	235	NA	42	149	186	292	134	59	150	141	35	43	123	53	84	53	18	194	138	61	81	193	133	74	16	64	64	128	99	65	110	62	128	63	64	211	163	58	278	96	35	203	33	39	153
FBgn0010263	no	26	71	NA	NA	NA	NA	87	165	NA	NA	21	25	97	42	67	46	51	84	12	NA	190	131	NA	NA	41	37	206	NA	NA	NA	32	42	88	145	43	134	70	85	56	40	47	64	NA	91	109	NA	25	56
FBgn0010269	yes	102	171	NA	NA	64	33	121	103	84	105	84	64	NA	67	132	65	NA	61	35	29	115	59	77	108	65	56	67	19	60	93	108	94	48	87	66	82	72	NA	NA	NA	49	87	79	NA	NA	47	70	85
FBgn0010278	yes	184	440	NA	NA	189	92	322	249	666	NA	232	195	713	121	185	NA	NA	330	173	88	271	272	NA	NA	NA	NA	NA	183	168	329	NA	NA	416	512	214	514	NA	66	94	441	452	NA	166	308	497	177	NA	121
FBgn0010280	yes	201	315	55	88	227	138	58	100	147	103	130	50	88	225	78	130	104	253	108	13	375	322	32	138	227	200	257	20	160	255	108	111	149	286	135	198	274	229	325	194	192	602	114	28	65	54	78	118
FBgn0010282	yes	NA	NA	69	NA	NA	NA	78	66	100	NA	154	NA	175	74	NA	NA	NA	170	128	74	288	326	120	149	145	149	189	75	85	81	41	45	62	95	261	419	319	49	202	187	NA	NA	62	NA	NA	130	NA	175
FBgn0010287	yes	23	44	57	69	37	NA	32	19	95	66	39	NA	105	20	NA	29	55	72	34	NA	67	69	NA	NA	74	63	NA	17	77	124	54	60	81	107	66	114	NA	18	NA	100	32	116	75	45	59	30	26	72
FBgn0010288	no	NA	NA	NA	NA	NA	NA	NA	NA	NA	NA	NA	NA	414	NA	502	NA	NA	NA	NA	NA	312	314	NA	NA	NA	NA	NA	NA	NA	NA	NA	NA	327	NA	353	494	NA	245	NA	NA	NA	NA	NA	NA	NA	NA	NA	309
FBgn0010292	no	93	164	NA	NA	36	22	191	87	NA	168	NA	87	NA	NA	91	NA	NA	138	NA	NA	NA	NA	NA	NA	95	83	NA	11	58	72	NA	NA	NA	NA	NA	NA	80	NA	38	134	31	149	NA	NA	100	NA	22	NA
FBgn0010300	yes	170	277	256	309	267	219	90	242	349	287	153	200	350	62	335	425	103	11	70	25	408	375	53	209	23	6	294	34	77	549	261	175	394	415	176	338	281	476	457	457	236	1076	90	54	241	101	78	274
FBgn0010303	yes	68	96	54	108	35	14	70	146	93	32	17	76	166	41	125	114	77	128	73	28	98	91	NA	20	255	126	34	NA	50	146	60	83	163	295	149	189	94	108	75	47	68	200	128	10	67	21	83	120
FBgn0010309	no	NA	31	26	33	NA	NA	38	16	61	11	NA	14	65	33	58	56	NA	15	NA	NA	36	23	NA	NA	43	14	39	NA	40	52	19	NA	56	129	23	34	37	38	35	61	6	78	22	NA	27	NA	NA	35
FBgn0010313	no	16	17	24	113	8	13	NA	21	37	NA	NA	28	NA	NA	29	14	23	26	NA	NA	17	30	9	65	50	19	38	NA	21	87	49	34	NA	NA	28	37	NA	NA	74	NA	23	NA	NA	3	8	15	12	20
FBgn0010314	yes	48	114	238	214	128	41	NA	NA	NA	NA	140	352	80	NA	57	85	158	68	66	26	212	206	59	208	138	166	NA	46	23	162	50	53	165	379	95	197	308	136	NA	43	151	111	166	NA	48	NA	87	261
FBgn0010315	no	NA	NA	NA	11	NA	NA	NA	NA	NA	NA	NA	NA	NA	NA	NA	NA	NA	NA	NA	NA	71	80	NA	NA	57	68	NA	NA	NA	NA	NA	NA	NA	NA	NA	NA	433	53	NA	NA	230	NA	NA	NA	317	62	NA	NA
FBgn0010316	yes	NA	NA	156	130	98	28	87	76	242	28	67	38	62	100	NA	69	100	NA	29	16	80	115	22	33	98	88	53	12	55	138	107	78	183	248	84	152	70	102	NA	83	29	187	93	41	70	32	NA	147
FBgn0010317	yes	104	134	111	91	88	45	9	12	137	89	79	64	155	115	86	73	99	151	50	25	154	113	38	107	133	105	117	14	111	171	79	83	116	156	53	117	185	96	145	82	35	82	96	62	99	16	50	106
FBgn0010328	yes	453	680	288	515	159	130	403	721	311	340	134	164	573	112	374	368	531	368	245	74	288	358	27	208	536	451	236	33	108	303	231	241	408	686	197	271	658	366	503	408	275	1076	293	44	305	200	129	224
FBgn0010333	yes	205	159	249	151	112	61	189	257	199	331	150	365	177	116	NA	250	236	363	228	144	252	245	101	179	527	329	267	111	381	538	NA	NA	187	337	327	592	278	328	125	397	58	375	NA	42	55	192	48	510
FBgn0010339	yes	467	588	590	500	323	194	142	96	354	424	96	258	123	354	474	371	393	353	283	113	579	506	158	239	463	395	164	141	457	471	267	314	255	409	451	692	113	193	222	494	245	706	578	294	364	144	337	651
FBgn0010340	no	NA	NA	NA	NA	45	17	NA	NA	83	20	49	46	NA	NA	NA	NA	68	68	36	12	NA	NA	NA	NA	39	38	72	12	24	43	48	44	NA	NA	NA	NA	23	52	17	67	18	NA	NA	NA	53	28	NA	NA
FBgn0010341	no	NA	NA	125	136	65	16	NA	NA	NA	NA	39	NA	NA	NA	NA	NA	NA	NA	NA	NA	88	71	21	110	81	NA	NA	NA	NA	NA	NA	NA	NA	NA	NA	NA	NA	NA	NA	NA	NA	NA	NA	NA	NA	81	28	131
FBgn0010342	yes	327	209	399	233	214	179	201	270	330	283	202	192	332	NA	269	90	257	NA	141	84	363	323	185	203	354	243	NA	91	332	414	284	238	150	129	223	273	NA	233	234	NA	160	567	119	87	306	NA	105	NA
FBgn0010348	no	14	20	NA	235	NA	NA	493	NA	NA	414	NA	10	NA	NA	NA	NA	NA	NA	NA	NA	NA	NA	NA	NA	NA	NA	NA	NA	NA	NA	NA	NA	NA	NA	NA	NA	NA	NA	NA	NA	NA	NA	327	NA	NA	NA	NA	NA
FBgn0010349	no	29	22	92	191	12	NA	NA	85	12	NA	NA	44	135	NA	85	213	54	23	22	NA	NA	NA	NA	15	NA	NA	NA	NA	NA	NA	NA	NA	NA	54	NA	NA	27	112	246	74	83	148	9	NA	78	NA	NA	67
FBgn0010350	yes	NA	NA	233	206	241	111	NA	NA	323	293	73	NA	NA	102	NA	11	119	147	31	15	181	146	33	114	NA	NA	121	18	209	247	162	132	120	194	91	NA	82	222	175	321	NA	400	187	10	197	70	52	240
FBgn0010352	no	15	16	547	658	24	NA	213	392	NA	NA	609	NA	409	56	836	339	405	269	10	NA	721	803	NA	NA	589	307	754	21	292	648	NA	NA	436	984	331	478	712	106	461	72	506	363	471	480	149	93	126	31
FBgn0010355	no	21	49	64	90	52	45	56	60	74	NA	25	NA	NA	NA	12	65	32	61	NA	NA	57	63	NA	31	104	101	38	NA	21	71	NA	NA	NA	26	54	84	91	41	72	44	NA	114	NA	NA	113	NA	NA	NA
FBgn0010356	yes	104	196	17	36	103	57	214	131	109	13	111	132	192	106	78	101	70	17	NA	NA	71	94	39	60	75	65	25	NA	11	33	45	51	135	192	126	205	102	82	105	166	93	66	81	55	71	54	71	73
FBgn0010357	no	NA	NA	NA	NA	157	93	NA	NA	NA	204	NA	NA	NA	NA	NA	399	NA	NA	NA	NA	NA	NA	NA	NA	NA	196	NA	NA	NA	NA	130	367	311	390	284	258	NA	NA	348	NA	103	NA	NA	NA	NA	NA	229	NA
FBgn0010379	yes	128	284	97	100	80	23	11	7	NA	33	17	112	134	11	176	129	88	73	21	NA	91	92	26	97	132	76	32	10	17	173	148	159	118	160	NA	NA	16	148	114	208	NA	323	36	59	49	31	23	NA
FBgn0010380	no	248	419	327	478	NA	NA	61	75	137	201	NA	99	329	258	NA	259	NA	NA	NA	NA	103	77	64	101	NA	NA	NA	NA	NA	NA	NA	NA	NA	NA	NA	NA	355	NA	NA	69	130	297	184	101	296	NA	97	NA
FBgn0010381	no	NA	NA	NA	NA	NA	NA	NA	NA	NA	NA	NA	NA	NA	NA	719	NA	NA	NA	NA	NA	NA	NA	NA	NA	NA	NA	NA	NA	NA	NA	NA	NA	NA	NA	NA	NA	NA	NA	NA	NA	NA	NA	NA	NA	NA	471	NA	NA
FBgn0010382	yes	535	1064	416	371	760	424	468	422	908	323	523	744	959	915	224	322	321	479	310	215	143	170	183	415	653	597	698	47	532	1126	516	438	1023	1742	343	521	919	519	560	774	626	1237	367	220	539	234	229	742
FBgn0010383	no	NA	21	NA	NA	NA	NA	NA	29	13	NA	NA	NA	NA	NA	25	14	NA	24	13	NA	50	42	NA	13	25	20	55	NA	NA	NA	NA	NA	NA	10	NA	NA	13	14	24	NA	NA	43	NA	NA	22	NA	NA	29
FBgn0010385	no	23	41	22	NA	27	NA	20	NA	NA	NA	19	16	33	19	21	12	13	NA	85	NA	49	39	14	23	57	71	59	NA	46	80	20	37	29	35	50	74	NA	146	42	73	NA	319	NA	163	43	NA	38	22
FBgn0010387	no	311	507	363	177	NA	NA	NA	NA	222	217	381	243	NA	265	NA	131	304	255	317	101	329	346	NA	210	220	172	327	NA	273	236	159	223	NA	NA	140	331	321	NA	NA	NA	NA	709	330	NA	315	NA	228	257
FBgn0010388	no	NA	NA	NA	NA	NA	1228	NA	NA	NA	NA	NA	8	NA	3228	241	NA	NA	822	NA	NA	33	1991	NA	956	10	NA	10	115	2783	NA	1074	304	2210	NA	NA	NA	NA	636	627	517	NA	NA	NA	NA	NA	800	1573	247
FBgn0010389	no	NA	33	NA	NA	NA	NA	NA	NA	NA	NA	NA	NA	22	NA	NA	NA	NA	21	18	NA	69	73	NA	NA	NA	NA	NA	NA	NA	NA	NA	NA	30	47	NA	NA	NA	NA	NA	NA	NA	57	NA	18	10	NA	NA	NA
FBgn0010391	yes	NA	NA	150	204	30	NA	55	28	28	218	40	NA	48	36	101	20	46	40	46	11	57	43	47	32	77	121	39	NA	168	186	101	133	NA	NA	39	67	48	33	35	NA	5	311	48	NA	34	20	35	46
FBgn0010395	no	NA	33	NA	NA	NA	NA	101	47	NA	NA	61	58	113	72	NA	41	NA	49	27	11	17	31	37	31	48	49	NA	NA	NA	NA	39	40	17	37	NA	14	NA	46	22	NA	16	133	NA	74	NA	NA	45	55
FBgn0010397	yes	47	104	56	73	70	19	108	93	124	51	45	69	109	54	NA	50	53	93	69	NA	52	84	38	93	173	139	197	NA	26	91	71	83	78	135	60	110	84	83	135	46	55	150	60	25	103	NA	20	70
FBgn0010398	yes	73	207	70	59	NA	NA	99	79	288	73	65	101	92	72	102	70	91	95	41	NA	76	110	41	81	146	89	NA	14	27	48	91	87	NA	NA	32	60	NA	138	94	NA	10	179	154	NA	50	42	55	65
FBgn0010401	no	NA	NA	NA	NA	NA	NA	NA	NA	NA	11	19	NA	NA	NA	NA	NA	NA	17	NA	NA	NA	NA	NA	NA	NA	NA	25	NA	NA	NA	NA	NA	NA	NA	17	22	NA	NA	NA	NA	NA	NA	24	NA	NA	NA	NA	11
FBgn0010403	no	NA	40	NA	NA	24	NA	NA	NA	NA	6	9	NA	8	11	NA	NA	NA	8	NA	NA	20	6	NA	NA	NA	NA	9	NA	NA	NA	NA	NA	9	12	NA	NA	NA	NA	NA	NA	NA	28	NA	NA	NA	NA	NA	NA
FBgn0010406	yes	306	480	91	44	222	134	531	391	95	227	63	240	291	83	35	NA	214	176	48	29	352	342	228	361	237	184	252	47	17	45	145	171	85	123	221	392	355	58	143	316	36	608	211	54	24	36	103	246
FBgn0010408	no	41	35	NA	NA	NA	NA	19	45	NA	25	35	NA	NA	NA	704	NA	NA	NA	NA	NA	NA	NA	NA	NA	NA	NA	NA	NA	3655	24	NA	NA	578	41	246	491	NA	1821	NA	37	NA	441	NA	NA	NA	1389	46	NA
FBgn0010409	no	NA	NA	NA	NA	NA	NA	NA	NA	NA	NA	NA	NA	NA	NA	NA	1633	NA	NA	NA	NA	NA	NA	NA	NA	NA	NA	NA	497	NA	NA	NA	NA	NA	NA	NA	NA	NA	NA	NA	NA	NA	NA	NA	NA	NA	NA	NA	NA
FBgn0010410	no	NA	16	NA	NA	NA	NA	NA	NA	NA	NA	NA	NA	NA	NA	NA	NA	NA	NA	NA	NA	NA	NA	NA	NA	NA	NA	9	NA	NA	NA	NA	NA	NA	NA	NA	NA	NA	NA	NA	NA	NA	13	NA	NA	NA	NA	NA	NA
FBgn0010411	no	NA	NA	NA	NA	NA	NA	33	19	2742	NA	NA	NA	NA	2755	NA	NA	NA	NA	NA	962	NA	NA	NA	1948	NA	NA	NA	599	NA	NA	NA	NA	NA	NA	NA	NA	NA	NA	17	15	NA	NA	NA	NA	NA	NA	10	NA
FBgn0010412	no	NA	NA	NA	NA	34	NA	49	34	45	NA	NA	NA	26	NA	22	NA	33	NA	NA	NA	74	54	22	25	24	28	40	NA	NA	NA	NA	NA	NA	NA	19	28	NA	NA	NA	24	18	NA	31	NA	23	NA	NA	NA
FBgn0010415	yes	98	112	115	170	55	24	84	182	120	39	45	92	135	38	63	84	78	64	10	NA	115	79	19	74	30	62	63	NA	38	140	12	12	85	125	29	70	78	141	55	76	89	177	29	NA	30	NA	24	48
FBgn0010416	yes	104	173	115	128	132	39	74	105	164	116	68	72	NA	117	159	123	146	106	44	17	142	128	46	144	107	69	133	53	46	212	130	98	147	217	86	174	213	151	96	227	78	215	70	39	92	35	68	301
FBgn0010417	yes	NA	50	45	53	25	NA	37	16	26	25	20	16	34	29	NA	18	15	19	24	NA	32	23	19	17	15	18	26	NA	31	29	23	37	20	25	27	33	51	11	NA	18	8	37	39	27	25	NA	NA	17
FBgn0010421	yes	142	318	245	174	89	39	197	153	190	203	185	150	230	154	140	116	182	64	69	39	175	174	87	145	57	43	149	59	175	289	124	122	123	254	124	215	156	143	139	NA	33	185	169	52	42	48	94	132
FBgn0010422	yes	201	301	252	217	114	51	459	395	293	369	87	207	401	243	279	110	NA	260	184	86	268	217	190	314	265	196	110	62	225	335	NA	NA	NA	NA	235	421	304	213	280	329	186	580	172	82	232	105	165	346
FBgn0010423	no	NA	NA	NA	NA	NA	NA	44	NA	NA	17	16	16	NA	NA	NA	NA	NA	NA	11	NA	32	24	NA	NA	9	28	17	NA	NA	NA	NA	NA	12	18	NA	20	NA	10	7	NA	NA	8	15	39	9	NA	NA	NA
FBgn0010424	no	11	26	NA	NA	NA	NA	15	13	NA	NA	14	NA	22	15	17	51	21	28	NA	NA	22	27	NA	25	NA	NA	NA	NA	NA	NA	9	NA	12	26	NA	NA	23	49	12	8	NA	NA	NA	6	NA	NA	NA	NA
FBgn0010425	no	NA	NA	NA	NA	NA	NA	NA	NA	NA	182	NA	120	NA	NA	268	231	151	NA	NA	NA	NA	NA	348	225	NA	NA	NA	29	NA	NA	79	188	172	278	219	324	190	NA	NA	NA	NA	NA	NA	NA	NA	79	162	199
FBgn0010426	no	NA	NA	NA	NA	NA	NA	333	NA	NA	NA	NA	NA	NA	301	NA	NA	NA	NA	NA	NA	NA	NA	NA	NA	NA	NA	NA	NA	NA	NA	158	242	NA	NA	NA	NA	NA	NA	NA	NA	NA	NA	NA	NA	220	NA	NA	224
FBgn0010431	no	777	920	704	212	798	159	1722	771	299	318	659	NA	619	881	209	NA	830	NA	712	494	417	439	546	629	830	500	418	316	NA	NA	NA	NA	NA	NA	575	703	NA	371	362	NA	291	989	NA	681	NA	261	NA	600
FBgn0010434	yes	56	136	112	293	NA	NA	68	293	109	50	11	199	139	41	197	363	34	119	19	NA	417	341	NA	135	188	99	144	NA	23	86	71	50	130	281	17	30	111	331	177	44	169	493	21	51	83	12	10	95
FBgn0010435	yes	NA	58	169	170	43	20	114	110	102	NA	69	NA	111	160	169	253	NA	33	120	28	NA	228	103	107	96	97	130	33	94	162	69	89	190	235	63	196	190	183	159	97	NA	235	91	207	NA	NA	132	80
FBgn0010438	no	NA	NA	143	95	NA	NA	NA	NA	116	NA	NA	NA	NA	NA	NA	NA	NA	NA	NA	NA	251	227	77	NA	82	289	319	62	NA	NA	55	82	332	467	NA	NA	118	NA	NA	362	103	120	128	182	NA	128	NA	NA
FBgn0010441	no	9	26	NA	NA	65	27	39	47	NA	77	29	18	NA	NA	61	NA	16	NA	28	NA	26	12	NA	NA	NA	NA	19	NA	NA	NA	110	78	159	252	55	82	NA	NA	NA	123	69	213	72	26	102	37	NA	15
FBgn0010452	no	NA	NA	NA	NA	NA	NA	NA	NA	NA	NA	NA	NA	NA	NA	NA	NA	NA	NA	NA	NA	NA	NA	NA	NA	NA	NA	NA	NA	NA	NA	NA	NA	NA	NA	NA	NA	NA	NA	NA	NA	NA	NA	NA	NA	NA	NA	NA	NA
FBgn0010470	yes	264	352	146	167	60	89	258	165	74	119	290	76	335	216	280	277	111	170	312	112	331	316	250	269	158	152	355	12	103	154	161	243	320	372	223	402	113	291	291	113	46	308	329	221	305	56	82	214
FBgn0010482	no	NA	52	NA	NA	NA	NA	NA	17	NA	NA	NA	NA	18	15	20	37	NA	NA	NA	NA	34	62	NA	NA	14	20	NA	NA	NA	NA	NA	NA	31	51	NA	16	15	16	17	10	NA	91	NA	27	29	NA	NA	NA
FBgn0010488	no	NA	NA	1004	1587	NA	102	972	1488	164	NA	441	796	1373	677	1115	NA	952	NA	NA	NA	NA	NA	NA	NA	NA	NA	NA	NA	NA	NA	625	632	217	NA	513	953	154	1246	NA	858	NA	1341	NA	246	114	357	308	947
FBgn0010497	yes	303	427	510	469	369	183	NA	NA	480	278	276	314	553	491	470	474	389	425	NA	NA	547	461	286	534	383	359	576	75	435	614	303	388	447	521	277	336	631	331	462	425	328	780	335	339	450	31	66	368
FBgn0010501	no	41	57	37	68	25	NA	16	17	48	18	15	38	38	32	57	47	44	42	10	NA	41	37	NA	39	40	38	NA	NA	18	54	NA	NA	48	80	NA	NA	48	51	34	36	31	81	19	NA	NA	13	NA	43
FBgn0010504	no	NA	NA	8	18	10	18	14	16	14	29	30	14	62	36	35	NA	11	NA	22	NA	44	74	NA	29	35	28	54	NA	NA	NA	8	NA	NA	NA	21	36	43	73	56	NA	NA	91	NA	16	17	NA	NA	NA
FBgn0010516	yes	301	419	259	110	NA	NA	413	240	NA	324	309	247	275	224	NA	116	170	674	594	251	123	295	169	147	474	561	264	22	NA	NA	583	791	NA	NA	199	349	NA	197	469	NA	NA	NA	284	214	731	187	119	NA
FBgn0010520	yes	72	125	68	48	98	NA	135	65	151	79	88	35	27	38	38	40	69	NA	158	45	132	133	69	101	81	65	65	43	140	112	48	56	NA	14	NA	18	72	NA	47	169	89	100	109	112	58	NA	44	113
FBgn0010531	no	7	22	39	26	21	NA	53	27	NA	47	29	32	NA	49	24	24	48	61	NA	12	38	32	NA	NA	26	30	28	NA	25	29	12	23	23	35	11	34	38	17	22	34	30	46	NA	NA	23	16	19	32
FBgn0010548	no	NA	NA	NA	NA	NA	NA	NA	NA	NA	NA	35	NA	158	39	NA	NA	NA	NA	40	13	NA	NA	NA	NA	105	76	83	NA	37	56	NA	NA	45	209	NA	NA	NA	NA	NA	86	14	NA	NA	36	89	14	59	NA
FBgn0010551	yes	907	623	729	564	915	433	2171	766	1305	243	959	873	1586	721	562	624	882	514	475	227	1036	651	378	464	742	690	1076	241	459	858	1329	1031	602	1290	1336	2144	418	580	627	1548	575	1481	1003	549	1071	777	503	904
FBgn0010575	yes	197	437	NA	NA	249	112	415	583	511	183	116	218	330	251	379	293	385	415	76	29	363	373	92	275	496	433	411	19	223	416	193	176	408	893	248	288	533	451	452	343	264	802	204	110	288	120	72	370
FBgn0010583	yes	75	141	131	177	83	43	160	206	255	81	58	107	192	82	121	144	96	120	30	13	142	170	42	95	121	111	116	14	50	173	123	129	147	221	101	164	120	154	149	101	62	267	56	14	109	21	30	185
FBgn0010590	no	NA	NA	NA	NA	NA	NA	286	168	232	151	199	357	212	191	208	NA	210	NA	480	192	774	591	NA	NA	174	133	215	NA	804	970	NA	NA	117	221	NA	NA	NA	263	167	NA	NA	NA	NA	266	108	66	NA	374
FBgn0010591	yes	205	399	190	198	143	92	111	122	410	113	121	165	220	98	89	315	289	184	133	47	134	109	134	254	338	196	393	31	83	137	128	154	86	167	237	315	232	175	81	221	299	355	NA	62	78	137	210	284
FBgn0010602	yes	304	542	610	342	491	194	523	456	468	513	NA	448	237	594	399	394	NA	284	404	102	229	405	262	369	178	271	509	125	424	539	243	306	351	718	373	835	331	516	262	197	246	840	348	230	331	198	229	339
FBgn0010607	no	100	174	NA	NA	NA	NA	NA	NA	NA	NA	NA	NA	189	NA	NA	109	NA	NA	30	13	80	90	96	154	NA	37	37	13	NA	NA	NA	NA	159	189	121	186	NA	94	NA	NA	95	NA	NA	58	NA	NA	NA	65
FBgn0010609	no	85	475	336	253	50	NA	6	71	NA	17	24	534	595	266	78	423	NA	463	NA	NA	461	453	187	401	498	370	169	114	11	58	74	80	161	181	330	572	147	19	364	27	124	105	248	115	448	13	240	451
FBgn0010611	yes	263	371	NA	NA	259	137	59	117	NA	73	178	50	NA	214	252	NA	234	211	52	11	453	331	162	415	251	235	258	NA	138	409	NA	NA	368	649	208	318	230	308	NA	216	NA	490	168	115	NA	82	26	338
FBgn0010612	no	362	672	420	27	NA	68	120	480	890	NA	NA	NA	1065	674	12	NA	NA	408	NA	NA	NA	NA	923	398	534	237	394	63	NA	NA	113	702	NA	NA	625	216	414	NA	NA	NA	221	NA	NA	NA	NA	121	24	NA
FBgn0010620	yes	100	151	109	124	79	50	86	113	57	111	26	86	103	62	84	81	55	112	73	18	179	187	42	92	89	72	142	16	63	119	88	116	118	120	79	99	148	147	83	90	61	83	114	51	76	35	39	122
FBgn0010621	yes	157	335	172	224	166	80	263	187	241	NA	167	196	NA	156	170	NA	NA	227	127	65	NA	219	114	164	159	152	277	47	204	312	141	164	182	NA	151	247	NA	NA	190	NA	NA	NA	197	101	156	71	104	225
FBgn0010622	no	127	165	NA	NA	122	54	94	84	135	83	73	133	217	88	97	65	119	NA	NA	NA	135	117	69	76	95	91	118	18	NA	NA	71	97	NA	NA	102	114	154	141	NA	NA	96	NA	104	114	137	NA	34	90
FBgn0010638	no	128	NA	139	176	NA	NA	166	157	121	NA	NA	NA	NA	NA	104	62	NA	NA	91	28	NA	173	129	131	176	183	134	28	NA	NA	76	98	62	NA	NA	NA	NA	97	281	113	57	NA	NA	NA	69	35	210	NA
FBgn0010651	yes	136	222	152	159	33	20	36	101	199	69	40	237	307	64	161	202	66	208	290	NA	640	293	105	289	187	137	301	NA	33	87	34	40	130	276	54	94	170	124	188	127	166	248	69	126	256	30	71	102
FBgn0010660	yes	103	224	151	304	69	25	174	285	NA	91	39	209	258	86	210	NA	149	184	41	NA	281	279	19	228	294	185	197	27	80	297	99	74	205	348	81	122	155	316	357	7	140	516	42	22	124	30	32	202
FBgn0010704	yes	17	31	80	95	58	29	84	93	18	30	15	18	210	23	76	12	9	214	48	17	114	172	14	12	55	51	18	NA	24	21	18	18	299	384	139	123	18	171	97	21	52	317	56	68	14	NA	55	287
FBgn0010709	no	29	69	172	141	18	NA	165	119	150	149	125	59	147	170	77	25	63	106	83	18	188	144	89	101	130	110	160	19	129	188	105	118	148	218	NA	NA	130	97	69	128	89	251	22	94	26	51	76	25
FBgn0010741	no	18	44	239	142	119	NA	9	NA	NA	36	24	NA	NA	23	NA	NA	18	24	NA	NA	29	21	NA	NA	20	25	200	NA	212	25	232	259	23	30	22	26	41	11	17	15	NA	31	258	94	NA	NA	NA	NA
FBgn0010747	yes	50	109	68	50	313	273	544	422	381	583	425	279	476	63	61	215	285	413	296	148	259	416	271	399	293	307	329	104	168	197	90	65	259	247	356	470	409	286	80	297	326	834	284	457	452	178	47	453
FBgn0010750	no	NA	NA	NA	NA	NA	NA	131	104	NA	NA	NA	NA	86	NA	99	NA	NA	NA	66	19	102	104	77	74	71	75	112	29	109	139	59	85	81	134	86	139	NA	18	75	NA	NA	107	NA	17	NA	NA	47	105
FBgn0010762	yes	134	238	201	270	160	141	159	236	291	29	85	168	225	132	218	105	123	95	78	10	190	184	86	205	171	107	117	18	59	145	134	150	237	387	106	187	237	205	233	212	36	316	117	47	147	67	103	231
FBgn0010768	no	NA	17	NA	NA	NA	NA	NA	NA	NA	NA	NA	NA	NA	NA	16	NA	NA	NA	NA	NA	12	23	23	NA	NA	NA	32	NA	NA	NA	NA	NA	12	10	7	22	NA	NA	NA	NA	NA	36	NA	15	NA	NA	NA	NA
FBgn0010770	yes	249	374	278	252	299	261	390	330	NA	268	245	273	NA	234	NA	NA	253	NA	216	63	196	327	184	229	294	211	220	54	NA	NA	221	245	232	355	233	404	310	140	NA	273	227	389	276	155	208	99	162	122
FBgn0010772	no	48	75	51	24	50	NA	115	96	39	97	58	44	59	58	38	33	39	36	NA	16	125	39	34	32	43	52	87	18	NA	45	28	44	73	100	NA	NA	45	33	54	39	7	78	50	50	33	32	38	37
FBgn0010774	no	322	1067	NA	276	NA	NA	363	208	135	NA	248	632	NA	373	165	235	608	134	NA	NA	398	356	206	327	169	105	139	34	80	167	161	194	206	592	215	452	NA	115	NA	NA	30	NA	118	NA	NA	NA	77	NA
FBgn0010786	yes	670	1115	159	165	NA	NA	853	677	574	421	581	515	645	725	NA	NA	605	506	104	51	NA	62	109	126	514	369	825	39	710	792	89	122	NA	NA	455	656	NA	397	614	NA	288	1029	NA	NA	137	24	94	571
FBgn0010803	yes	73	82	93	61	110	35	38	NA	NA	184	133	130	34	206	30	108	87	88	131	60	103	104	89	110	130	119	55	65	136	173	73	76	112	142	84	147	203	24	85	254	47	236	119	99	39	87	70	185
FBgn0010808	yes	169	145	131	107	154	NA	470	294	256	347	134	260	397	NA	249	102	108	352	210	106	209	185	26	113	NA	NA	355	69	468	483	259	345	269	295	199	212	297	151	234	380	234	462	118	253	277	155	NA	34
FBgn0010812	yes	72	151	103	112	68	44	161	113	160	84	33	62	157	85	68	13	68	127	67	12	146	150	NA	17	114	108	86	13	108	165	85	117	81	170	44	70	138	41	106	15	NA	207	44	77	115	23	10	115
FBgn0010825	yes	122	155	180	457	102	51	165	412	364	101	104	117	326	182	234	341	232	108	53	15	291	298	86	213	234	165	226	22	53	419	119	73	324	750	65	140	209	408	331	227	198	477	119	44	230	70	37	245
FBgn0010830	no	17	38	27	42	36	23	59	49	80	NA	NA	19	24	NA	24	26	24	45	NA	NA	24	NA	22	17	58	39	30	NA	28	42	NA	NA	23	44	17	36	58	NA	33	NA	37	55	41	NA	32	NA	13	16
FBgn0010877	yes	377	687	444	505	166	134	484	507	258	357	103	468	445	170	414	309	179	428	169	78	516	446	181	346	437	396	501	99	194	616	293	320	471	706	144	211	274	455	341	506	268	782	364	190	286	173	230	213
FBgn0010894	no	NA	15	NA	NA	24	19	45	38	55	33	28	39	76	NA	18	48	NA	14	21	NA	78	47	28	38	52	23	29	6	NA	NA	35	32	23	76	NA	NA	23	38	48	48	12	67	18	16	12	NA	NA	65
FBgn0010905	yes	128	248	418	592	70	41	264	448	378	77	68	109	173	128	313	130	102	286	NA	NA	205	211	81	363	502	432	494	NA	121	455	207	181	267	583	190	288	323	264	291	182	111	826	245	54	140	16	9	129
FBgn0010909	yes	210	308	138	343	126	63	181	343	293	78	77	154	193	147	61	233	255	225	27	11	147	169	27	155	215	168	193	27	34	59	100	84	80	255	64	114	182	262	217	100	121	483	37	58	180	49	35	246
FBgn0010926	yes	171	248	562	480	176	109	319	190	NA	NA	355	229	574	192	162	294	403	441	270	133	310	341	205	271	403	318	334	74	305	462	119	162	430	634	239	371	NA	173	398	243	161	224	154	94	278	109	243	201
FBgn0011016	no	224	NA	NA	NA	NA	NA	NA	NA	NA	NA	65	NA	NA	NA	NA	NA	NA	145	NA	83	NA	185	NA	NA	NA	NA	NA	NA	NA	NA	46	62	NA	NA	NA	NA	98	59	NA	NA	NA	NA	NA	NA	NA	NA	NA	NA
FBgn0011020	yes	57	110	114	89	47	36	33	23	50	33	62	48	93	27	56	28	78	84	23	12	30	38	32	28	62	71	62	26	119	158	53	52	44	84	79	84	59	20	85	120	51	180	63	26	16	26	16	50
FBgn0011202	yes	43	143	77	86	70	NA	50	60	81	59	15	42	72	97	92	50	55	27	39	NA	102	129	19	28	62	63	78	NA	16	72	21	13	31	50	16	49	36	95	35	66	NA	90	33	14	110	15	NA	NA
FBgn0011204	yes	200	440	493	570	124	68	323	460	203	354	179	397	282	171	162	281	395	453	74	25	447	358	111	368	185	141	563	111	282	977	344	327	641	1219	362	418	253	698	573	386	281	1374	385	37	290	48	56	388
FBgn0011205	yes	NA	42	46	87	44	25	32	42	43	66	59	45	89	91	77	27	47	60	26	NA	84	94	13	53	74	73	76	NA	50	88	51	54	44	129	17	31	96	72	28	68	38	48	48	14	60	23	35	57
FBgn0011207	yes	151	244	250	86	100	62	372	336	166	198	104	164	465	273	232	135	154	376	123	54	315	358	21	53	207	213	372	50	88	190	192	225	359	478	211	161	108	272	275	72	180	474	195	19	219	71	23	309
FBgn0011211	yes	1157	1131	1412	1149	1085	175	1242	497	1340	NA	516	339	2024	578	1017	1271	619	1134	822	378	NA	1853	536	1428	992	828	606	258	NA	905	275	1066	902	2039	417	1529	456	1253	1431	787	112	2375	264	1124	379	993	1171	NA
FBgn0011217	no	NA	NA	NA	NA	NA	NA	NA	NA	NA	NA	NA	NA	231	NA	NA	NA	NA	NA	NA	NA	NA	NA	NA	NA	NA	NA	200	NA	NA	NA	NA	NA	NA	NA	NA	NA	NA	273	NA	NA	NA	NA	NA	NA	NA	NA	45	NA
FBgn0011219	no	235	246	357	612	169	65	NA	NA	NA	141	210	263	631	NA	346	110	382	221	159	72	560	519	35	216	419	278	352	69	83	283	269	192	311	674	170	389	196	540	NA	239	59	43	129	96	318	NA	76	252
FBgn0011224	yes	96	154	149	199	83	33	81	38	211	47	66	35	316	65	76	67	152	52	66	40	50	43	22	145	87	85	94	33	43	239	36	36	43	71	8	85	338	221	130	86	90	60	31	14	72	NA	77	78
FBgn0011225	no	NA	NA	9	28	NA	10	22	30	21	19	NA	138	21	NA	NA	NA	NA	35	81	NA	163	146	33	78	108	89	140	NA	29	28	52	58	257	361	125	217	NA	NA	NA	136	31	252	NA	49	NA	30	63	16
FBgn0011227	no	NA	NA	NA	292	NA	NA	NA	NA	NA	NA	NA	NA	NA	NA	NA	NA	NA	400	NA	NA	NA	NA	NA	NA	NA	NA	NA	NA	NA	NA	NA	NA	NA	NA	NA	NA	NA	NA	NA	NA	NA	NA	NA	NA	NA	NA	NA	NA
FBgn0011230	yes	278	404	43	157	219	53	170	275	328	72	67	157	377	134	57	468	124	302	85	15	439	462	52	213	333	230	503	34	126	373	159	104	300	615	135	246	77	473	453	364	170	506	27	184	373	43	122	283
FBgn0011232	yes	170	395	258	271	219	133	136	175	145	188	100	211	316	91	227	139	227	112	NA	NA	254	237	NA	NA	NA	NA	137	24	208	370	97	95	243	411	173	274	194	255	264	150	172	240	53	90	153	35	37	230
FBgn0011236	no	NA	NA	NA	NA	NA	NA	NA	NA	NA	NA	NA	90	NA	62	121	126	NA	NA	32	NA	NA	NA	NA	NA	24	24	116	NA	NA	NA	NA	NA	NA	NA	NA	NA	115	NA	NA	83	NA	NA	NA	NA	87	NA	NA	105
FBgn0011241	no	89	54	NA	NA	NA	41	40	41	NA	NA	98	NA	NA	90	NA	30	NA	85	NA	NA	44	45	NA	NA	36	58	NA	17	NA	80	NA	NA	46	60	58	61	40	41	NA	108	NA	111	NA	NA	NA	17	52	47
FBgn0011259	no	NA	NA	NA	NA	NA	NA	NA	NA	NA	NA	NA	NA	NA	NA	NA	NA	NA	NA	NA	NA	NA	NA	NA	NA	NA	NA	NA	NA	NA	12	NA	NA	27	37	NA	NA	16	NA	NA	NA	NA	12	NA	NA	NA	NA	NA	15
FBgn0011260	yes	312	468	474	451	229	168	142	268	253	289	175	323	571	262	385	478	204	428	30	18	252	274	145	334	591	358	304	136	215	656	299	197	569	826	189	370	259	446	106	426	68	492	162	12	369	145	13	283
FBgn0011272	no	NA	NA	NA	NA	NA	NA	NA	NA	NA	NA	NA	NA	NA	NA	NA	303	NA	NA	NA	416	NA	NA	NA	NA	1790	754	1432	NA	NA	NA	NA	NA	NA	1882	NA	NA	NA	NA	1431	NA	NA	NA	NA	NA	NA	NA	NA	NA
FBgn0011274	no	NA	14	27	78	8	15	16	31	86	NA	NA	NA	NA	NA	55	137	13	81	11	NA	193	203	NA	19	78	43	67	NA	14	62	NA	29	103	137	NA	44	32	65	64	27	69	156	32	23	185	NA	NA	108
FBgn0011279	no	NA	NA	NA	NA	NA	NA	NA	NA	NA	NA	NA	NA	NA	NA	NA	NA	NA	NA	NA	NA	17	NA	NA	NA	NA	NA	NA	NA	NA	NA	NA	NA	NA	7	NA	NA	NA	NA	NA	NA	NA	15	NA	NA	NA	NA	NA	NA
FBgn0011280	no	20	NA	89	168	167	21	NA	NA	NA	NA	NA	NA	NA	NA	76	NA	NA	196	NA	NA	59	39	NA	NA	92	81	180	31	NA	NA	NA	NA	294	489	63	121	193	136	200	91	182	777	NA	222	NA	NA	200	NA
FBgn0011281	no	23	38	NA	NA	NA	NA	NA	NA	NA	13	NA	NA	NA	NA	NA	NA	NA	NA	NA	NA	NA	NA	NA	NA	12	NA	NA	NA	10	NA	NA	NA	NA	NA	NA	NA	NA	NA	17	33	NA	NA	14	NA	NA	NA	NA	NA
FBgn0011283	no	22	56	13	9	13	14	NA	NA	15	NA	17	NA	13	NA	NA	NA	NA	NA	NA	NA	27	18	NA	NA	NA	NA	NA	NA	NA	NA	NA	NA	27	24	8	13	26	21	NA	NA	31	13	21	40	NA	NA	14	6
FBgn0011284	no	NA	NA	NA	NA	172	NA	NA	NA	NA	NA	NA	NA	NA	NA	NA	NA	NA	NA	13	NA	NA	NA	NA	NA	NA	NA	11	NA	NA	NA	NA	NA	NA	NA	NA	NA	NA	NA	NA	NA	NA	NA	NA	NA	NA	NA	NA	NA
FBgn0011285	no	14	46	33	71	NA	NA	38	38	82	35	14	NA	12	48	16	NA	27	39	NA	NA	34	61	NA	39	NA	NA	28	NA	15	25	14	29	62	99	32	82	30	13	27	55	NA	74	20	NA	38	NA	NA	31
FBgn0011286	no	NA	NA	NA	NA	NA	NA	NA	NA	NA	NA	NA	NA	NA	NA	NA	14	NA	NA	NA	NA	23	23	NA	NA	NA	NA	NA	NA	NA	NA	NA	NA	NA	NA	NA	NA	NA	NA	NA	NA	NA	NA	NA	NA	NA	NA	NA	NA
FBgn0011288	no	33	86	15	NA	10	NA	NA	NA	31	NA	NA	43	22	NA	NA	NA	NA	NA	NA	NA	30	37	NA	21	NA	NA	22	NA	14	34	NA	13	NA	14	NA	27	NA	NA	NA	NA	NA	NA	NA	NA	NA	NA	NA	10
FBgn0011289	yes	236	402	194	181	157	202	153	113	185	162	36	252	243	169	203	35	289	136	77	35	218	217	75	105	185	119	310	33	161	250	70	151	254	442	196	271	102	168	117	286	254	631	237	204	168	117	94	280
FBgn0011290	no	NA	NA	NA	NA	NA	NA	NA	NA	NA	NA	NA	NA	NA	NA	NA	NA	NA	NA	23	6	NA	NA	19	56	NA	NA	NA	NA	NA	NA	NA	NA	NA	NA	NA	NA	NA	NA	NA	NA	NA	NA	NA	NA	45	NA	NA	NA
FBgn0011291	no	NA	NA	111	62	38	NA	NA	NA	176	NA	107	127	126	NA	122	75	132	75	94	29	181	156	28	31	139	109	140	40	187	228	NA	NA	52	93	119	238	210	43	110	179	76	226	NA	89	24	45	86	147
FBgn0011293	yes	34	110	49	45	50	NA	81	46	33	63	80	58	48	62	46	48	61	30	83	9	82	89	52	64	49	39	79	NA	58	46	19	57	101	114	44	72	73	32	50	55	NA	NA	61	82	67	14	37	34
FBgn0011294	no	NA	NA	NA	NA	NA	NA	NA	NA	8	NA	9	16	NA	8	NA	NA	NA	NA	11	NA	NA	NA	NA	NA	NA	NA	NA	NA	NA	NA	NA	NA	NA	NA	NA	NA	NA	NA	NA	NA	NA	NA	18	25	NA	NA	NA	NA
FBgn0011296	yes	138	264	90	52	122	66	64	128	149	83	232	147	119	113	132	72	131	86	226	45	293	206	137	166	187	152	194	26	135	157	97	98	73	144	112	241	168	145	153	76	252	209	166	145	272	60	165	167
FBgn0011297	yes	162	286	NA	NA	82	36	214	199	187	121	134	139	209	152	156	112	168	159	123	35	236	214	99	102	152	145	202	NA	151	169	13	9	15	14	NA	NA	211	137	123	NA	91	318	182	85	126	64	101	150
FBgn0011300	yes	33	68	55	69	19	NA	21	35	104	42	41	22	49	NA	70	64	13	56	NA	NA	76	96	33	54	53	41	88	NA	18	61	38	15	81	120	21	68	57	90	54	11	NA	86	28	33	NA	NA	NA	NA
FBgn0011305	yes	34	NA	72	96	65	45	NA	NA	102	47	27	51	65	NA	NA	34	44	45	31	18	44	54	28	44	34	42	37	16	NA	NA	36	41	50	22	53	82	48	32	27	51	18	92	44	43	35	16	43	33
FBgn0011327	no	233	443	NA	134	528	116	775	547	727	320	NA	NA	561	127	380	425	627	NA	297	242	NA	181	NA	NA	442	352	529	35	163	460	NA	NA	417	644	206	277	479	100	508	588	183	205	508	147	NA	103	317	139
FBgn0011335	yes	NA	NA	29	22	NA	NA	27	17	57	109	20	9	27	NA	64	NA	NA	NA	70	34	93	109	69	89	23	10	107	54	132	139	63	86	195	231	79	161	NA	73	118	110	64	295	NA	84	NA	29	61	135
FBgn0011336	yes	225	344	283	286	166	96	309	334	274	200	179	295	396	287	325	306	224	227	143	39	313	247	138	193	221	220	255	55	138	264	163	167	246	186	119	215	263	393	352	204	203	373	235	114	258	70	110	252
FBgn0011361	no	6	20	NA	NA	NA	134	NA	NA	216	225	NA	482	12	190	NA	200	11	157	NA	56	226	551	NA	147	299	NA	485	68	NA	275	137	185	NA	NA	409	474	NA	140	411	NA	NA	NA	NA	NA	148	NA	NA	213
FBgn0011455	yes	38	645	NA	NA	340	NA	544	339	NA	369	41	23	465	370	NA	273	NA	42	25	108	NA	485	253	266	NA	NA	339	11	321	413	28	326	328	55	30	351	411	14	NA	NA	101	460	35	249	NA	125	23	35
FBgn0011474	yes	90	123	146	138	112	44	119	129	NA	124	36	21	167	38	137	158	101	70	36	NA	100	139	28	128	213	119	163	43	74	229	98	65	72	131	14	42	120	104	55	163	117	327	NA	NA	16	19	49	190
FBgn0011476	no	NA	NA	NA	NA	17	16	NA	NA	NA	NA	NA	NA	26	14	NA	NA	NA	14	57	24	NA	NA	NA	NA	NA	NA	9	13	25	28	NA	NA	NA	NA	NA	NA	10	NA	NA	NA	NA	NA	27	11	NA	NA	43	14
FBgn0011481	yes	157	315	244	382	202	145	290	224	377	177	139	218	267	344	246	NA	158	249	93	38	147	251	99	242	201	246	159	49	161	159	163	144	252	494	179	328	330	314	190	284	135	306	177	74	146	58	94	249
FBgn0011509	no	NA	NA	NA	NA	NA	NA	NA	NA	NA	NA	NA	NA	NA	72	NA	NA	NA	44	NA	NA	NA	NA	NA	NA	NA	NA	NA	NA	NA	NA	NA	NA	38	57	NA	NA	NA	31	168	NA	17	158	NA	NA	54	NA	NA	182
FBgn0011554	no	NA	NA	NA	NA	15	NA	46	30	NA	49	32	NA	38	25	NA	NA	NA	39	NA	NA	NA	NA	13	8	NA	11	10	NA	25	17	NA	16	34	40	NA	48	54	10	NA	NA	24	NA	NA	44	NA	NA	NA	48
FBgn0011555	yes	126	305	62	77	144	141	227	216	68	287	271	NA	328	232	157	NA	20	243	NA	NA	NA	NA	58	156	100	90	385	42	201	214	99	180	324	353	139	265	272	185	155	123	224	NA	168	348	NA	51	35	230
FBgn0011556	yes	84	121	48	41	30	19	48	85	31	69	47	40	56	74	99	62	28	83	101	18	151	92	69	72	54	43	108	NA	34	43	31	54	23	52	22	37	53	60	23	32	30	46	52	96	36	15	31	50
FBgn0011566	yes	NA	NA	133	121	37	19	NA	NA	55	125	82	101	121	68	55	128	197	92	61	27	NA	NA	123	153	162	128	124	12	143	160	34	51	56	75	65	125	NA	79	24	64	96	210	182	12	NA	58	NA	218
FBgn0011570	yes	164	300	137	159	221	73	209	206	376	106	152	282	318	152	336	253	358	266	148	67	329	223	124	183	298	256	293	63	138	382	184	209	359	352	214	328	417	284	272	316	156	630	170	150	214	101	165	274
FBgn0011571	yes	75	177	202	51	NA	NA	45	176	NA	15	NA	NA	NA	108	155	77	50	NA	44	8	49	56	NA	20	47	142	122	23	85	90	94	48	146	110	83	152	175	65	12	40	55	179	105	58	105	49	63	NA
FBgn0011573	yes	NA	158	112	68	86	88	357	187	474	458	262	96	282	129	312	106	NA	91	119	57	303	242	161	233	82	66	72	103	96	124	NA	80	NA	NA	72	124	227	69	NA	182	82	642	77	NA	288	202	41	289
FBgn0011576	no	29	60	54	42	34	13	93	61	11	NA	NA	NA	35	15	NA	37	61	64	NA	NA	58	46	NA	NA	NA	NA	41	NA	20	16	38	36	59	113	65	80	20	87	21	NA	49	40	8	19	92	15	44	41
FBgn0011577	no	NA	NA	NA	NA	NA	NA	NA	55	NA	NA	NA	14	NA	NA	NA	39	NA	NA	NA	NA	74	69	NA	21	49	24	42	NA	NA	15	NA	10	37	40	NA	NA	23	43	49	18	25	103	NA	NA	12	NA	NA	NA
FBgn0011581	no	12	17	9	20	NA	NA	12	23	18	NA	12	22	16	22	NA	NA	NA	NA	12	NA	89	57	11	43	36	21	39	NA	NA	24	18	NA	43	66	NA	47	27	16	14	32	16	35	22	26	20	NA	NA	14
FBgn0011584	yes	201	251	72	141	173	82	353	390	295	228	112	348	364	241	287	174	116	256	102	44	595	503	75	146	165	134	291	27	108	124	72	119	395	274	195	461	268	341	128	222	70	340	111	291	172	79	98	417
FBgn0011586	yes	165	266	295	275	122	54	242	321	184	91	244	20	207	213	117	152	164	122	149	152	457	429	66	93	289	262	323	55	208	26	101	114	273	408	84	163	394	114	131	584	155	304	NA	56	221	42	59	160
FBgn0011591	no	NA	26	NA	7	NA	NA	14	14	18	NA	17	NA	9	NA	NA	15	NA	NA	8	NA	12	16	NA	7	NA	13	15	NA	NA	NA	NA	NA	NA	12	NA	12	NA	NA	13	NA	NA	10	NA	NA	NA	NA	NA	12
FBgn0011592	no	30	76	38	43	15	NA	69	100	141	NA	21	46	85	14	24	108	25	55	11	NA	43	46	NA	45	48	29	54	NA	29	78	29	21	30	174	28	53	44	32	85	59	NA	142	33	10	17	14	18	28
FBgn0011603	no	13	15	NA	NA	NA	NA	29	14	19	8	32	48	89	60	44	43	29	124	40	NA	242	188	40	77	28	38	43	NA	NA	10	26	50	132	200	18	102	44	110	44	20	45	90	NA	60	65	NA	NA	16
FBgn0011604	yes	353	727	670	692	466	315	339	260	740	NA	139	546	354	536	585	483	415	533	201	83	463	564	215	483	530	412	600	69	326	733	318	278	559	924	396	653	773	445	572	542	362	1025	327	112	489	191	258	494
FBgn0011606	no	NA	27	418	344	NA	NA	NA	NA	321	7	NA	20	133	55	11	248	237	16	188	61	NA	NA	155	259	359	295	NA	69	NA	35	10	NA	170	326	15	24	59	55	NA	33	176	83	154	40	NA	NA	NA	382
FBgn0011638	no	NA	NA	146	295	NA	NA	1030	732	NA	763	294	475	365	218	728	364	212	431	NA	NA	NA	NA	240	469	514	271	482	131	498	593	NA	NA	NA	NA	271	202	206	305	177	NA	260	853	NA	384	NA	371	NA	531
FBgn0011640	yes	31	61	112	181	NA	23	57	69	122	27	26	45	60	39	103	50	50	NA	15	NA	47	56	15	42	50	50	53	NA	24	73	32	50	44	88	14	19	58	49	46	68	25	77	NA	10	11	17	15	52
FBgn0011642	no	NA	NA	NA	NA	NA	NA	NA	NA	NA	NA	NA	36	NA	NA	NA	30	NA	NA	NA	NA	NA	NA	NA	NA	70	47	NA	NA	NA	NA	NA	NA	NA	NA	NA	NA	NA	29	NA	NA	NA	NA	NA	NA	42	NA	NA	NA
FBgn0011648	yes	141	251	91	44	163	73	56	70	75	NA	158	11	512	54	45	55	16	260	60	14	406	473	18	50	108	126	120	23	53	176	10	28	380	673	232	322	80	403	67	467	NA	134	NA	131	58	150	NA	461
FBgn0011655	no	NA	25	NA	17	45	30	49	52	35	15	27	36	14	60	36	30	44	14	NA	NA	26	13	NA	18	28	43	38	NA	NA	22	24	36	32	74	NA	29	32	56	63	17	38	125	NA	NA	25	9	NA	14
FBgn0011656	yes	110	200	96	102	132	29	138	84	146	80	79	74	125	116	94	88	100	97	76	27	150	196	70	119	89	89	122	18	125	154	NA	NA	120	185	92	144	125	175	126	142	36	271	89	62	141	49	53	116
FBgn0011659	no	NA	NA	NA	NA	NA	NA	NA	NA	NA	NA	NA	NA	NA	NA	NA	NA	NA	25	NA	NA	96	92	60	86	76	72	14	NA	NA	NA	33	28	17	26	NA	NA	NA	NA	NA	NA	19	54	16	10	60	10	NA	22
FBgn0011660	yes	144	309	297	237	206	118	337	196	275	187	163	112	318	250	202	121	220	200	82	35	166	220	58	142	114	92	161	54	186	366	159	149	159	193	82	150	244	120	209	228	110	347	39	73	135	72	85	135
FBgn0011661	yes	148	98	113	170	163	117	125	415	NA	51	107	201	120	212	15	55	203	239	120	33	276	451	82	92	120	216	253	83	41	119	140	198	54	76	157	227	267	382	196	221	199	176	71	102	267	49	129	294
FBgn0011666	no	67	92	133	180	68	18	88	213	185	32	NA	105	195	18	140	101	72	90	NA	NA	92	100	NA	80	92	77	138	8	NA	62	58	46	115	208	11	55	93	198	152	75	76	320	12	NA	120	6	NA	76
FBgn0011672	yes	136	288	161	91	114	24	232	142	150	197	118	175	265	285	95	39	166	75	178	73	276	241	140	269	247	197	296	69	101	196	176	158	203	354	199	333	139	108	51	292	129	426	46	186	91	97	132	161
FBgn0011674	no	NA	11	NA	NA	NA	NA	NA	NA	NA	NA	NA	NA	28	NA	NA	7	NA	NA	NA	NA	54	NA	NA	NA	31	NA	NA	NA	NA	NA	NA	NA	NA	55	NA	NA	NA	NA	16	NA	NA	44	NA	NA	NA	NA	NA	NA
FBgn0011692	yes	330	719	537	481	440	223	472	309	717	235	295	NA	103	NA	393	31	52	343	227	109	478	506	243	431	285	183	293	115	408	816	NA	NA	525	905	314	515	NA	319	292	553	248	136	396	41	470	169	213	26
FBgn0011693	yes	269	428	247	276	231	77	226	199	268	28	151	313	195	200	193	322	199	105	177	41	495	602	160	258	293	271	420	79	301	343	239	345	436	572	209	380	380	146	396	414	144	591	396	684	501	144	215	268
FBgn0011695	no	750	1746	NA	NA	647	288	NA	NA	552	NA	978	NA	328	251	572	538	NA	NA	907	434	568	396	553	NA	206	817	304	322	679	NA	NA	NA	NA	1834	NA	1243	NA	NA	943	NA	NA	1002	NA	NA	1387	193	187	NA
FBgn0011701	no	NA	NA	NA	NA	NA	NA	NA	NA	NA	NA	NA	NA	NA	NA	NA	NA	NA	NA	NA	NA	NA	NA	NA	NA	NA	NA	NA	NA	NA	NA	NA	NA	NA	NA	NA	NA	NA	NA	NA	NA	NA	NA	NA	NA	NA	NA	NA	NA
FBgn0011703	yes	286	501	203	323	136	76	415	140	237	NA	250	354	925	NA	144	399	645	422	NA	NA	552	454	75	262	446	361	381	90	410	737	357	385	619	1152	371	265	750	431	461	558	542	798	124	158	339	139	104	468
FBgn0011704	yes	317	461	321	741	375	125	532	656	659	130	259	592	268	267	343	365	253	281	151	84	316	352	97	367	477	275	302	193	357	1475	331	187	187	893	239	467	399	364	412	295	170	831	186	150	488	87	90	191
FBgn0011705	yes	356	433	242	323	243	169	274	176	118	324	307	198	383	197	327	115	240	360	213	84	207	428	160	236	188	145	197	106	373	462	242	226	531	567	151	261	403	384	155	260	139	381	358	172	155	137	160	213
FBgn0011708	no	NA	NA	NA	NA	NA	NA	55	34	NA	NA	77	NA	433	42	NA	85	NA	357	NA	NA	200	118	135	230	19	12	NA	NA	216	327	163	247	102	187	236	467	NA	236	227	355	NA	462	281	195	NA	120	NA	211
FBgn0011710	no	NA	NA	93	93	54	9	103	202	148	92	47	242	314	58	NA	NA	NA	112	82	11	NA	NA	NA	NA	73	64	126	23	65	320	63	NA	72	114	31	76	NA	70	60	93	NA	233	58	46	57	29	27	NA
FBgn0011715	no	166	334	127	132	183	151	57	92	NA	NA	151	206	52	157	42	43	192	69	NA	NA	29	66	NA	NA	NA	NA	24	28	NA	NA	NA	NA	74	136	64	127	NA	56	NA	NA	45	NA	70	33	NA	41	21	90
FBgn0011722	no	15	103	NA	NA	NA	18	NA	NA	18	NA	NA	NA	68	64	NA	78	NA	108	34	NA	255	196	NA	39	125	104	127	NA	NA	36	30	22	16	54	NA	57	40	208	118	32	23	109	NA	79	NA	NA	NA	76
FBgn0011725	yes	NA	NA	202	205	181	99	86	128	132	64	70	97	175	NA	NA	75	NA	NA	67	39	213	107	49	160	187	113	203	39	38	NA	136	129	188	336	167	282	170	83	85	106	123	179	40	76	121	64	75	133
FBgn0011726	no	NA	NA	NA	NA	NA	NA	NA	NA	NA	NA	NA	NA	NA	NA	NA	NA	1256	NA	NA	NA	NA	NA	NA	NA	NA	NA	NA	NA	NA	NA	NA	851	NA	NA	NA	NA	NA	NA	NA	NA	NA	NA	NA	NA	NA	NA	NA	NA
FBgn0011737	yes	105	195	56	41	156	20	22	33	181	88	15	54	133	125	23	39	26	180	17	NA	214	224	15	41	103	72	80	11	137	196	52	73	149	255	169	328	108	153	42	79	64	103	14	40	35	34	50	166
FBgn0011739	yes	180	370	278	373	52	39	289	312	271	250	85	191	229	207	218	241	190	193	112	51	189	221	134	261	277	213	221	30	239	409	131	132	237	434	167	308	359	312	208	358	266	421	119	111	315	55	66	334
FBgn0011740	yes	68	58	81	71	56	NA	NA	NA	56	64	52	47	NA	98	100	46	84	58	21	10	89	87	52	63	62	54	99	NA	76	61	46	36	96	163	53	119	NA	85	34	56	NA	171	50	34	50	31	40	88
FBgn0011741	yes	38	20	68	55	54	19	70	52	NA	NA	NA	14	NA	NA	48	NA	60	NA	NA	NA	75	70	NA	NA	57	40	66	11	NA	NA	NA	NA	69	73	47	69	65	33	41	NA	31	84	52	33	25	19	NA	55
FBgn0011742	yes	16	37	366	227	157	74	339	405	49	148	313	137	54	187	357	45	35	46	45	14	83	78	8	30	102	96	NA	94	144	170	15	35	289	341	87	165	39	43	392	58	76	297	235	69	177	77	11	43
FBgn0011744	no	136	268	177	137	63	43	216	166	204	84	86	83	126	74	72	52	137	97	71	45	116	NA	72	51	NA	NA	82	37	61	261	65	NA	80	115	125	238	98	52	76	NA	NA	198	163	106	98	39	68	NA
FBgn0011745	no	NA	NA	NA	NA	NA	NA	NA	NA	471	NA	NA	237	NA	294	228	NA	NA	NA	NA	NA	297	255	278	99	183	165	NA	61	166	183	80	110	NA	NA	176	190	199	NA	268	371	NA	368	331	NA	NA	NA	209	NA
FBgn0011746	no	NA	NA	NA	NA	NA	NA	NA	NA	NA	NA	NA	NA	NA	NA	NA	12	NA	NA	NA	NA	19	14	NA	NA	NA	NA	NA	NA	NA	NA	NA	NA	NA	NA	NA	NA	NA	NA	NA	NA	NA	NA	NA	NA	NA	NA	NA	NA
FBgn0011747	no	63	324	270	157	63	59	340	184	260	202	41	77	159	239	187	182	197	172	128	67	332	339	22	65	166	161	194	54	214	311	143	137	417	600	163	278	225	181	176	208	76	333	287	40	181	75	108	89
FBgn0011754	no	NA	NA	33	76	13	NA	102	59	NA	NA	71	NA	NA	NA	NA	74	74	NA	34	NA	NA	NA	NA	NA	95	67	85	18	NA	19	64	74	38	45	NA	NA	NA	NA	28	31	48	NA	NA	NA	40	NA	69	NA
FBgn0011760	no	NA	198	NA	NA	NA	NA	160	205	NA	NA	NA	NA	609	103	NA	66	136	NA	NA	NA	327	NA	60	172	NA	NA	NA	NA	260	617	NA	115	NA	80	85	150	518	122	NA	NA	NA	NA	NA	13	230	NA	220	NA
FBgn0011761	no	NA	NA	NA	NA	NA	NA	NA	NA	NA	NA	NA	NA	NA	NA	1209	NA	NA	NA	NA	NA	NA	NA	NA	NA	NA	NA	NA	NA	NA	NA	NA	NA	NA	NA	NA	NA	NA	NA	NA	NA	NA	NA	NA	NA	NA	NA	NA	NA
FBgn0011762	yes	131	243	216	177	165	63	272	166	212	83	101	101	234	183	140	63	184	149	48	13	96	114	88	110	162	133	87	60	61	142	107	134	209	203	101	235	212	50	144	241	65	316	57	84	90	32	125	206
FBgn0011763	yes	235	388	143	124	197	116	68	NA	356	211	60	89	84	41	271	90	54	35	27	11	241	404	58	74	33	20	39	NA	169	376	148	153	33	47	99	160	309	225	249	60	NA	112	140	206	NA	20	17	29
FBgn0011764	yes	102	130	60	69	62	34	NA	NA	53	119	26	99	103	97	102	84	90	88	NA	NA	142	136	47	67	79	54	97	20	137	175	66	81	10	24	80	150	118	29	140	123	39	62	123	NA	89	41	62	84
FBgn0011766	no	NA	27	32	99	NA	NA	NA	35	99	25	NA	32	28	30	30	67	15	39	NA	NA	131	127	12	183	220	127	127	NA	20	195	127	63	176	385	18	56	16	48	104	98	58	446	13	NA	47	16	22	58
FBgn0011768	no	179	NA	244	217	217	NA	266	271	292	156	209	176	NA	222	176	133	NA	236	151	58	240	252	357	425	764	613	209	63	189	296	218	464	204	NA	158	NA	252	211	175	238	80	NA	NA	135	NA	70	115	231
FBgn0011769	yes	50	83	44	33	55	22	66	68	NA	54	NA	NA	98	NA	32	NA	48	39	46	28	47	44	23	35	46	40	NA	10	69	72	NA	NA	NA	NA	44	59	73	17	42	33	17	NA	51	47	31	25	44	52
FBgn0011770	yes	234	412	186	189	250	99	328	154	291	NA	253	212	328	205	NA	99	332	NA	100	78	331	206	206	172	218	192	213	34	289	277	96	182	289	325	197	315	404	166	153	288	87	265	270	244	367	81	199	191
FBgn0011771	no	NA	NA	NA	19	NA	NA	NA	NA	NA	NA	NA	NA	21	NA	42	NA	NA	NA	NA	NA	17	22	NA	26	NA	NA	23	NA	NA	36	NA	NA	26	50	NA	15	NA	NA	20	22	NA	26	NA	NA	20	NA	NA	36
FBgn0011774	yes	35	175	82	113	57	NA	75	55	344	70	133	158	50	76	143	42	30	NA	40	23	225	288	154	195	240	178	16	28	65	126	55	63	321	404	196	295	337	252	227	80	167	55	185	27	64	103	32	182
FBgn0011785	no	NA	11	9	41	NA	NA	12	81	16	105	NA	7	11	NA	NA	68	NA	209	22	NA	142	180	28	143	181	106	267	NA	NA	NA	78	48	78	290	24	31	24	39	51	68	102	357	NA	46	NA	28	18	33
FBgn0011787	no	NA	NA	NA	NA	NA	NA	NA	NA	NA	NA	NA	NA	NA	NA	NA	NA	NA	NA	NA	52	163	NA	NA	NA	NA	NA	NA	NA	NA	NA	140	211	NA	NA	NA	NA	NA	NA	NA	NA	NA	NA	NA	NA	NA	NA	NA	NA
FBgn0011802	yes	211	359	546	558	257	135	282	201	386	181	158	287	383	254	140	214	389	215	150	75	312	365	160	265	357	312	427	85	394	665	267	281	317	423	264	540	501	214	212	577	205	279	334	211	389	82	107	415
FBgn0011817	yes	11	44	65	146	75	NA	122	173	82	15	NA	114	114	44	79	94	99	143	NA	NA	68	86	NA	46	85	38	23	NA	76	224	76	59	190	361	117	147	139	96	147	61	87	312	25	NA	78	34	48	90
FBgn0011818	yes	174	225	306	291	139	30	189	200	246	186	149	183	452	139	269	142	154	291	109	23	293	303	68	138	190	177	220	27	80	270	139	132	256	402	171	349	46	294	185	224	47	610	234	87	192	77	88	331
FBgn0011822	no	26	78	NA	NA	19	NA	32	35	40	NA	12	51	44	NA	39	NA	14	58	46	NA	108	62	42	56	49	53	NA	NA	NA	NA	30	21	NA	NA	NA	NA	46	22	33	36	25	18	54	70	NA	NA	NA	29
FBgn0011823	yes	851	908	959	1248	1018	99	1079	948	1489	226	1053	1047	810	370	860	816	1618	1172	396	325	907	1242	340	945	1462	1055	726	428	266	481	559	671	870	1881	680	1187	2056	1256	910	206	836	1441	977	531	924	519	299	245
FBgn0011824	yes	NA	NA	284	219	264	94	231	252	310	NA	158	192	NA	178	NA	117	215	265	223	42	360	275	152	197	41	59	305	59	217	261	152	182	182	380	180	277	NA	151	NA	306	114	361	26	179	185	NA	227	264
FBgn0011826	yes	111	225	152	86	114	17	396	381	189	275	88	171	159	267	317	117	124	180	22	14	267	242	64	NA	158	115	95	50	88	196	109	56	215	93	234	333	82	191	197	145	47	178	255	93	164	67	102	133
FBgn0011828	no	NA	9	NA	NA	NA	NA	NA	NA	NA	NA	NA	NA	NA	61	NA	106	NA	29	30	NA	111	99	NA	25	NA	NA	44	NA	NA	NA	NA	NA	19	91	NA	16	15	71	31	14	NA	21	23	19	NA	NA	NA	NA
FBgn0011834	yes	251	563	166	129	164	101	237	199	154	143	89	277	247	313	209	152	259	187	274	61	NA	NA	161	138	109	117	142	42	NA	NA	149	234	NA	NA	154	221	104	334	169	214	277	NA	183	368	504	69	NA	53
FBgn0011836	yes	129	215	97	67	55	20	236	217	327	175	161	60	202	106	261	177	293	183	45	NA	284	286	27	47	53	47	59	46	198	356	193	242	75	132	68	91	362	76	245	194	133	431	220	159	224	41	56	245
FBgn0011837	no	NA	NA	100	190	42	18	41	72	121	13	10	68	157	NA	105	74	11	70	NA	NA	54	56	NA	NA	136	70	60	NA	10	139	24	15	85	205	10	61	116	55	72	89	49	136	17	NA	43	NA	NA	92
FBgn0012034	yes	45	75	57	262	62	89	66	86	68	39	160	52	NA	NA	NA	68	44	NA	100	22	100	87	33	57	103	48	89	19	79	194	56	47	NA	NA	59	76	156	272	187	71	167	511	141	NA	NA	37	NA	302
FBgn0012036	yes	1519	2520	1079	1382	1422	757	1625	1302	1048	409	NA	1169	1841	1548	1393	233	NA	914	779	337	1107	2032	1022	1065	1384	1262	NA	228	1564	1210	1151	1039	1620	2910	1023	1743	1800	1546	783	1182	782	1630	871	1700	1499	439	1177	1469
FBgn0012037	yes	26	47	167	162	30	26	129	173	NA	145	362	307	484	438	544	258	NA	474	457	65	970	726	143	228	109	94	533	71	NA	NA	158	210	535	848	163	260	362	711	247	74	233	640	177	379	560	NA	172	213
FBgn0012042	no	NA	NA	NA	NA	NA	NA	NA	NA	NA	26	NA	129	NA	96	NA	NA	NA	68	NA	NA	NA	NA	NA	NA	NA	NA	NA	NA	33	79	72	94	NA	NA	NA	NA	NA	NA	NA	NA	NA	NA	NA	NA	168	NA	NA	54
FBgn0012049	no	203	413	159	231	184	61	374	364	244	145	173	150	391	207	214	195	204	281	207	74	358	356	143	168	190	184	271	41	250	253	216	210	188	408	193	250	233	194	171	202	211	532	190	167	221	132	174	342
FBgn0012051	yes	113	203	66	77	77	40	139	132	146	144	86	90	192	98	147	116	33	88	102	NA	141	126	45	165	203	150	170	NA	61	148	80	63	109	176	77	145	114	213	170	150	96	196	77	108	159	39	48	48
FBgn0012058	yes	118	187	318	339	224	120	82	96	348	102	60	13	26	119	NA	NA	NA	35	75	21	166	192	49	169	207	186	122	37	NA	NA	117	101	146	293	136	211	61	169	185	NA	69	529	91	53	11	NA	57	237
FBgn0012066	no	149	297	122	103	175	54	331	267	228	23	100	195	311	247	87	117	230	164	37	11	240	341	77	119	96	104	98	56	87	111	92	115	72	103	43	93	209	106	131	251	42	457	80	131	146	11	44	177
FBgn0013263	no	51	136	NA	NA	NA	NA	18	39	107	NA	16	57	92	4	30	47	63	40	32	NA	59	55	NA	42	72	33	11	NA	16	76	26	17	53	76	29	50	42	30	8	NA	15	18	38	NA	13	NA	NA	12
FBgn0013269	no	546	NA	651	515	638	278	881	179	NA	NA	NA	167	632	680	NA	NA	NA	NA	546	337	NA	NA	528	537	571	433	1297	131	NA	NA	370	673	514	686	579	254	NA	NA	NA	670	264	272	NA	NA	410	NA	331	606
FBgn0013272	no	429	928	14	41	57	31	446	663	30	24	28	73	136	45	724	784	52	110	NA	NA	38	56	NA	103	NA	23	948	87	15	96	416	513	418	832	25	58	739	NA	708	10	14	1084	126	127	NA	14	NA	435
FBgn0013303	no	NA	NA	177	131	NA	NA	NA	NA	NA	NA	NA	NA	NA	NA	NA	NA	NA	NA	NA	NA	NA	NA	NA	NA	NA	NA	111	NA	105	204	NA	NA	NA	NA	NA	NA	NA	NA	NA	NA	98	NA	NA	NA	97	47	NA	NA
FBgn0013305	no	NA	NA	476	452	23	NA	131	160	NA	17	82	308	222	30	488	375	87	126	288	88	768	669	NA	NA	473	320	447	80	13	55	336	323	482	691	246	511	475	572	55	484	166	760	277	12	NA	39	NA	380
FBgn0013307	yes	154	226	47	39	52	15	155	116	34	50	76	38	82	30	85	59	45	115	91	NA	142	140	22	NA	76	74	106	NA	51	98	23	20	146	271	25	26	84	63	114	29	59	107	61	123	62	23	53	64
FBgn0013325	no	NA	NA	NA	NA	NA	NA	NA	NA	NA	NA	NA	NA	NA	NA	NA	NA	NA	NA	NA	NA	NA	NA	NA	NA	864	NA	NA	NA	NA	NA	NA	NA	NA	NA	NA	3601	NA	1473	NA	NA	NA	NA	NA	NA	NA	361	NA	NA
FBgn0013334	no	69	127	NA	NA	28	NA	13	12	107	57	63	79	24	47	151	NA	51	42	48	NA	116	91	15	72	74	68	91	NA	58	139	31	45	119	211	38	103	120	NA	NA	73	NA	148	NA	NA	130	NA	17	119
FBgn0013342	no	NA	NA	NA	NA	NA	NA	NA	27	10	NA	NA	NA	NA	NA	NA	25	NA	NA	NA	NA	22	12	NA	12	NA	NA	18	NA	NA	NA	NA	NA	12	51	NA	NA	NA	50	NA	NA	NA	20	NA	NA	NA	NA	NA	16
FBgn0013343	no	NA	NA	24	31	NA	NA	NA	NA	NA	NA	NA	NA	NA	NA	NA	NA	NA	10	NA	NA	NA	NA	NA	NA	5	NA	NA	NA	NA	NA	NA	NA	NA	44	NA	NA	NA	NA	NA	NA	NA	22	NA	NA	NA	NA	NA	11
FBgn0013347	no	327	242	NA	NA	NA	NA	283	304	182	126	234	198	296	NA	166	234	212	NA	157	89	174	174	NA	NA	237	176	NA	NA	168	NA	63	172	NA	NA	174	376	NA	NA	177	NA	NA	NA	270	NA	253	NA	NA	173
FBgn0013348	no	NA	NA	25	21	NA	NA	41	36	NA	37	25	24	NA	24	22	36	22	33	34	10	60	57	27	40	NA	NA	NA	NA	18	30	NA	NA	40	45	12	NA	NA	24	22	NA	NA	49	NA	35	NA	13	35	22
FBgn0013432	no	22	55	35	37	NA	NA	33	39	42	NA	17	NA	40	NA	NA	23	33	25	NA	NA	NA	NA	NA	NA	NA	NA	33	11	23	43	NA	27	21	43	15	30	32	NA	12	31	18	NA	23	8	24	10	14	33
FBgn0013435	yes	46	93	58	68	53	13	85	70	112	61	63	67	73	66	61	40	48	81	57	NA	64	67	50	56	32	58	54	NA	81	110	32	37	68	107	65	94	54	34	53	75	NA	101	NA	40	52	10	31	55
FBgn0013467	no	NA	NA	NA	NA	NA	NA	21	24	NA	NA	NA	21	28	15	NA	42	NA	20	NA	NA	60	54	NA	23	38	16	20	NA	NA	NA	NA	NA	38	59	15	27	19	28	NA	NA	NA	73	NA	NA	36	NA	NA	NA
FBgn0013531	no	NA	NA	140	128	NA	NA	NA	NA	149	NA	85	NA	113	NA	NA	59	103	73	NA	NA	NA	NA	34	41	137	92	NA	NA	115	125	100	104	85	126	53	140	NA	NA	15	121	40	200	118	NA	90	35	37	75
FBgn0013548	yes	204	390	38	38	NA	24	391	368	244	233	158	238	227	261	260	104	345	323	89	46	245	255	161	227	240	224	230	76	224	320	23	25	NA	NA	18	NA	362	264	148	NA	128	605	190	174	195	100	142	271
FBgn0013563	yes	124	269	96	89	92	55	127	87	126	140	22	78	88	44	106	88	117	120	35	NA	148	135	45	139	166	102	141	NA	110	240	125	120	144	244	76	163	83	51	129	213	91	133	116	65	156	11	40	75
FBgn0013576	yes	67	71	109	199	62	24	172	102	132	10	26	NA	300	107	88	157	NA	26	19	NA	308	327	29	109	318	203	304	39	28	103	106	85	134	271	93	136	111	274	132	78	103	320	48	15	130	10	52	239
FBgn0013591	no	NA	16	212	610	235	139	404	402	484	102	126	124	411	320	445	281	109	250	36	14	136	160	36	112	214	182	168	19	241	531	281	275	362	784	245	337	435	376	188	240	247	243	72	34	34	112	34	256
FBgn0013717	yes	111	218	161	127	61	14	NA	NA	91	17	67	41	132	176	124	61	72	118	60	24	90	138	39	63	116	107	112	23	125	112	100	96	121	211	94	170	58	80	84	74	58	209	99	50	121	67	70	120
FBgn0013718	yes	371	656	493	565	291	165	502	463	454	266	429	345	645	359	303	247	584	544	285	90	670	643	240	439	367	239	280	84	334	453	339	346	484	638	317	474	669	236	540	562	168	1027	322	236	337	80	152	473
FBgn0013720	no	NA	NA	146	123	NA	NA	NA	NA	NA	NA	NA	NA	128	NA	NA	NA	NA	NA	NA	NA	123	125	NA	NA	NA	NA	130	NA	NA	NA	47	35	95	109	15	65	NA	NA	NA	115	NA	166	NA	NA	NA	16	NA	NA
FBgn0013726	yes	184	466	189	303	222	59	262	262	437	158	177	313	288	470	298	164	189	357	193	95	251	268	81	251	224	251	482	126	155	445	171	234	454	932	398	491	430	217	414	531	13	538	375	169	422	142	122	302
FBgn0013732	yes	55	85	59	56	48	19	44	55	82	87	10	60	106	101	141	118	52	41	38	NA	46	53	NA	37	69	61	47	29	22	105	58	52	161	144	20	41	188	66	140	42	57	NA	21	19	70	49	16	64
FBgn0013733	yes	53	110	16	292	21	19	81	316	110	NA	53	79	169	NA	121	245	81	136	NA	NA	121	125	25	64	166	89	171	NA	11	47	39	19	88	458	21	61	38	515	225	76	70	330	81	30	129	9	23	74
FBgn0013746	yes	403	662	260	188	483	212	461	257	507	266	330	466	425	346	128	343	471	366	327	134	334	429	325	337	306	235	316	149	440	586	418	491	252	469	265	426	157	256	507	393	223	609	517	210	355	107	291	449
FBgn0013750	yes	NA	234	NA	114	272	52	217	113	219	175	149	198	210	146	NA	112	NA	155	172	74	180	191	150	196	223	160	153	64	280	209	98	94	117	294	128	229	152	NA	192	278	47	209	NA	71	95	69	103	275
FBgn0013753	yes	151	274	192	169	222	100	209	143	150	NA	NA	NA	NA	174	101	85	178	NA	NA	NA	168	194	NA	NA	154	112	136	12	247	255	49	57	189	289	132	210	NA	97	NA	54	19	NA	253	142	NA	67	18	191
FBgn0013756	yes	30	50	86	127	108	36	210	259	206	NA	60	113	215	34	35	158	101	140	136	45	29	57	100	215	61	41	40	NA	NA	56	221	220	186	319	137	338	74	106	276	158	53	99	323	NA	97	63	NA	64
FBgn0013759	yes	153	257	44	90	143	52	276	235	175	178	150	173	129	99	42	133	209	86	110	25	257	341	67	184	231	185	249	33	136	219	93	139	184	301	159	252	314	255	41	197	140	342	102	116	189	44	141	30
FBgn0013762	yes	84	145	134	110	142	32	218	177	133	152	160	139	242	133	162	69	123	70	53	21	199	177	99	118	120	91	100	28	105	200	124	134	199	253	114	226	167	63	132	162	71	298	124	16	119	56	47	100
FBgn0013763	yes	1443	3074	765	NA	1684	906	275	811	2376	1398	3019	1830	2417	414	1563	NA	797	2037	1447	418	1069	509	946	1393	1363	2324	2070	581	1239	2252	1284	1631	2440	3576	803	525	2276	1745	1723	2074	974	2934	2074	1485	797	1292	2149	705
FBgn0013764	yes	123	225	146	155	102	72	182	144	NA	28	100	71	135	140	98	68	NA	136	33	NA	120	113	115	132	127	141	135	20	50	61	86	125	138	309	110	220	105	27	150	39	87	NA	87	67	115	31	53	27
FBgn0013765	yes	222	486	330	352	146	102	277	313	329	125	99	176	329	171	308	304	196	143	104	29	140	156	94	294	423	338	341	83	164	404	236	246	362	630	95	148	205	401	27	211	194	669	213	115	415	111	122	197
FBgn0013767	no	NA	NA	NA	NA	NA	NA	NA	NA	NA	NA	NA	NA	NA	NA	NA	NA	NA	NA	NA	NA	17	NA	NA	NA	NA	NA	NA	NA	NA	NA	NA	NA	NA	NA	NA	NA	NA	NA	NA	NA	NA	NA	NA	NA	NA	NA	NA	NA
FBgn0013770	no	545	737	654	939	386	164	797	NA	615	358	540	673	NA	270	629	1240	NA	395	727	150	717	543	NA	NA	19	14	12	132	NA	NA	NA	314	NA	NA	NA	NA	NA	677	637	803	NA	961	1167	NA	431	418	413	NA
FBgn0013771	no	14	18	NA	NA	14	NA	43	65	12	29	41	46	58	27	NA	26	23	13	15	NA	83	57	10	61	59	36	19	NA	NA	19	NA	NA	NA	NA	11	11	22	47	16	28	37	50	42	20	19	NA	21	24
FBgn0013772	no	NA	NA	NA	NA	NA	NA	12	10	NA	NA	23	25	253	NA	NA	NA	NA	7	5	NA	51	27	11	6	NA	NA	56	NA	NA	NA	NA	NA	36	31	NA	14	33	33	29	14	NA	32	NA	NA	NA	NA	31	11
FBgn0013773	yes	96	173	151	95	65	8	83	67	74	73	97	89	123	122	94	37	62	NA	73	23	48	107	54	55	72	49	89	31	NA	NA	64	48	111	144	82	168	74	44	NA	131	NA	109	80	51	93	54	49	73
FBgn0013799	no	28	58	35	61	14	NA	25	64	23	NA	NA	10	24	39	36	43	NA	15	24	NA	42	17	NA	35	64	39	48	NA	14	50	NA	NA	60	97	27	40	46	45	19	40	29	70	25	NA	34	18	23	89
FBgn0013948	no	NA	NA	NA	NA	NA	NA	NA	NA	NA	NA	NA	NA	NA	NA	NA	72	NA	NA	NA	NA	11	22	NA	NA	NA	NA	12	NA	NA	NA	NA	NA	19	27	NA	NA	NA	NA	NA	NA	NA	37	NA	NA	NA	NA	NA	23
FBgn0013949	yes	40	48	15	19	NA	NA	30	41	NA	25	79	NA	30	48	32	90	29	NA	112	NA	158	103	114	71	76	58	55	NA	33	42	NA	20	47	68	32	46	29	25	90	80	21	59	NA	115	29	25	71	37
FBgn0013953	no	NA	52	NA	16	15	14	49	17	36	18	14	27	81	NA	39	83	NA	86	NA	NA	23	NA	NA	21	NA	NA	57	NA	13	61	14	NA	39	79	NA	20	33	36	33	NA	NA	69	24	NA	NA	NA	15	36
FBgn0013954	no	NA	NA	NA	NA	NA	NA	NA	NA	NA	NA	NA	NA	NA	NA	NA	NA	NA	NA	NA	NA	NA	NA	NA	NA	NA	NA	NA	NA	NA	NA	NA	NA	NA	NA	NA	NA	NA	328	NA	NA	NA	NA	NA	NA	NA	NA	NA	NA
FBgn0013955	no	117	144	94	141	58	20	203	213	291	43	73	16	295	181	24	36	190	118	10	NA	151	159	42	160	162	118	67	17	101	278	39	36	131	225	88	153	188	171	211	91	118	95	83	43	NA	39	NA	65
FBgn0013972	yes	33	67	24	15	20	NA	35	30	18	NA	42	31	NA	22	13	12	22	21	27	8	73	34	NA	15	20	11	39	6	40	30	22	37	23	51	23	37	NA	25	11	34	20	28	36	45	27	5	NA	29
FBgn0013981	no	NA	1066	NA	NA	561	206	848	631	NA	NA	NA	675	918	NA	NA	NA	506	NA	405	347	NA	NA	NA	NA	NA	348	NA	171	NA	NA	550	542	665	NA	NA	NA	NA	NA	538	NA	NA	NA	748	519	NA	516	NA	NA
FBgn0013983	yes	32	62	32	30	36	16	57	45	31	34	19	32	27	55	30	47	27	34	43	NA	69	71	34	35	42	23	59	NA	51	29	29	28	46	76	37	61	49	26	44	39	38	61	59	86	59	NA	43	35
FBgn0013984	no	NA	NA	11	NA	NA	NA	NA	NA	9	NA	NA	NA	NA	NA	NA	NA	NA	NA	NA	NA	NA	NA	NA	NA	NA	NA	NA	NA	NA	NA	NA	NA	NA	14	NA	NA	NA	NA	9	NA	NA	29	NA	NA	NA	NA	NA	NA
FBgn0013987	yes	100	149	109	100	99	44	136	89	136	NA	111	112	139	79	79	94	84	89	156	69	NA	129	88	166	111	92	106	32	68	138	225	304	110	146	83	106	382	132	172	62	70	610	46	62	75	64	178	NA
FBgn0013988	no	15	116	23	31	17	NA	18	79	38	16	NA	25	67	32	39	144	20	64	31	NA	154	114	16	148	65	81	86	NA	NA	11	NA	33	74	186	14	46	92	63	84	37	56	194	13	27	71	NA	NA	15
FBgn0013995	yes	132	274	92	114	17	NA	63	109	100	107	105	133	153	58	109	65	129	129	72	NA	232	176	92	140	145	109	200	21	13	52	82	68	206	318	118	195	47	248	111	145	69	258	98	108	145	40	45	100
FBgn0013997	yes	40	129	103	168	42	17	75	72	181	83	65	112	223	87	93	181	111	82	49	NA	137	137	46	127	111	86	204	NA	87	195	38	32	152	271	71	175	166	80	201	90	52	334	104	19	77	23	38	80
FBgn0013998	yes	209	321	130	154	154	169	222	230	92	176	119	220	226	164	123	129	152	183	105	19	270	242	67	146	52	53	87	NA	136	182	90	122	216	304	75	108	266	NA	205	156	166	150	164	96	120	71	112	166
FBgn0014000	yes	196	408	112	99	NA	29	209	134	141	181	88	144	89	155	105	141	155	73	220	45	191	137	162	157	NA	NA	295	35	143	215	131	169	233	291	110	222	225	216	114	175	224	142	244	415	233	78	111	144
FBgn0014001	no	NA	NA	20	45	NA	NA	14	38	125	9	18	NA	88	32	NA	NA	NA	44	NA	NA	38	43	NA	62	23	44	20	NA	NA	104	45	29	30	59	NA	14	42	64	117	69	47	147	34	NA	71	NA	NA	18
FBgn0014002	yes	82	688	654	435	652	126	783	327	99	203	420	943	388	472	654	193	702	870	443	137	767	368	179	287	963	714	1432	116	774	1090	833	469	463	846	743	905	883	243	481	337	366	1360	371	167	426	252	424	298
FBgn0014006	yes	27	41	219	287	76	65	140	169	123	99	111	33	165	130	215	195	74	138	54	NA	321	346	26	155	260	180	312	NA	140	238	188	158	186	309	109	193	286	248	51	250	191	510	9	83	122	45	79	47
FBgn0014007	yes	136	204	13	47	264	122	323	299	147	209	37	142	134	272	30	21	18	298	168	70	50	73	85	192	118	107	324	79	204	514	211	196	384	680	156	381	365	59	363	181	227	427	184	NA	120	89	51	96
FBgn0014009	no	NA	NA	NA	NA	28	27	NA	NA	142	NA	124	271	47	NA	233	NA	NA	24	25	NA	64	43	158	203	123	106	191	82	19	28	NA	NA	412	194	97	175	245	96	NA	11	NA	47	30	21	27	48	89	132
FBgn0014010	yes	89	152	521	546	570	273	628	344	583	NA	354	109	916	190	280	NA	NA	313	NA	22	538	547	46	124	NA	NA	130	133	532	556	81	NA	524	597	303	505	756	386	127	410	402	233	NA	243	188	85	56	197
FBgn0014011	yes	42	58	108	135	71	35	72	153	164	NA	NA	NA	62	NA	111	155	98	125	46	NA	87	102	NA	38	138	98	106	NA	50	141	74	62	73	140	61	121	114	72	118	45	54	138	57	33	70	19	28	73
FBgn0014018	no	85	213	81	116	NA	NA	144	68	31	NA	31	80	125	133	NA	NA	88	107	NA	NA	153	205	NA	NA	52	50	NA	NA	65	68	96	210	228	241	121	248	78	NA	24	141	150	361	84	86	NA	98	NA	25
FBgn0014019	no	13	38	NA	NA	17	NA	NA	NA	NA	NA	27	40	33	23	NA	NA	NA	42	NA	NA	58	68	25	24	25	24	32	NA	NA	NA	NA	NA	17	13	13	44	20	42	65	NA	14	NA	13	42	14	NA	22	30
FBgn0014020	no	78	140	96	75	54	63	NA	NA	NA	70	85	NA	NA	NA	89	96	109	237	NA	65	145	131	116	88	NA	NA	NA	35	59	194	NA	NA	NA	NA	NA	NA	NA	NA	NA	134	NA	462	NA	NA	NA	38	50	145
FBgn0014022	no	NA	NA	38	45	NA	NA	NA	NA	127	72	NA	39	NA	NA	NA	50	NA	NA	83	14	NA	NA	NA	NA	NA	NA	NA	NA	NA	NA	9	12	NA	NA	25	37	17	31	NA	58	NA	100	51	NA	59	NA	NA	NA
FBgn0014023	no	NA	NA	NA	NA	NA	NA	NA	NA	NA	57	NA	NA	NA	14	NA	38	NA	NA	NA	NA	NA	NA	NA	NA	NA	NA	NA	NA	NA	NA	NA	NA	NA	NA	NA	NA	NA	NA	NA	NA	NA	NA	NA	NA	NA	NA	NA	NA
FBgn0014024	yes	96	165	125	140	113	136	117	155	174	222	147	98	224	56	107	167	113	72	197	44	175	196	188	200	193	185	188	NA	85	110	130	145	203	267	99	155	257	121	113	121	39	229	106	41	29	65	95	86
FBgn0014026	no	NA	26	9	2112	NA	NA	21	13	7	14	NA	NA	19	NA	13	NA	NA	NA	NA	NA	9	13	NA	NA	9	NA	8	NA	NA	25	NA	NA	21	18	NA	NA	NA	1528	NA	16	NA	NA	16	NA	NA	986	NA	6
FBgn0014028	no	111	NA	NA	NA	80	41	172	152	NA	NA	120	NA	118	NA	94	NA	83	NA	NA	NA	NA	NA	NA	NA	NA	NA	163	NA	NA	NA	NA	NA	92	146	NA	NA	NA	72	NA	NA	NA	NA	127	92	NA	NA	NA	NA
FBgn0014029	yes	246	395	342	305	277	196	304	166	383	171	204	234	208	285	NA	155	NA	87	179	73	345	369	115	170	47	80	91	77	234	385	179	113	77	116	173	256	255	74	NA	314	163	315	271	146	152	38	166	266
FBgn0014031	yes	247	427	350	272	249	98	376	403	176	271	310	147	431	252	179	190	164	203	293	55	468	416	234	271	214	170	481	47	325	302	185	233	363	448	184	238	303	215	178	221	186	336	229	490	291	137	218	166
FBgn0014032	no	NA	NA	80	54	NA	NA	41	14	NA	NA	NA	NA	NA	56	NA	99	17	45	NA	NA	NA	NA	40	52	81	53	NA	19	141	156	NA	NA	NA	NA	15	35	NA	73	21	107	52	34	NA	NA	NA	NA	29	NA
FBgn0014033	no	47	88	NA	15	12	NA	33	23	NA	45	60	40	27	32	47	57	27	28	29	NA	95	82	NA	NA	46	21	85	NA	40	49	NA	11	72	86	26	81	33	81	46	37	16	88	8	90	35	NA	38	36
FBgn0014037	no	54	103	55	82	27	13	170	425	102	39	NA	88	67	57	65	126	98	91	NA	NA	74	135	NA	80	152	92	110	24	NA	89	196	122	96	210	37	72	93	215	160	104	42	394	40	NA	48	NA	27	168
FBgn0014073	no	NA	19	NA	NA	NA	NA	27	NA	NA	NA	8	15	25	15	16	NA	NA	NA	12	NA	35	34	NA	NA	NA	NA	NA	NA	11	NA	NA	NA	25	33	NA	18	NA	12	13	NA	NA	51	NA	17	NA	NA	NA	NA
FBgn0014075	yes	48	84	148	157	225	98	253	247	651	32	67	78	433	281	92	178	57	14	71	28	152	172	NA	16	323	239	362	59	49	199	87	100	107	166	164	272	481	84	19	NA	247	672	238	NA	24	29	NA	212
FBgn0014076	no	152	163	97	89	113	20	NA	NA	58	69	153	NA	383	40	NA	23	75	366	NA	NA	522	242	NA	NA	83	85	NA	NA	36	7	233	249	195	141	137	39	55	114	138	188	12	222	434	600	330	63	NA	139
FBgn0014092	no	NA	NA	NA	NA	NA	NA	NA	NA	82	NA	44	77	161	70	NA	19	NA	121	117	51	NA	NA	38	26	39	30	117	NA	109	101	80	98	132	93	97	159	NA	31	77	57	43	156	83	103	90	20	NA	188
FBgn0014127	yes	NA	62	56	27	69	31	43	30	NA	28	28	24	NA	60	NA	19	122	13	27	10	24	19	38	122	26	19	105	NA	98	261	14	12	26	42	82	157	139	143	19	20	NA	51	81	NA	52	14	33	22
FBgn0014133	yes	287	559	490	366	338	117	538	338	416	271	311	300	388	437	290	267	439	382	127	103	NA	NA	348	392	272	331	488	108	440	363	220	313	346	472	308	508	394	286	367	457	108	565	500	343	324	179	NA	235
FBgn0014135	no	NA	NA	NA	NA	NA	NA	NA	NA	NA	NA	NA	NA	NA	NA	NA	NA	NA	NA	NA	NA	NA	NA	NA	NA	NA	NA	NA	NA	NA	NA	NA	NA	NA	NA	NA	NA	NA	NA	NA	NA	NA	NA	NA	5	NA	NA	NA	NA
FBgn0014141	yes	119	325	218	448	120	74	184	251	537	248	132	231	324	186	276	380	299	303	131	21	606	516	97	310	381	295	457	12	98	360	206	258	355	729	135	281	499	522	445	293	287	761	136	161	430	99	139	362
FBgn0014163	yes	85	108	344	229	68	10	NA	NA	134	42	34	106	NA	73	123	156	242	42	15	NA	272	328	20	146	325	208	221	44	172	114	128	65	84	316	167	264	39	59	135	109	114	281	88	44	113	10	26	155
FBgn0014184	yes	302	1275	351	610	487	334	669	NA	NA	14	155	609	NA	342	918	NA	603	798	704	169	2210	83	236	84	475	465	1763	178	584	1122	214	307	478	107	374	22	407	71	447	398	453	NA	363	391	623	508	294	1022
FBgn0014189	yes	369	183	751	385	999	361	660	573	843	415	325	388	1174	580	126	205	482	1083	250	110	795	727	NA	426	386	302	306	151	418	239	94	133	719	600	805	1107	1090	838	357	722	104	1063	702	380	121	343	232	951
FBgn0014269	yes	NA	NA	142	119	88	NA	143	113	133	110	NA	102	145	NA	61	NA	54	65	87	22	24	45	52	43	123	110	25	11	136	227	60	64	111	158	68	92	NA	98	80	NA	99	51	62	174	NA	37	66	116
FBgn0014340	no	NA	NA	NA	NA	32	NA	20	11	75	11	NA	12	NA	17	NA	NA	NA	NA	NA	NA	13	8	NA	NA	15	NA	NA	NA	29	17	NA	NA	NA	NA	NA	NA	NA	NA	NA	NA	NA	NA	NA	16	29	NA	21	NA
FBgn0014362	no	8	22	NA	NA	192	74	84	115	181	55	44	12	128	46	302	14	19	218	13	NA	86	110	NA	10	241	100	NA	NA	52	255	NA	NA	48	75	28	45	47	71	69	NA	NA	46	NA	NA	99	NA	NA	NA
FBgn0014366	no	NA	NA	NA	NA	35	27	40	28	NA	44	NA	NA	48	41	32	NA	NA	24	NA	NA	NA	NA	17	18	38	22	NA	NA	NA	NA	NA	18	NA	NA	NA	NA	35	NA	30	37	NA	NA	13	22	NA	NA	NA	NA
FBgn0014380	no	NA	NA	18	17	20	NA	NA	NA	19	9	32	35	NA	13	31	43	NA	NA	25	NA	44	36	23	31	22	26	42	NA	NA	10	25	25	50	41	17	34	20	40	28	24	12	32	22	30	32	NA	22	24
FBgn0014388	no	NA	7	NA	NA	NA	NA	15	36	NA	NA	NA	NA	13	NA	NA	36	NA	NA	17	NA	29	27	NA	NA	NA	NA	20	NA	NA	NA	NA	NA	NA	NA	NA	NA	NA	NA	15	NA	NA	24	NA	NA	13	NA	NA	NA
FBgn0014391	no	NA	NA	NA	NA	NA	NA	NA	NA	NA	NA	NA	NA	NA	NA	NA	NA	NA	NA	NA	NA	NA	NA	NA	NA	237	253	NA	78	NA	NA	182	242	NA	NA	NA	NA	NA	NA	NA	NA	NA	354	NA	NA	NA	NA	NA	268
FBgn0014395	no	NA	NA	NA	NA	NA	NA	NA	NA	NA	NA	NA	NA	NA	NA	NA	NA	NA	NA	NA	NA	NA	NA	NA	NA	NA	NA	NA	NA	NA	NA	NA	NA	NA	NA	NA	NA	NA	NA	NA	NA	NA	NA	NA	NA	NA	NA	NA	NA
FBgn0014396	yes	40	115	49	94	23	11	55	205	75	NA	NA	56	200	59	100	176	43	39	68	NA	224	170	NA	26	60	42	227	NA	30	96	50	33	122	288	NA	13	109	329	89	69	52	226	52	22	106	NA	34	102
FBgn0014411	no	NA	NA	108	90	NA	NA	81	99	145	NA	NA	107	59	NA	NA	NA	332	103	75	27	NA	NA	NA	NA	NA	NA	NA	27	219	413	135	121	NA	NA	NA	NA	NA	NA	NA	NA	NA	253	252	NA	62	51	NA	295
FBgn0014417	yes	40	48	NA	NA	54	32	69	73	135	NA	37	71	60	48	19	57	49	107	11	NA	74	85	37	93	123	82	68	NA	23	82	NA	11	100	139	83	148	NA	81	72	78	103	113	45	32	66	NA	15	133
FBgn0014427	yes	305	261	640	401	90	94	16	NA	10	137	556	655	613	173	535	374	644	224	187	69	205	244	111	71	557	547	649	NA	1092	1011	324	441	437	211	652	993	267	10	549	14	NA	484	1126	13	783	332	474	587
FBgn0014455	no	NA	NA	NA	NA	NA	NA	NA	NA	NA	NA	NA	NA	NA	NA	NA	NA	NA	NA	NA	NA	1230	1449	NA	NA	NA	NA	NA	297	NA	NA	NA	NA	NA	NA	NA	NA	1131	NA	NA	1473	87	NA	333	NA	NA	NA	NA	824
FBgn0014464	no	NA	NA	NA	NA	NA	NA	NA	NA	NA	NA	60	NA	NA	NA	NA	25	NA	NA	11	NA	NA	16	12	16	26	NA	183	NA	NA	NA	NA	NA	22	NA	NA	NA	NA	69	45	NA	NA	20	NA	NA	55	NA	NA	NA
FBgn0014465	no	NA	NA	NA	NA	NA	NA	NA	NA	25	NA	26	41	30	NA	30	144	35	65	NA	NA	51	NA	NA	NA	NA	12	377	NA	NA	NA	NA	NA	20	NA	NA	NA	NA	48	NA	27	NA	24	NA	NA	149	NA	NA	NA
FBgn0014466	no	NA	NA	NA	NA	NA	NA	16	NA	NA	NA	NA	82	20	NA	37	75	NA	NA	NA	NA	14	NA	NA	NA	17	NA	NA	NA	NA	NA	NA	NA	NA	NA	NA	NA	NA	31	NA	NA	75	22	NA	NA	NA	NA	22	NA
FBgn0014467	no	NA	NA	NA	NA	NA	NA	NA	NA	NA	NA	NA	19	NA	NA	NA	NA	NA	NA	NA	NA	32	21	NA	NA	NA	NA	31	NA	NA	NA	NA	NA	NA	NA	45	64	NA	NA	NA	NA	29	NA	NA	10	NA	NA	NA	NA
FBgn0014469	no	NA	NA	NA	NA	129	78	171	255	221	243	240	267	669	166	NA	254	166	206	90	40	336	282	116	226	225	188	281	46	216	407	281	224	540	489	NA	NA	NA	322	375	51	150	166	NA	NA	NA	73	101	194
FBgn0014857	no	245	383	NA	NA	NA	NA	344	248	NA	NA	196	178	30	NA	154	NA	39	240	149	63	29	234	11	191	170	182	228	NA	266	39	NA	NA	191	243	15	34	244	141	26	NA	95	316	238	271	14	NA	178	NA
FBgn0014861	yes	202	415	242	124	108	53	298	132	92	NA	80	NA	284	99	121	141	228	207	50	28	238	240	48	64	NA	NA	76	38	117	114	NA	NA	261	362	179	288	240	145	85	NA	51	214	106	58	170	94	NA	NA
FBgn0014863	no	64	104	NA	NA	25	28	78	136	37	19	30	70	NA	51	106	68	65	28	46	NA	164	121	23	61	91	86	135	11	NA	31	NA	NA	30	90	NA	NA	78	135	124	NA	52	91	34	42	107	31	28	44
FBgn0014865	no	NA	NA	NA	NA	NA	NA	NA	NA	NA	NA	NA	NA	NA	NA	NA	NA	NA	NA	NA	NA	1456	1587	NA	NA	NA	NA	925	NA	NA	NA	494	83	NA	NA	1038	NA	NA	NA	144	87	NA	NA	1797	NA	NA	NA	NA	NA
FBgn0014868	no	NA	NA	97	76	NA	NA	NA	NA	222	NA	NA	97	355	92	NA	47	NA	NA	71	27	410	343	102	95	NA	NA	109	44	NA	NA	NA	NA	454	718	NA	NA	92	24	NA	NA	68	NA	NA	79	NA	43	NA	NA
FBgn0014869	yes	779	774	533	354	1034	49	484	331	511	406	879	927	480	1149	912	517	367	797	204	155	546	403	675	905	347	543	1093	232	705	985	659	897	355	634	846	1091	756	408	484	516	374	808	419	526	657	235	489	293
FBgn0014870	no	41	68	70	123	53	29	NA	NA	113	60	24	NA	84	34	NA	80	43	NA	30	NA	95	85	NA	NA	106	69	72	NA	38	107	NA	NA	60	130	38	55	37	69	85	80	46	123	NA	NA	NA	14	12	61
FBgn0014877	yes	105	NA	532	396	264	113	246	171	480	331	143	280	127	NA	265	186	208	238	201	82	302	269	204	275	299	240	296	102	206	280	264	329	325	347	171	421	473	219	353	419	134	394	297	140	300	132	225	383
FBgn0014879	no	204	350	NA	NA	112	NA	129	NA	NA	46	NA	NA	304	NA	NA	32	248	NA	273	153	NA	NA	NA	NA	453	57	291	27	219	470	NA	NA	96	496	220	400	106	NA	399	512	160	348	NA	151	NA	104	176	23
FBgn0014906	yes	134	197	165	175	95	55	189	237	227	151	52	154	386	185	178	229	265	220	120	47	317	309	63	174	291	189	152	57	166	349	127	196	244	509	169	203	296	281	252	170	58	178	197	92	251	94	57	198
FBgn0014930	no	NA	NA	NA	NA	21	NA	NA	NA	NA	NA	NA	NA	NA	NA	26	NA	NA	NA	NA	NA	NA	NA	NA	NA	NA	NA	NA	NA	NA	NA	NA	NA	NA	NA	NA	NA	NA	NA	26	NA	NA	NA	NA	NA	NA	NA	NA	38
FBgn0014931	no	NA	NA	67	34	26	NA	79	54	40	25	16	70	51	NA	23	29	NA	39	22	NA	NA	26	50	76	37	45	NA	NA	25	NA	NA	NA	36	25	NA	NA	NA	15	50	27	NA	51	36	NA	16	NA	38	70
FBgn0014963	no	43	24	40	100	10	NA	67	132	110	NA	20	27	20	14	125	161	62	56	NA	NA	81	40	NA	28	75	47	64	NA	22	121	52	19	122	236	45	45	87	87	90	77	31	146	48	NA	33	NA	27	25
FBgn0015000	yes	205	385	195	155	302	141	235	156	324	278	160	279	270	293	164	175	168	177	199	74	288	274	95	139	200	188	294	67	327	381	120	138	212	292	138	230	330	166	234	331	146	313	163	122	199	94	NA	261
FBgn0015001	yes	22	38	38	31	30	19	72	71	8	47	83	NA	71	72	62	25	14	47	82	25	50	35	22	21	43	43	76	NA	46	41	NA	23	25	36	50	44	44	NA	36	17	58	90	59	133	22	18	12	16
FBgn0015010	yes	265	279	108	153	87	19	NA	NA	34	203	44	38	330	35	NA	55	160	77	185	57	134	76	341	224	242	210	NA	14	158	191	21	30	208	369	68	109	NA	22	80	160	21	78	88	NA	36	35	180	81
FBgn0015011	no	NA	43	NA	NA	NA	NA	NA	NA	NA	6	NA	NA	12	NA	NA	31	NA	NA	NA	NA	35	45	NA	NA	NA	12	30	NA	NA	NA	NA	NA	23	43	NA	NA	NA	NA	13	NA	NA	29	NA	NA	19	NA	NA	NA
FBgn0015014	no	NA	8	72	132	17	20	21	42	33	NA	43	100	47	13	108	108	17	28	35	11	58	52	NA	13	112	64	13	23	NA	NA	61	68	123	151	68	142	122	150	150	99	36	198	NA	46	90	30	NA	16
FBgn0015019	yes	121	214	164	NA	98	82	150	157	128	122	79	144	127	123	121	114	121	144	110	82	NA	128	197	122	122	302	614	131	124	182	246	111	419	179	111	146	171	107	107	163	198	235	118	141	101	209	248	154
FBgn0015024	no	32	48	56	95	26	14	42	79	84	12	12	60	83	18	48	87	41	37	14	NA	49	64	NA	54	66	54	56	16	16	92	35	42	129	281	13	30	48	90	78	40	21	102	11	NA	104	12	22	64
FBgn0015025	no	NA	NA	15	NA	NA	NA	NA	NA	16	NA	NA	NA	NA	16	NA	NA	NA	NA	NA	NA	21	15	NA	NA	14	NA	NA	NA	11	17	NA	NA	NA	NA	NA	31	NA	NA	NA	NA	NA	6	NA	NA	40	NA	NA	12
FBgn0015031	no	NA	NA	29	58	NA	24	NA	NA	28	NA	279	26	32	27	17	146	190	73	208	NA	329	NA	27	NA	81	70	NA	NA	NA	203	19	NA	189	263	172	NA	243	19	NA	33	29	39	NA	68	184	78	NA	102
FBgn0015033	no	NA	52	NA	NA	NA	NA	8	NA	NA	NA	NA	NA	36	NA	NA	NA	NA	29	14	NA	40	27	NA	NA	NA	NA	45	NA	NA	NA	NA	NA	30	38	NA	43	NA	NA	NA	20	18	52	20	33	NA	NA	NA	NA
FBgn0015034	no	NA	NA	NA	NA	105	28	254	99	172	11	21	19	210	208	NA	98	221	102	158	46	144	176	NA	99	100	76	148	33	167	NA	94	106	222	341	NA	NA	NA	11	140	NA	46	313	NA	17	NA	55	NA	130
FBgn0015035	no	364	161	NA	14	NA	NA	NA	NA	27	NA	20	NA	387	NA	NA	61	76	89	18	NA	98	132	NA	44	39	55	NA	NA	NA	NA	NA	NA	195	344	41	206	15	302	47	55	63	324	NA	92	NA	NA	29	33
FBgn0015036	no	33	49	23	34	NA	NA	51	57	NA	NA	NA	NA	52	NA	NA	38	38	61	NA	NA	72	68	NA	NA	NA	NA	52	NA	28	33	NA	59	83	83	23	56	41	88	35	NA	15	66	35	59	56	14	26	53
FBgn0015037	no	58	109	25	62	24	17	61	67	36	40	76	72	105	39	54	24	55	68	76	16	NA	NA	NA	NA	51	65	19	NA	28	56	NA	NA	NA	NA	NA	NA	22	186	NA	61	NA	130	80	NA	NA	18	47	NA
FBgn0015038	no	13	16	NA	NA	NA	NA	12	NA	NA	NA	NA	NA	NA	NA	NA	NA	NA	NA	NA	NA	23	21	NA	NA	NA	NA	10	NA	NA	NA	NA	NA	NA	NA	NA	NA	NA	NA	NA	4	18	23	NA	NA	NA	NA	NA	NA
FBgn0015040	no	16	15	NA	NA	NA	NA	40	34	42	NA	38	38	77	22	21	15	NA	16	42	NA	108	95	18	25	32	15	90	NA	NA	NA	NA	NA	23	46	NA	NA	60	NA	NA	NA	NA	NA	21	NA	22	17	39	31
FBgn0015075	no	64	150	26	37	16	NA	23	27	23	10	NA	75	52	19	99	15	76	23	NA	NA	74	49	25	45	27	NA	107	NA	32	59	14	16	50	100	48	59	26	25	91	44	15	192	NA	75	42	NA	24	89
FBgn0015218	no	NA	NA	299	691	958	209	623	464	NA	432	524	443	231	868	498	507	NA	1148	NA	NA	NA	979	NA	NA	1501	867	507	NA	1154	239	NA	NA	86	NA	1234	562	237	715	NA	NA	169	1260	432	544	606	473	NA	1357
FBgn0015221	no	NA	NA	NA	NA	NA	88	NA	NA	591	487	1061	738	NA	NA	94	NA	667	NA	NA	131	NA	NA	1027	772	1248	503	913	277	NA	NA	441	459	1147	NA	NA	NA	NA	952	100	448	NA	NA	NA	513	NA	758	1050	104
FBgn0015222	no	NA	NA	248	NA	251	127	NA	NA	751	104	215	1308	NA	189	231	NA	658	NA	165	44	NA	NA	NA	281	NA	192	11	538	NA	NA	NA	563	562	NA	NA	NA	855	1413	325	611	707	19	161	206	631	262	94	NA
FBgn0015229	no	12	17	197	413	97	71	158	292	60	13	NA	26	175	NA	NA	125	124	128	NA	NA	84	68	NA	34	58	20	30	16	53	252	31	NA	51	56	NA	29	183	40	NA	17	36	87	64	NA	26	NA	NA	NA
FBgn0015239	no	44	86	NA	NA	NA	NA	NA	NA	NA	NA	129	47	NA	147	NA	NA	61	NA	51	16	NA	NA	90	101	NA	NA	47	26	84	62	NA	NA	133	167	NA	NA	NA	NA	42	NA	82	78	58	115	NA	NA	32	NA
FBgn0015240	yes	65	133	94	47	131	78	197	189	228	116	34	125	85	66	58	60	71	179	63	20	123	161	71	82	124	93	125	16	139	188	30	39	144	167	105	154	24	103	59	148	116	342	119	65	87	80	53	114
FBgn0015245	no	NA	NA	NA	151	137	101	194	NA	180	383	113	785	200	154	NA	132	691	176	203	103	NA	197	610	572	173	438	805	33	NA	248	114	158	NA	NA	134	NA	179	151	NA	179	NA	606	130	NA	142	65	114	NA
FBgn0015247	yes	84	167	216	280	124	83	NA	NA	320	238	154	298	350	125	52	NA	286	321	116	27	257	205	116	247	328	262	188	55	133	120	79	106	169	189	199	365	328	257	29	335	176	558	207	159	40	75	75	255
FBgn0015268	no	NA	1425	NA	NA	917	NA	1424	927	1031	NA	NA	NA	1197	686	1334	648	667	NA	1611	613	NA	NA	NA	878	NA	NA	1851	654	NA	NA	NA	NA	920	NA	NA	NA	NA	NA	892	NA	383	NA	NA	NA	691	729	1272	NA
FBgn0015269	no	NA	14	NA	35	NA	NA	17	8	52	NA	NA	15	32	NA	14	25	NA	NA	NA	NA	31	35	NA	11	35	20	36	NA	NA	31	NA	NA	31	119	NA	13	16	14	23	NA	NA	117	NA	NA	18	NA	NA	22
FBgn0015270	yes	56	131	78	60	43	12	289	155	93	58	NA	90	152	221	NA	35	41	NA	86	51	93	111	NA	NA	221	199	193	64	NA	NA	94	96	90	139	95	163	47	169	146	214	63	77	153	25	97	54	74	166
FBgn0015271	no	59	93	56	50	33	12	162	86	41	NA	62	NA	157	25	20	NA	134	33	NA	NA	81	126	17	50	NA	NA	28	NA	NA	NA	NA	NA	171	293	149	281	18	97	NA	64	31	NA	52	28	62	15	119	32
FBgn0015277	yes	41	135	63	73	54	26	98	113	72	56	48	75	60	36	37	59	40	60	31	NA	194	109	37	68	85	70	123	NA	50	102	37	50	65	156	63	103	87	72	78	60	40	140	41	37	62	NA	14	76
FBgn0015278	yes	47	110	179	299	172	34	56	62	159	111	73	169	265	154	181	138	123	14	55	13	186	185	46	132	304	181	262	NA	104	131	157	145	207	341	80	119	184	64	76	38	153	603	106	37	129	42	27	315
FBgn0015279	no	NA	NA	NA	NA	NA	NA	NA	NA	NA	23	NA	NA	218	10	69	41	80	NA	NA	NA	95	58	NA	91	197	100	47	NA	NA	NA	109	29	144	283	19	17	NA	213	213	69	43	77	NA	NA	NA	NA	15	123
FBgn0015282	yes	NA	NA	254	320	217	45	242	153	189	NA	NA	163	213	141	129	286	190	140	154	67	572	513	143	206	123	179	NA	117	388	441	427	588	623	545	375	344	150	321	NA	569	230	744	146	474	118	107	100	NA
FBgn0015283	no	NA	NA	NA	NA	NA	NA	NA	NA	NA	NA	NA	NA	NA	NA	NA	NA	NA	NA	NA	NA	NA	NA	NA	NA	NA	NA	NA	NA	NA	NA	NA	NA	NA	NA	NA	NA	NA	NA	NA	NA	NA	NA	NA	NA	NA	91	NA	NA
FBgn0015286	yes	88	205	154	66	67	39	77	68	225	116	19	191	38	66	216	24	63	NA	19	NA	174	176	58	106	142	134	29	39	30	59	18	21	34	53	81	144	167	38	85	32	198	145	27	30	85	67	35	134
FBgn0015288	no	133	NA	785	238	NA	NA	73	201	120	NA	NA	NA	152	NA	NA	69	163	2129	119	749	NA	NA	409	205	247	1636	2467	428	2646	1788	61	134	1591	189	40	864	1002	183	NA	105	62	441	NA	433	1411	878	1138	NA
FBgn0015295	yes	55	119	156	194	87	35	175	216	202	22	52	111	197	94	106	112	88	120	39	NA	111	105	19	45	54	41	202	NA	52	182	99	89	201	347	44	79	125	118	147	122	54	323	76	20	101	24	47	108
FBgn0015296	no	130	219	163	207	119	84	196	101	214	56	151	164	NA	NA	136	NA	135	131	NA	NA	NA	NA	NA	NA	164	152	NA	37	109	239	145	181	154	267	163	225	139	89	216	198	54	289	147	97	154	82	NA	NA
FBgn0015298	no	NA	NA	NA	NA	61	13	72	33	NA	103	92	54	141	NA	39	37	76	43	41	11	59	47	63	57	NA	NA	35	16	96	49	51	NA	54	42	32	85	50	32	34	55	27	80	62	37	30	29	37	97
FBgn0015299	no	196	363	242	212	NA	NA	NA	NA	287	NA	NA	NA	345	NA	162	108	NA	NA	NA	NA	176	NA	138	156	133	130	NA	NA	NA	13	NA	NA	249	NA	NA	354	NA	127	126	NA	NA	NA	NA	164	NA	NA	NA	238
FBgn0015316	no	NA	21	NA	17	NA	NA	13	NA	NA	NA	NA	NA	15	NA	NA	NA	NA	NA	NA	NA	NA	NA	NA	NA	NA	NA	NA	NA	NA	NA	NA	16	8	17	NA	27	NA	16	NA	NA	NA	27	22	19	NA	NA	NA	NA
FBgn0015320	no	NA	NA	127	185	127	16	NA	NA	86	NA	NA	NA	227	NA	148	NA	64	117	24	22	NA	NA	NA	NA	99	57	55	NA	NA	NA	NA	NA	NA	NA	NA	NA	NA	119	NA	NA	NA	NA	NA	NA	NA	NA	NA	NA
FBgn0015321	yes	NA	NA	164	246	302	142	341	226	NA	NA	NA	691	439	525	411	NA	NA	354	119	53	311	274	138	291	308	278	151	104	NA	NA	87	NA	431	734	329	653	341	271	388	515	94	NA	NA	378	NA	114	161	347
FBgn0015323	no	NA	17	NA	NA	NA	NA	NA	NA	NA	NA	NA	NA	NA	NA	NA	NA	NA	NA	NA	NA	13	8	NA	NA	NA	NA	NA	NA	NA	NA	NA	NA	NA	NA	NA	NA	NA	NA	NA	NA	NA	NA	NA	NA	NA	NA	NA	NA
FBgn0015324	no	NA	NA	NA	NA	NA	NA	727	555	NA	134	NA	NA	448	NA	NA	NA	NA	NA	NA	NA	NA	NA	NA	NA	NA	NA	NA	NA	NA	NA	NA	NA	NA	NA	NA	NA	NA	NA	NA	NA	NA	493	NA	NA	NA	NA	NA	NA
FBgn0015331	no	NA	NA	NA	NA	NA	NA	18	13	NA	NA	NA	NA	NA	NA	9	NA	NA	NA	NA	NA	7	18	NA	15	NA	NA	NA	NA	10	17	NA	NA	16	19	13	9	12	11	14	17	NA	NA	NA	NA	12	NA	NA	17
FBgn0015336	no	NA	NA	NA	NA	NA	NA	NA	NA	NA	NA	NA	NA	NA	NA	NA	NA	NA	NA	NA	NA	12	23	NA	NA	NA	NA	NA	NA	NA	NA	NA	NA	NA	NA	NA	NA	NA	18	NA	NA	NA	NA	NA	NA	NA	NA	NA	NA
FBgn0015338	yes	194	334	143	105	207	50	288	101	218	NA	159	220	399	191	NA	105	145	216	81	52	204	143	164	245	268	218	210	37	410	530	181	233	280	402	165	395	302	218	226	409	98	390	389	194	124	119	84	195
FBgn0015359	yes	81	103	22	15	133	44	23	24	159	NA	NA	352	414	149	94	15	168	336	NA	NA	110	114	257	289	304	164	391	40	293	321	72	95	126	193	287	518	140	81	110	19	83	NA	226	62	91	NA	NA	15
FBgn0015360	yes	298	503	349	299	280	157	223	254	379	268	100	238	363	333	272	168	314	294	17	NA	422	368	105	226	400	330	351	36	245	457	209	246	266	523	248	377	431	309	330	148	210	149	267	127	47	NA	24	239
FBgn0015371	yes	56	161	93	200	39	25	258	264	105	118	150	215	257	222	98	149	59	27	61	27	34	39	NA	63	148	211	21	50	13	124	61	86	179	382	31	43	NA	60	98	15	20	134	136	69	42	67	72	NA
FBgn0015372	yes	102	101	190	195	79	98	115	135	95	93	55	96	207	73	NA	133	113	NA	63	NA	95	88	57	100	138	119	146	17	74	152	120	77	109	217	69	101	NA	123	99	119	104	122	66	13	98	40	41	113
FBgn0015374	yes	96	150	132	73	133	97	106	90	134	115	115	69	114	105	67	105	72	65	74	31	82	92	103	117	NA	NA	160	18	47	96	NA	NA	95	161	91	154	124	72	116	125	26	60	NA	74	100	48	68	123
FBgn0015376	yes	112	216	141	168	109	63	66	54	174	93	29	150	209	96	115	75	86	129	65	19	129	148	40	91	115	84	35	NA	82	161	89	96	142	244	92	166	107	124	102	148	100	273	92	14	64	23	28	88
FBgn0015379	no	230	418	NA	NA	NA	NA	NA	NA	59	NA	NA	NA	87	NA	54	NA	99	80	NA	NA	98	95	59	65	NA	NA	NA	NA	NA	NA	NA	NA	44	NA	NA	NA	NA	NA	55	48	NA	100	NA	72	NA	20	NA	NA
FBgn0015380	no	NA	NA	NA	NA	NA	NA	NA	NA	NA	NA	NA	NA	NA	NA	NA	NA	NA	NA	NA	NA	NA	NA	NA	NA	NA	NA	NA	NA	NA	NA	NA	NA	NA	NA	NA	NA	NA	NA	NA	NA	NA	NA	NA	NA	NA	NA	NA	NA
FBgn0015391	yes	116	259	327	472	266	177	177	200	640	267	172	217	573	100	274	224	409	440	117	52	139	169	95	304	439	366	NA	NA	NA	NA	158	154	216	260	216	333	223	471	480	449	395	1010	237	64	333	71	56	601
FBgn0015393	no	NA	NA	NA	NA	NA	NA	691	806	NA	NA	NA	951	1052	475	NA	NA	NA	318	NA	NA	NA	NA	NA	NA	NA	NA	NA	NA	NA	NA	NA	NA	NA	NA	835	NA	NA	436	NA	NA	NA	NA	NA	268	NA	NA	NA	NA
FBgn0015396	yes	12	NA	61	82	7	NA	57	81	12	18	13	25	86	13	33	22	11	50	8	NA	48	51	7	11	67	50	53	NA	40	93	10	7	83	114	161	321	80	71	13	36	NA	22	107	113	34	NA	13	23
FBgn0015402	no	15	33	NA	26	19	13	NA	23	32	NA	12	18	54	22	NA	19	36	30	14	NA	14	19	NA	NA	21	NA	22	NA	22	48	13	13	15	64	29	28	58	17	44	NA	10	NA	NA	19	17	NA	NA	13
FBgn0015477	no	NA	NA	26	102	96	32	32	30	123	92	NA	24	39	166	155	173	146	56	52	22	221	232	61	165	NA	NA	NA	30	80	224	NA	NA	223	355	NA	NA	39	NA	263	153	88	420	140	NA	152	NA	46	122
FBgn0015509	yes	505	644	721	616	154	196	417	667	299	180	141	294	527	181	353	89	547	288	26	NA	182	307	285	506	490	497	597	16	545	891	168	185	465	739	162	249	836	624	285	509	307	462	479	319	772	88	112	359
FBgn0015513	yes	173	399	252	284	134	57	283	320	409	137	172	195	293	131	272	365	274	198	133	41	400	419	77	194	322	209	319	28	132	408	189	167	374	605	163	306	229	357	271	287	164	692	173	108	267	68	69	117
FBgn0015520	no	NA	14	24	17	NA	NA	26	38	26	14	NA	12	12	20	58	18	NA	NA	NA	NA	43	37	NA	25	32	26	31	NA	NA	22	20	9	45	83	NA	28	16	17	NA	49	26	71	NA	9	11	NA	NA	17
FBgn0015521	no	NA	NA	92	57	70	28	NA	NA	NA	NA	NA	NA	96	99	NA	24	69	58	NA	NA	64	70	NA	NA	63	43	NA	23	NA	NA	NA	NA	42	83	260	106	68	41	44	101	44	103	NA	76	37	NA	233	69
FBgn0015522	yes	NA	NA	851	895	791	277	456	253	503	377	350	312	891	798	295	218	511	356	177	72	480	580	282	426	452	386	378	241	404	572	515	544	565	706	144	428	607	261	429	422	358	688	698	153	447	274	261	466
FBgn0015527	no	35	79	133	102	92	70	NA	115	NA	NA	NA	33	NA	87	98	NA	70	56	NA	NA	62	145	69	93	NA	NA	NA	NA	NA	NA	75	86	33	52	81	42	NA	95	32	84	50	153	102	NA	NA	37	NA	NA
FBgn0015541	no	NA	36	NA	NA	NA	NA	15	NA	13	NA	19	NA	35	21	37	77	NA	17	21	NA	59	83	NA	21	NA	NA	36	NA	NA	NA	NA	NA	40	72	NA	20	17	49	47	NA	NA	79	12	14	48	NA	NA	27
FBgn0015542	yes	317	557	251	493	250	128	355	457	586	261	220	249	512	440	297	695	443	558	115	38	633	671	126	488	433	382	596	69	286	553	291	329	592	934	306	442	574	578	498	470	365	624	133	136	309	148	228	504
FBgn0015544	yes	NA	NA	29	12	NA	NA	270	145	86	43	180	65	NA	181	NA	NA	42	175	97	25	243	246	114	142	105	87	NA	14	199	378	95	112	191	168	41	86	361	NA	NA	259	NA	NA	NA	NA	153	27	51	NA
FBgn0015546	yes	18	74	NA	NA	128	61	375	335	NA	170	28	NA	218	150	40	118	97	130	38	24	224	246	34	67	245	217	114	15	160	337	152	167	212	300	128	241	355	114	276	232	145	NA	35	72	124	NA	52	376
FBgn0015553	no	NA	NA	129	102	29	23	804	516	66	NA	536	NA	NA	116	NA	290	104	NA	291	152	NA	NA	336	571	NA	110	370	NA	540	730	479	429	593	712	349	794	NA	411	470	31	83	761	535	192	NA	NA	217	751
FBgn0015562	yes	99	164	149	134	81	54	16	35	132	41	24	99	127	94	80	93	102	83	33	NA	94	109	17	77	90	114	114	33	12	104	88	64	134	235	98	182	106	110	114	59	14	169	74	NA	70	26	36	189
FBgn0015565	yes	397	654	1009	868	569	291	995	766	293	230	193	570	1038	419	770	715	826	573	70	32	683	981	133	431	816	614	404	271	26	237	278	287	244	142	116	245	650	98	958	239	441	324	191	140	132	112	455	822
FBgn0015567	no	231	409	NA	NA	NA	NA	92	162	220	125	135	270	684	104	278	181	318	396	11	NA	434	507	106	243	229	95	166	73	175	319	193	165	384	506	296	500	325	478	332	NA	140	667	275	152	238	80	80	492
FBgn0015568	no	102	148	154	145	NA	NA	NA	NA	68	152	146	NA	213	NA	NA	100	95	178	NA	NA	204	151	71	109	NA	NA	204	NA	NA	NA	104	113	161	220	58	84	51	NA	NA	22	40	199	126	130	131	55	139	NA
FBgn0015569	no	41	88	52	43	NA	NA	NA	NA	45	34	39	27	98	NA	20	26	49	39	NA	NA	45	51	15	16	33	13	60	NA	NA	NA	NA	21	18	23	13	30	36	64	43	31	15	43	29	36	62	NA	13	34
FBgn0015570	no	133	154	45	50	NA	NA	NA	NA	46	30	16	NA	70	11	NA	10	67	28	NA	NA	58	44	NA	40	NA	NA	38	NA	19	29	37	27	87	150	32	74	12	NA	NA	NA	110	264	20	79	63	NA	20	NA
FBgn0015571	no	NA	NA	41	56	20	NA	39	54	27	24	21	NA	48	NA	29	23	NA	47	NA	NA	78	77	14	12	NA	NA	NA	NA	NA	NA	23	48	62	100	32	39	NA	NA	NA	NA	32	7	NA	32	25	NA	31	26
FBgn0015575	yes	173	281	145	127	25	16	53	NA	144	152	226	37	225	30	NA	133	135	210	255	47	285	179	108	138	NA	NA	230	15	75	57	136	181	110	202	117	212	154	NA	33	NA	107	305	103	177	321	42	142	NA
FBgn0015576	no	49	55	43	44	NA	NA	NA	NA	48	12	25	NA	113	60	35	87	30	79	80	NA	133	98	14	42	NA	NA	119	NA	24	61	17	60	102	141	29	73	41	10	44	NA	NA	111	18	47	113	NA	28	NA
FBgn0015577	no	42	85	NA	22	NA	NA	21	36	25	NA	NA	NA	31	7	15	58	37	22	16	NA	64	45	NA	NA	26	17	16	NA	NA	16	NA	NA	28	97	NA	15	14	86	38	NA	NA	130	NA	NA	70	NA	NA	40
FBgn0015582	no	NA	NA	91	58	14	NA	41	30	NA	85	34	NA	37	30	NA	NA	66	52	NA	NA	69	63	14	30	NA	NA	26	NA	NA	NA	106	88	35	41	53	49	154	17	NA	NA	NA	101	29	NA	45	50	NA	63
FBgn0015589	yes	31	135	81	210	60	15	18	60	228	54	NA	94	86	52	138	211	34	21	NA	NA	141	166	NA	39	28	10	176	NA	87	156	58	36	123	400	67	124	139	246	154	93	38	74	63	34	28	24	35	84
FBgn0015591	no	NA	NA	NA	NA	NA	NA	NA	NA	NA	NA	NA	NA	NA	NA	NA	NA	NA	NA	NA	NA	20	17	NA	NA	NA	NA	NA	NA	NA	NA	NA	NA	NA	NA	NA	NA	NA	NA	NA	NA	NA	10	NA	NA	NA	NA	NA	NA
FBgn0015600	yes	36	76	139	273	50	37	111	211	269	60	NA	83	283	77	153	179	98	249	65	22	296	345	22	126	322	243	94	NA	119	288	157	125	325	664	172	263	280	350	273	225	61	251	35	88	145	38	43	370
FBgn0015602	yes	98	195	NA	NA	NA	NA	147	89	59	107	61	35	121	NA	104	109	109	80	NA	NA	138	152	57	111	134	96	125	NA	98	132	83	103	113	203	96	147	NA	NA	85	31	NA	95	98	45	32	54	101	NA
FBgn0015610	no	263	293	136	113	265	49	263	312	NA	205	118	294	111	226	187	67	85	182	NA	NA	127	106	162	215	216	167	11	27	183	357	79	86	270	372	60	99	128	300	207	98	197	378	192	59	232	NA	58	NA
FBgn0015614	no	144	276	NA	194	295	83	NA	NA	230	279	NA	NA	214	153	147	113	NA	133	NA	NA	NA	182	138	291	NA	NA	189	63	116	287	102	129	383	337	166	391	438	NA	142	176	NA	309	274	75	171	78	159	196
FBgn0015615	yes	185	389	135	175	279	205	101	96	243	193	28	171	36	74	44	203	56	285	19	NA	278	254	40	82	8	16	117	NA	35	76	133	174	109	184	197	346	330	7	343	26	33	311	39	51	262	83	11	222
FBgn0015617	no	86	131	151	200	18	NA	194	169	NA	19	32	102	88	22	156	51	66	161	89	20	124	95	79	119	139	77	26	52	22	NA	81	45	18	44	60	132	123	140	106	137	39	71	49	19	19	24	14	142
FBgn0015618	yes	68	104	137	139	102	62	131	94	80	112	99	77	75	117	80	58	107	56	52	14	151	112	61	71	70	49	75	NA	122	173	78	89	81	160	40	67	106	47	55	110	71	197	85	52	67	NA	43	120
FBgn0015621	yes	32	43	38	26	25	29	40	28	34	NA	105	32	125	114	28	39	37	91	64	25	79	35	87	99	NA	NA	31	NA	207	201	47	61	120	179	111	174	195	42	112	71	23	107	37	29	23	34	17	79
FBgn0015622	yes	431	949	549	596	403	296	692	571	786	434	253	421	711	530	549	510	474	489	358	131	737	660	224	336	510	445	580	174	614	947	412	406	642	1193	302	467	713	586	588	304	420	976	521	344	555	272	295	471
FBgn0015623	yes	215	383	648	617	688	320	1087	1092	782	825	841	384	178	853	829	1145	840	1404	843	267	1022	1537	593	845	986	766	1275	194	758	1049	531	625	941	1370	638	1265	538	1497	352	239	625	589	601	749	1254	326	228	719
FBgn0015624	no	33	82	11	42	22	NA	75	147	67	101	15	28	35	30	69	65	55	36	NA	NA	18	17	NA	NA	35	35	101	NA	190	313	62	64	55	164	9	40	107	16	27	56	35	65	48	37	67	41	8	54
FBgn0015625	yes	99	78	185	268	119	82	340	414	176	NA	NA	95	87	NA	178	NA	157	130	123	47	464	500	148	440	535	418	410	157	66	106	272	215	584	1104	226	425	143	241	283	436	305	191	137	80	250	148	106	NA
FBgn0015657	no	121	195	261	388	372	129	218	109	NA	227	269	NA	NA	204	NA	292	NA	240	NA	NA	NA	NA	NA	NA	NA	NA	448	40	211	526	264	235	NA	NA	221	286	NA	NA	NA	153	153	334	249	NA	NA	NA	203	378
FBgn0015663	no	NA	47	18	27	32	15	31	27	46	7	25	39	75	26	23	39	27	23	32	NA	66	46	NA	26	17	NA	56	NA	7	45	12	10	30	56	NA	32	32	NA	28	29	29	84	29	30	35	NA	8	13
FBgn0015664	yes	91	97	179	250	218	92	186	158	447	223	137	187	325	149	172	166	215	199	47	24	250	298	43	103	106	79	241	47	179	433	20	60	273	425	149	261	343	208	267	168	119	288	118	65	180	41	48	256
FBgn0015737	yes	290	596	557	543	271	100	362	364	549	272	199	313	403	425	406	305	267	432	219	74	602	529	217	420	444	358	384	113	236	401	208	194	476	870	166	271	399	489	670	519	197	NA	331	153	497	164	230	349
FBgn0015754	yes	260	485	90	99	192	118	427	372	671	362	275	90	500	136	314	74	243	215	201	83	235	140	64	279	295	252	213	93	46	134	328	276	344	561	57	75	476	151	333	255	104	719	167	120	225	39	137	219
FBgn0015756	no	NA	NA	NA	NA	NA	845	NA	NA	NA	NA	NA	NA	NA	NA	NA	NA	NA	776	NA	NA	NA	NA	NA	NA	NA	NA	NA	NA	1068	898	NA	NA	NA	19	NA	17	NA	NA	NA	NA	NA	NA	NA	NA	NA	NA	NA	NA
FBgn0015765	no	NA	49	23	8	11	NA	NA	NA	NA	NA	16	71	88	NA	23	12	31	NA	66	NA	126	97	55	85	117	75	107	23	NA	NA	62	82	108	127	23	53	31	NA	47	121	43	138	14	61	67	35	48	47
FBgn0015766	yes	158	166	79	166	49	NA	42	103	70	60	140	NA	260	307	88	316	48	NA	413	39	133	135	62	166	420	532	677	53	45	137	187	257	94	185	266	443	82	160	195	57	64	603	298	185	708	128	23	183
FBgn0015772	yes	54	174	101	133	56	49	127	225	143	49	30	102	24	NA	135	153	NA	137	NA	NA	149	179	16	107	104	76	167	NA	30	152	75	34	26	77	48	103	150	186	226	78	69	312	33	9	104	NA	14	61
FBgn0015773	no	NA	NA	NA	NA	NA	NA	NA	NA	NA	NA	NA	NA	NA	NA	NA	NA	NA	NA	NA	NA	NA	NA	NA	NA	NA	NA	NA	NA	NA	NA	NA	NA	NA	NA	NA	NA	NA	NA	NA	NA	NA	NA	NA	NA	NA	NA	NA	NA
FBgn0015776	yes	92	129	530	634	NA	NA	657	668	529	280	394	105	798	255	350	130	570	519	323	203	839	820	28	NA	127	87	92	178	54	317	197	139	1129	1295	411	779	619	670	271	125	NA	1165	105	173	783	26	31	669
FBgn0015777	yes	79	123	59	62	33	NA	63	69	97	83	49	111	113	92	74	159	35	96	58	12	144	125	69	158	105	92	178	NA	17	39	43	63	115	162	29	74	93	116	125	102	56	127	62	40	103	13	69	97
FBgn0015778	yes	151	192	268	254	183	182	232	97	327	180	244	384	206	150	291	506	270	140	197	64	485	498	125	271	501	335	193	145	290	589	352	251	260	172	130	245	289	563	196	308	267	220	218	126	357	121	76	416
FBgn0015781	yes	84	185	73	111	128	48	173	145	NA	156	140	153	NA	101	127	69	126	154	73	33	149	106	98	127	137	109	97	41	146	189	116	110	138	168	159	182	177	122	NA	177	71	320	NA	84	73	72	60	141
FBgn0015789	no	NA	NA	NA	NA	NA	NA	418	406	NA	183	76	68	191	7	76	54	NA	69	NA	NA	342	365	NA	NA	NA	NA	NA	80	221	289	219	199	264	555	185	338	404	287	NA	316	204	625	NA	139	293	92	NA	310
FBgn0015790	no	449	728	205	286	662	209	NA	NA	NA	355	303	250	NA	712	NA	NA	429	NA	583	257	648	1115	405	497	795	613	689	244	NA	NA	431	581	926	1127	398	992	1033	671	NA	744	706	317	669	522	256	337	499	NA
FBgn0015791	yes	54	192	359	264	178	72	263	309	231	121	96	200	221	183	NA	243	133	279	78	18	224	201	NA	52	198	161	87	16	151	424	186	189	162	255	132	231	383	265	160	292	23	324	162	127	219	86	61	285
FBgn0015793	no	NA	NA	NA	NA	NA	NA	NA	NA	NA	NA	34	26	NA	72	NA	24	NA	NA	NA	NA	NA	NA	NA	NA	25	28	NA	NA	NA	NA	NA	NA	72	119	NA	NA	NA	NA	24	101	NA	NA	26	77	NA	NA	NA	NA
FBgn0015794	yes	84	161	89	63	75	NA	110	59	NA	101	NA	81	114	114	55	NA	67	85	81	28	106	90	79	70	69	83	89	13	106	91	50	77	96	114	56	NA	72	65	63	93	50	111	97	88	70	35	63	91
FBgn0015795	yes	NA	NA	731	562	316	249	350	665	NA	NA	59	546	NA	520	327	474	255	NA	282	92	455	214	125	393	393	265	263	78	343	752	273	237	324	589	107	186	788	692	33	363	300	699	503	260	NA	148	194	675
FBgn0015796	no	179	358	163	143	237	81	369	306	471	73	174	351	430	NA	210	267	318	224	NA	NA	236	392	126	231	NA	NA	NA	58	286	425	184	106	272	345	203	280	302	190	175	209	64	156	214	92	NA	67	142	203
FBgn0015797	no	75	143	119	133	NA	NA	80	113	125	68	55	101	138	NA	99	32	102	134	NA	NA	244	187	NA	NA	177	156	NA	NA	69	146	106	124	165	181	91	178	101	125	NA	103	68	196	76	90	92	NA	31	90
FBgn0015799	yes	149	335	245	361	33	11	212	324	361	NA	NA	19	122	15	NA	249	236	230	70	30	NA	NA	49	269	282	213	252	37	149	414	198	142	274	585	175	268	316	349	147	185	103	522	NA	30	301	94	90	NA
FBgn0015801	yes	20	27	26	19	NA	NA	31	18	51	17	24	32	NA	27	23	15	19	27	86	NA	55	40	37	55	46	47	29	NA	15	30	11	24	33	38	27	61	26	41	65	27	22	73	44	28	78	7	56	58
FBgn0015803	no	NA	NA	NA	25	21	NA	71	102	115	31	20	67	110	30	47	79	NA	79	NA	NA	34	25	NA	10	110	88	NA	NA	41	90	NA	NA	47	106	34	77	38	14	54	12	43	170	NA	25	74	11	NA	125
FBgn0015805	yes	524	828	671	836	505	400	855	944	787	517	398	592	900	688	824	526	663	666	259	116	519	628	322	686	589	403	558	215	517	1200	579	613	678	916	366	782	885	666	695	885	497	904	367	238	560	183	181	407
FBgn0015806	yes	259	435	349	336	317	198	357	428	374	235	253	309	413	319	314	442	345	371	227	52	435	427	142	359	419	309	358	56	196	400	265	210	378	651	195	376	393	326	410	320	236	574	281	115	276	113	203	397
FBgn0015808	yes	130	306	56	146	165	95	53	205	110	83	128	171	79	119	179	149	131	55	95	30	370	299	161	189	195	136	338	19	NA	NA	100	54	200	380	NA	NA	183	81	158	179	127	248	160	43	128	86	18	82
FBgn0015816	yes	54	140	56	48	NA	NA	131	121	130	127	26	71	107	115	59	89	109	113	NA	NA	149	123	33	43	113	99	200	NA	NA	NA	59	113	110	168	66	114	67	65	88	95	46	NA	NA	110	94	64	NA	90
FBgn0015818	no	40	98	NA	NA	NA	NA	NA	NA	NA	NA	46	19	63	NA	61	40	53	53	45	12	63	67	NA	NA	20	23	68	NA	NA	NA	46	49	46	59	49	93	47	40	45	NA	NA	131	84	43	NA	NA	NA	NA
FBgn0015828	yes	59	97	65	42	325	189	342	222	98	479	71	343	352	62	347	97	422	135	125	61	74	65	287	288	251	228	190	30	260	209	72	101	90	150	180	305	512	78	308	64	95	296	229	167	206	NA	224	149
FBgn0015829	no	NA	NA	NA	NA	NA	NA	NA	NA	83	21	NA	NA	NA	79	NA	NA	NA	27	NA	NA	109	87	53	76	89	72	75	12	97	117	NA	NA	NA	NA	53	111	87	NA	NA	NA	NA	NA	99	58	NA	NA	15	63
FBgn0015834	no	NA	NA	NA	NA	283	NA	NA	NA	376	NA	328	326	NA	NA	258	NA	585	NA	NA	NA	NA	NA	NA	NA	NA	NA	NA	NA	NA	NA	208	268	328	450	618	450	NA	197	NA	383	NA	NA	NA	420	NA	NA	206	279
FBgn0015838	no	NA	18	15	70	NA	NA	20	23	NA	NA	22	NA	24	11	18	51	11	50	NA	NA	NA	NA	NA	41	33	NA	NA	NA	41	73	NA	NA	45	77	NA	NA	34	NA	53	60	NA	88	NA	NA	53	NA	NA	81
FBgn0015844	no	15	26	108	83	120	54	114	94	126	63	86	46	182	172	159	16	188	154	49	24	94	95	41	116	161	134	154	NA	109	230	84	97	160	347	92	122	218	116	137	101	102	236	114	84	108	49	47	127
FBgn0015872	no	28	71	24	24	22	NA	NA	27	28	38	14	37	24	14	28	66	NA	49	38	NA	82	22	15	45	41	24	19	NA	NA	NA	NA	NA	74	78	7	16	43	59	67	NA	29	114	13	33	74	NA	NA	NA
FBgn0015903	yes	280	398	613	687	324	148	398	451	467	186	206	282	363	216	569	185	330	298	194	76	299	234	103	334	441	294	386	112	124	511	314	257	396	653	135	280	285	282	404	302	202	381	183	57	243	65	152	325
FBgn0015905	yes	33	48	211	191	NA	NA	NA	NA	105	149	33	176	176	32	171	82	90	138	83	22	194	181	26	56	193	152	150	17	97	194	80	101	147	246	100	198	112	121	19	191	64	284	107	71	NA	19	13	NA
FBgn0015907	yes	30	60	340	380	114	57	171	115	350	261	249	206	309	116	102	195	181	241	159	45	322	276	71	161	284	312	375	67	267	272	166	205	204	266	146	288	302	128	232	239	116	315	270	155	37	157	139	178
FBgn0015924	no	112	230	NA	NA	288	81	NA	NA	NA	NA	NA	NA	202	NA	NA	NA	207	129	NA	43	NA	120	164	256	135	NA	119	NA	308	150	101	94	242	114	55	130	50	NA	130	NA	112	187	10	32	109	NA	NA	139
FBgn0015925	no	145	279	52	62	NA	NA	294	211	357	142	82	258	368	28	207	58	205	228	NA	NA	NA	NA	43	97	97	82	125	38	105	181	NA	NA	NA	NA	165	276	229	171	262	302	155	429	189	NA	223	74	118	179
FBgn0015926	yes	21	70	NA	NA	41	7	47	26	74	68	34	52	40	40	33	38	254	27	27	18	227	245	22	23	NA	31	27	12	218	335	37	50	74	125	122	162	104	20	58	NA	12	NA	78	56	51	93	38	56
FBgn0015929	yes	165	271	325	327	169	84	NA	NA	336	154	NA	261	226	265	NA	126	NA	186	76	20	64	73	NA	59	165	132	214	18	87	405	193	158	240	430	99	229	NA	225	123	190	100	378	96	29	185	90	36	59
FBgn0015949	no	58	84	19	42	41	21	54	156	38	NA	50	88	NA	NA	48	51	46	35	9	NA	95	102	NA	78	142	81	58	NA	NA	81	NA	NA	54	137	NA	NA	NA	27	100	NA	14	43	NA	NA	43	NA	NA	27
FBgn0016013	no	NA	12	30	24	NA	NA	25	17	NA	NA	NA	31	NA	NA	41	NA	NA	26	NA	NA	58	78	24	28	NA	NA	44	NA	15	28	NA	NA	68	81	13	51	25	50	42	NA	35	NA	38	NA	NA	NA	NA	NA
FBgn0016031	yes	137	249	201	240	149	142	549	455	338	406	305	187	261	442	371	404	204	356	353	96	674	665	95	211	511	536	499	38	201	329	287	326	259	356	347	526	488	338	276	444	195	832	339	294	201	154	88	255
FBgn0016032	no	NA	18	NA	NA	NA	NA	NA	NA	NA	NA	NA	14	NA	NA	NA	NA	NA	NA	NA	NA	18	22	NA	NA	10	13	12	NA	7	26	NA	NA	20	29	NA	25	NA	16	NA	NA	NA	19	NA	NA	NA	NA	NA	NA
FBgn0016034	yes	109	185	109	92	76	37	50	43	115	59	137	49	202	NA	NA	NA	103	81	39	32	51	108	41	42	77	62	138	14	126	71	NA	NA	107	154	85	191	97	28	112	NA	38	250	62	38	105	NA	73	68
FBgn0016036	no	NA	NA	NA	NA	NA	NA	NA	NA	36	NA	NA	NA	NA	NA	NA	NA	NA	NA	NA	NA	NA	NA	NA	NA	NA	NA	NA	NA	NA	NA	NA	NA	12	NA	NA	NA	NA	NA	NA	NA	NA	16	NA	NA	NA	NA	NA	NA
FBgn0016038	no	45	107	NA	NA	NA	NA	73	84	NA	NA	NA	NA	NA	NA	NA	49	NA	65	NA	NA	NA	NA	NA	NA	NA	NA	NA	NA	NA	NA	44	55	NA	NA	NA	NA	NA	46	NA	NA	NA	NA	NA	NA	NA	NA	NA	NA
FBgn0016041	yes	296	163	254	338	231	47	381	409	660	245	307	NA	399	160	129	534	459	280	NA	NA	301	358	15	57	60	46	68	60	NA	NA	275	232	321	534	370	528	131	314	150	274	236	586	210	44	206	108	217	309
FBgn0016053	no	NA	NA	NA	NA	NA	NA	NA	NA	NA	757	NA	NA	NA	NA	851	NA	NA	NA	NA	NA	NA	NA	NA	NA	NA	NA	709	153	NA	NA	NA	476	NA	NA	491	NA	685	NA	353	NA	NA	864	NA	NA	NA	NA	NA	750
FBgn0016054	yes	148	207	198	105	186	66	208	136	103	113	50	95	143	135	97	79	148	103	93	49	118	131	111	86	104	89	137	32	208	206	50	111	155	152	42	194	134	NA	77	135	101	321	199	128	195	67	99	125
FBgn0016059	yes	505	907	824	934	585	272	931	914	1273	358	275	770	668	681	663	392	516	498	364	130	561	578	299	549	834	682	691	153	470	921	234	247	338	570	325	604	305	816	814	912	442	1258	572	223	616	264	260	1098
FBgn0016070	yes	611	1752	1799	2709	1075	281	729	767	1119	376	1178	1369	1699	1039	1147	560	1274	762	590	176	652	559	371	2009	1667	2203	573	356	987	1511	541	475	1539	306	839	2440	1242	1457	2186	2604	1897	951	587	506	1322	456	679	1328
FBgn0016075	yes	69	123	116	176	26	44	166	289	147	64	90	55	102	69	118	50	44	163	238	15	431	363	31	114	265	287	270	NA	48	98	67	120	122	251	30	49	212	175	NA	NA	85	215	83	50	117	37	NA	156
FBgn0016076	no	NA	14	NA	14	NA	NA	NA	21	NA	NA	NA	NA	43	NA	25	59	NA	56	NA	NA	151	103	NA	NA	48	20	28	NA	NA	NA	NA	NA	59	117	NA	21	NA	79	32	NA	13	173	NA	19	28	NA	NA	22
FBgn0016078	yes	69	107	90	59	115	62	215	141	151	107	119	90	202	83	175	95	95	112	47	22	166	188	78	113	84	58	175	32	86	144	56	67	95	120	62	95	81	196	115	171	31	123	100	86	67	60	112	139
FBgn0016081	yes	55	112	25	65	41	6	84	137	40	53	27	30	82	82	94	125	48	124	55	10	140	153	17	59	78	88	136	NA	48	70	NA	NA	107	217	40	68	73	198	134	38	53	226	44	24	124	17	NA	70
FBgn0016119	no	NA	NA	719	NA	729	29	801	808	998	NA	NA	431	489	80	423	NA	507	534	NA	NA	947	NA	NA	396	365	982	NA	71	612	958	395	335	591	683	579	796	NA	480	238	715	209	903	922	471	834	474	861	673
FBgn0016120	no	NA	23	15	NA	NA	NA	17	NA	NA	NA	NA	NA	NA	NA	490	362	NA	NA	NA	NA	NA	13	NA	NA	NA	NA	NA	NA	NA	771	191	NA	7	NA	793	907	NA	NA	NA	598	NA	NA	NA	228	498	289	NA	16
FBgn0016122	yes	129	397	183	210	203	93	365	271	278	236	131	259	215	224	254	118	164	247	198	38	447	451	78	161	298	230	328	54	198	315	159	194	299	513	135	299	315	211	299	287	217	481	230	186	240	85	182	259
FBgn0016123	yes	205	360	429	479	128	102	452	511	361	366	529	294	392	75	445	360	433	438	183	59	861	711	344	499	14	10	689	35	197	336	283	451	583	637	296	514	656	721	337	171	119	552	145	301	736	164	62	399
FBgn0016126	no	NA	NA	NA	NA	NA	NA	NA	NA	NA	NA	NA	NA	NA	NA	NA	NA	NA	NA	NA	NA	NA	NA	NA	NA	NA	NA	NA	NA	NA	NA	NA	NA	38	56	NA	NA	NA	NA	NA	NA	NA	NA	NA	NA	NA	NA	NA	NA
FBgn0016131	yes	125	203	104	79	140	77	98	63	158	99	98	111	284	90	103	103	100	56	94	20	111	117	91	139	158	131	152	22	116	227	132	129	110	145	61	103	144	96	121	106	42	204	33	NA	109	25	67	129
FBgn0016641	yes	22	64	52	34	40	15	35	46	26	17	12	94	37	19	35	86	52	52	21	15	22	20	7	10	26	16	154	NA	16	63	104	81	36	44	84	145	86	36	66	25	39	116	18	47	45	NA	NA	30
FBgn0016650	no	NA	NA	NA	NA	NA	NA	NA	NA	NA	NA	NA	NA	NA	NA	NA	NA	NA	NA	NA	NA	NA	9	NA	NA	NA	NA	NA	NA	NA	NA	NA	NA	NA	NA	NA	NA	NA	NA	NA	NA	NA	NA	NA	6	NA	NA	NA	NA
FBgn0016672	yes	138	191	63	84	8	NA	407	273	57	74	NA	131	326	74	95	75	NA	139	214	75	194	73	49	NA	222	206	200	46	176	177	102	107	54	84	236	330	163	140	129	280	57	110	107	20	184	87	46	188
FBgn0016675	yes	NA	NA	98	85	87	21	162	104	44	92	62	74	99	64	111	75	91	89	77	14	246	130	NA	64	68	43	140	13	44	121	39	67	NA	NA	84	161	74	141	55	144	45	177	NA	296	135	49	70	90
FBgn0016684	no	NA	NA	NA	NA	10	NA	NA	NA	NA	NA	NA	NA	NA	NA	NA	NA	33	32	12	NA	NA	NA	NA	NA	18	16	75	NA	NA	NA	NA	NA	NA	NA	NA	NA	28	91	NA	NA	22	NA	NA	NA	NA	NA	9	NA
FBgn0016685	no	510	NA	411	453	268	275	595	867	1580	NA	460	456	328	NA	883	492	389	NA	437	438	451	478	NA	292	NA	309	1057	308	635	346	NA	903	NA	NA	NA	977	NA	NA	309	NA	281	NA	NA	642	469	357	598	NA
FBgn0016687	yes	494	NA	225	457	643	398	491	286	251	361	612	217	697	987	454	349	308	525	521	268	978	656	25	NA	338	439	395	141	462	451	87	296	217	286	743	982	644	362	397	596	277	806	788	905	438	246	585	304
FBgn0016691	no	NA	NA	NA	NA	450	NA	NA	NA	NA	NA	NA	NA	498	NA	NA	257	NA	NA	916	339	NA	NA	NA	NA	403	376	981	204	NA	1059	NA	NA	406	NA	264	1180	495	NA	NA	546	138	609	NA	731	NA	265	355	NA
FBgn0016693	yes	19	49	58	102	NA	NA	26	57	154	16	14	30	35	20	47	64	31	29	NA	NA	60	49	13	39	61	47	NA	NA	31	118	56	73	NA	NA	81	118	NA	96	47	79	NA	78	39	NA	NA	10	NA	39
FBgn0016694	no	39	79	55	47	42	31	NA	47	31	NA	NA	NA	33	NA	106	157	NA	68	NA	NA	156	164	NA	41	19	NA	139	NA	NA	15	14	NA	74	102	44	27	19	137	17	59	58	212	57	79	117	NA	NA	171
FBgn0016696	yes	242	474	92	245	301	160	321	323	231	124	NA	318	49	198	NA	292	350	54	274	105	137	247	23	44	376	263	609	10	467	546	36	51	237	212	328	351	468	319	268	434	48	433	37	229	50	219	61	325
FBgn0016697	no	NA	NA	NA	NA	NA	NA	146	61	NA	NA	NA	NA	NA	NA	NA	NA	NA	NA	NA	NA	83	311	NA	NA	NA	NA	NA	NA	NA	NA	226	217	288	NA	NA	NA	79	178	NA	NA	NA	NA	NA	NA	NA	148	NA	NA
FBgn0016698	yes	95	168	82	76	81	52	178	150	129	195	118	77	263	37	104	70	71	136	137	42	260	266	117	102	127	125	107	26	167	214	124	152	146	194	144	219	151	140	122	147	20	170	90	181	116	67	121	224
FBgn0016700	yes	NA	NA	47	21	20	NA	NA	NA	NA	33	NA	NA	NA	51	27	NA	34	202	154	64	404	280	16	211	227	174	11	55	227	96	179	15	16	NA	201	18	61	46	183	33	225	426	44	169	43	80	128	42
FBgn0016701	no	23	29	NA	59	NA	NA	NA	NA	135	24	85	NA	97	120	NA	56	127	73	NA	NA	NA	NA	155	183	NA	NA	NA	NA	19	36	160	79	NA	NA	99	190	33	184	NA	NA	24	NA	22	12	26	24	NA	NA
FBgn0016715	no	NA	NA	91	71	52	25	NA	NA	71	72	41	28	111	88	57	30	38	70	40	NA	NA	NA	44	66	76	39	107	NA	70	55	NA	NA	79	177	76	119	51	84	NA	46	59	NA	NA	101	94	NA	NA	65
FBgn0016726	no	NA	NA	NA	NA	NA	NA	NA	NA	NA	NA	NA	NA	NA	NA	NA	NA	NA	NA	NA	NA	NA	NA	NA	NA	2564	NA	NA	621	NA	NA	NA	NA	NA	NA	NA	NA	NA	NA	NA	NA	934	NA	NA	NA	NA	NA	NA	NA
FBgn0016754	no	20	48	19	12	19	NA	38	36	41	NA	15	NA	25	NA	21	15	NA	23	NA	NA	66	21	NA	23	NA	NA	55	NA	NA	NA	NA	13	62	132	NA	24	NA	NA	17	54	NA	140	28	16	NA	NA	14	31
FBgn0016756	yes	125	195	131	244	307	165	280	404	194	73	56	76	88	315	121	584	146	230	267	69	744	815	14	157	196	159	542	51	281	654	332	347	120	251	339	532	526	114	111	393	362	741	225	NA	113	134	174	397
FBgn0016762	yes	12	11	37	34	30	13	54	23	29	48	33	28	12	NA	27	12	16	23	16	NA	44	26	14	18	45	46	34	NA	28	32	20	39	NA	NA	NA	NA	31	NA	33	NA	NA	56	17	NA	NA	NA	25	25
FBgn0016792	yes	73	141	110	137	17	31	121	97	NA	131	NA	75	193	76	79	NA	90	65	100	60	44	68	139	231	100	73	163	11	62	165	93	97	171	381	72	117	205	152	70	NA	72	484	NA	39	133	29	27	97
FBgn0016794	yes	277	436	81	182	179	65	223	286	300	143	154	213	387	357	411	329	273	219	88	16	328	362	85	224	378	284	347	24	166	446	227	153	305	481	155	233	189	243	350	185	241	354	127	71	145	102	167	391
FBgn0016797	no	NA	NA	NA	NA	NA	NA	NA	23	NA	NA	NA	NA	NA	NA	NA	NA	NA	NA	NA	NA	NA	NA	NA	NA	NA	NA	NA	NA	NA	NA	NA	NA	NA	31	NA	NA	NA	NA	NA	NA	NA	NA	NA	NA	NA	NA	NA	NA
FBgn0016917	yes	118	222	237	214	177	43	170	145	200	135	75	134	186	NA	193	256	116	212	166	61	421	418	123	391	350	284	377	117	36	153	201	253	276	421	92	334	467	568	196	332	108	492	31	107	153	73	159	326
FBgn0016926	yes	673	1189	190	406	58	44	41	59	222	219	829	698	881	978	38	713	347	791	665	195	1056	633	385	518	280	146	213	136	518	699	289	335	671	1165	458	637	417	441	362	706	20	848	234	412	199	284	NA	423
FBgn0016930	yes	52	164	123	134	76	NA	139	155	88	42	32	89	186	70	43	153	88	104	32	NA	160	132	23	102	146	99	123	8	38	175	66	47	65	192	58	122	86	162	149	121	35	194	30	26	81	27	44	178
FBgn0016940	no	50	134	47	100	NA	NA	25	61	NA	27	10	29	NA	87	60	NA	59	78	110	63	189	153	120	158	144	112	46	NA	246	284	131	164	38	271	145	256	273	5	50	NA	83	17	132	50	16	13	48	217
FBgn0016970	yes	NA	NA	204	105	164	94	207	165	155	253	168	177	247	NA	131	101	184	186	94	43	189	228	73	78	157	99	160	66	278	219	157	171	102	206	NA	NA	NA	87	125	147	84	49	36	184	117	74	113	213
FBgn0016974	no	NA	NA	NA	NA	NA	NA	6	NA	NA	NA	NA	NA	NA	NA	NA	NA	NA	NA	NA	NA	NA	NA	NA	NA	NA	NA	NA	NA	NA	NA	NA	NA	NA	NA	NA	NA	NA	NA	NA	NA	NA	NA	NA	NA	NA	NA	NA	NA
FBgn0016977	no	NA	NA	NA	19	NA	NA	NA	NA	NA	NA	5	NA	NA	NA	77	NA	NA	77	NA	NA	96	72	18	29	38	20	30	NA	16	79	NA	NA	27	40	9	24	49	104	NA	NA	40	159	NA	NA	NA	NA	8	79
FBgn0016978	yes	169	311	65	192	108	64	79	109	205	176	47	NA	188	127	106	94	63	63	NA	NA	195	216	105	149	167	155	148	39	89	128	80	92	199	347	74	120	217	89	46	147	94	162	57	38	107	72	NA	224
FBgn0016983	yes	NA	NA	55	68	253	154	NA	NA	108	68	34	297	578	124	48	54	314	47	115	55	521	415	64	172	202	176	482	NA	82	117	25	28	52	63	39	64	87	56	385	87	313	511	40	83	NA	NA	42	37
FBgn0016984	yes	454	804	330	378	226	147	606	634	558	87	239	148	99	301	554	376	258	356	155	64	263	343	33	95	347	292	121	69	360	620	56	65	171	260	165	264	539	175	332	340	295	834	253	82	129	68	145	403
FBgn0017397	no	67	100	38	31	63	31	100	78	215	31	19	59	157	104	78	106	93	99	56	NA	213	159	22	110	150	105	122	NA	66	148	66	58	160	239	45	146	90	122	117	112	103	254	54	25	31	12	42	75
FBgn0017414	yes	26	68	63	53	44	21	27	19	82	57	12	NA	27	73	57	17	40	19	32	17	42	52	37	40	57	37	45	NA	72	91	25	22	50	28	32	63	53	27	27	68	NA	99	70	34	22	NA	27	47
FBgn0017418	no	26	50	48	52	NA	NA	NA	NA	NA	13	NA	NA	NA	26	NA	NA	NA	NA	NA	NA	23	21	NA	NA	NA	NA	43	12	NA	NA	24	21	NA	NA	13	35	46	44	29	NA	NA	38	NA	NA	30	NA	16	NA
FBgn0017429	yes	68	135	177	152	83	19	250	154	243	185	205	124	51	80	100	35	62	79	177	50	226	197	162	143	238	167	231	40	130	136	181	249	85	160	73	171	212	157	69	183	81	257	123	109	105	56	98	117
FBgn0017430	yes	121	275	204	170	70	48	176	155	248	120	127	149	83	92	142	82	134	136	75	37	168	198	89	128	189	115	184	38	123	194	127	141	88	121	134	212	139	132	65	194	77	340	130	78	111	50	51	143
FBgn0017448	yes	25	34	33	25	NA	NA	31	25	37	24	28	60	23	NA	26	23	37	28	31	NA	130	56	NA	NA	NA	NA	60	NA	18	21	14	17	76	64	18	21	37	18	77	21	23	51	17	11	10	NA	13	22
FBgn0017453	no	108	177	10	18	89	38	NA	NA	NA	NA	82	NA	NA	108	12	18	46	107	87	16	165	176	NA	NA	73	116	115	NA	75	119	60	62	NA	NA	100	129	102	113	128	125	40	126	88	NA	89	28	NA	101
FBgn0017457	no	NA	NA	149	102	135	NA	NA	NA	137	NA	34	93	NA	120	NA	NA	NA	NA	32	24	NA	NA	NA	11	103	70	84	NA	NA	NA	78	87	NA	NA	NA	NA	NA	NA	NA	NA	NA	NA	143	NA	75	NA	52	NA
FBgn0017482	yes	20	57	16	23	7	NA	61	56	17	18	12	10	23	10	38	33	10	14	NA	NA	17	20	19	12	12	13	38	NA	28	23	NA	13	32	46	15	56	57	19	11	38	NA	116	39	34	10	NA	8	30
FBgn0017545	no	NA	17	14	9	16	NA	NA	20	14	12	14	12	20	18	7	9	16	17	20	NA	44	25	NA	NA	21	8	18	NA	15	23	NA	13	NA	17	NA	23	21	10	17	44	NA	33	19	16	21	20	20	14
FBgn0017549	yes	188	328	60	72	193	105	219	176	390	188	148	200	277	118	191	171	221	49	111	39	67	58	113	193	183	169	164	48	165	237	173	142	233	355	98	164	218	199	187	222	129	409	154	19	160	64	96	303
FBgn0017550	no	NA	NA	NA	NA	142	87	NA	NA	60	33	NA	NA	48	170	65	NA	NA	95	51	21	NA	75	50	51	53	49	NA	20	NA	NA	46	41	NA	71	54	95	57	NA	92	177	25	66	84	106	48	NA	95	NA
FBgn0017551	yes	135	137	323	507	212	102	157	102	274	75	19	104	507	160	155	76	158	283	133	58	351	370	123	250	378	279	155	88	107	246	324	297	387	690	209	319	112	275	274	97	208	618	94	92	137	92	46	480
FBgn0017558	yes	64	72	179	237	66	40	179	231	142	65	108	135	327	96	214	20	134	58	154	34	151	245	77	200	63	85	123	34	134	231	153	154	207	258	NA	NA	118	188	75	44	106	156	152	73	133	80	70	118
FBgn0017561	yes	33	87	110	135	40	22	146	157	71	54	57	NA	74	NA	38	62	NA	137	NA	NA	73	55	34	80	166	103	17	NA	80	158	64	64	126	283	NA	17	101	53	30	75	36	45	NA	18	15	NA	29	43
FBgn0017566	yes	36	116	178	235	217	115	68	45	NA	30	164	260	444	263	444	151	400	413	100	26	66	89	38	73	196	207	NA	NA	162	267	159	140	NA	NA	160	283	434	167	NA	248	213	200	NA	149	342	113	264	220
FBgn0017567	no	NA	NA	159	94	NA	NA	NA	NA	NA	NA	NA	NA	NA	NA	135	NA	NA	NA	NA	50	NA	253	NA	NA	NA	NA	NA	NA	NA	NA	113	136	NA	NA	NA	NA	NA	NA	NA	NA	NA	NA	NA	168	NA	NA	NA	NA
FBgn0017572	yes	40	67	93	128	58	51	60	69	83	79	23	59	85	46	51	105	47	38	34	NA	47	53	NA	39	46	37	50	13	23	68	7	45	72	75	32	43	73	63	51	19	18	132	35	15	27	12	20	53
FBgn0017577	yes	NA	NA	68	97	NA	NA	72	79	90	35	NA	NA	102	NA	61	NA	NA	349	71	43	41	35	56	79	NA	NA	152	104	25	109	74	94	148	381	147	257	146	NA	256	12	131	116	38	27	NA	92	61	60
FBgn0017578	no	97	170	135	87	102	99	199	92	NA	NA	119	113	137	106	NA	NA	60	90	82	37	NA	NA	117	109	NA	NA	NA	33	47	NA	75	40	54	70	104	143	65	64	107	152	131	177	151	121	73	59	NA	NA
FBgn0017579	no	NA	NA	NA	1986	NA	NA	NA	NA	NA	NA	NA	NA	NA	NA	NA	NA	NA	NA	NA	NA	NA	NA	NA	NA	NA	NA	NA	NA	NA	NA	NA	NA	NA	NA	NA	NA	NA	NA	NA	NA	NA	NA	NA	NA	NA	NA	2179	NA
FBgn0017581	yes	374	434	252	407	356	201	447	862	594	553	331	415	185	217	582	432	557	324	239	91	234	443	252	612	661	510	329	82	308	467	236	163	795	355	253	269	715	1032	481	296	215	840	375	156	662	253	193	494
FBgn0019624	no	NA	NA	NA	NA	NA	NA	NA	772	NA	NA	NA	NA	NA	NA	NA	NA	NA	NA	704	248	NA	NA	725	NA	NA	561	NA	188	9	NA	500	696	604	NA	NA	8	866	NA	597	NA	NA	NA	NA	NA	NA	NA	NA	NA
FBgn0019637	no	22	28	NA	NA	26	NA	NA	NA	NA	NA	11	28	NA	35	NA	NA	18	NA	NA	NA	NA	NA	NA	NA	NA	NA	NA	NA	NA	NA	NA	NA	NA	NA	NA	NA	NA	25	NA	62	NA	NA	NA	NA	NA	NA	NA	NA
FBgn0019643	yes	NA	12	NA	10	11	10	84	35	25	117	130	104	19	173	30	25	79	160	132	21	82	50	67	65	125	123	76	NA	73	86	66	95	146	207	24	43	115	38	16	93	3	14	NA	25	208	NA	49	19
FBgn0019644	no	510	829	NA	NA	NA	NA	656	387	64	NA	919	NA	NA	NA	362	317	NA	NA	NA	NA	796	1018	55	415	847	906	1079	239	124	1078	36	65	392	524	389	668	NA	NA	NA	NA	NA	NA	67	NA	NA	201	NA	763
FBgn0019661	no	NA	NA	NA	NA	NA	NA	NA	NA	NA	NA	NA	NA	NA	NA	NA	NA	NA	NA	NA	NA	NA	8	NA	NA	NA	NA	NA	NA	NA	NA	NA	NA	NA	NA	NA	NA	NA	NA	NA	NA	NA	NA	NA	NA	NA	NA	NA	NA
FBgn0019662	yes	27	61	46	50	68	25	50	52	73	45	37	40	48	36	22	75	60	78	30	NA	52	47	16	80	78	44	71	NA	55	145	16	20	94	96	78	128	70	63	75	111	26	88	44	NA	28	16	48	66
FBgn0019686	yes	813	618	998	945	211	NA	1452	568	126	382	469	673	71	658	608	422	908	367	109	48	392	495	48	273	590	669	858	NA	282	1276	628	176	254	418	212	839	766	428	824	576	NA	NA	247	299	325	170	93	542
FBgn0019830	yes	188	215	NA	NA	237	99	271	192	109	312	331	227	342	246	142	122	234	236	122	66	549	410	262	239	184	160	249	37	168	195	230	271	190	267	118	179	189	264	300	223	62	367	226	255	187	65	65	248
FBgn0019886	yes	119	227	84	142	118	48	209	133	172	216	101	84	163	130	246	242	275	242	163	60	121	147	103	196	267	264	227	42	49	126	92	109	186	295	143	190	160	236	129	294	83	380	57	227	274	58	124	246
FBgn0019890	no	63	99	116	200	11	NA	95	250	218	14	26	123	135	57	109	186	74	153	20	NA	141	127	NA	NA	NA	NA	128	NA	NA	NA	52	49	116	195	18	46	144	168	202	31	82	333	16	NA	160	NA	13	99
FBgn0019925	no	367	891	153	NA	NA	NA	NA	NA	NA	NA	NA	261	NA	114	464	97	NA	NA	368	152	371	413	72	97	341	268	354	151	543	786	NA	NA	NA	NA	297	511	350	NA	NA	176	183	641	NA	NA	219	NA	259	NA
FBgn0019928	no	38	21	23	15	33	NA	20	17	28	NA	17	29	NA	36	16	NA	15	40	33	NA	67	NA	21	44	18	NA	40	NA	28	16	16	16	41	58	20	NA	35	75	31	25	23	63	38	151	70	NA	NA	34
FBgn0019929	yes	44	72	26	17	NA	NA	49	29	NA	NA	28	144	59	202	NA	64	37	17	34	7	90	88	NA	11	31	27	45	NA	25	22	85	142	20	13	95	174	138	NA	66	137	17	NA	23	200	NA	44	NA	NA
FBgn0019932	no	NA	NA	NA	NA	NA	NA	NA	NA	NA	NA	NA	137	330	NA	130	NA	NA	237	NA	NA	312	242	NA	NA	NA	NA	NA	NA	NA	NA	NA	NA	338	314	153	336	168	229	NA	242	48	202	139	46	NA	NA	NA	294
FBgn0019936	no	69	31	19	NA	NA	NA	NA	NA	NA	NA	32	73	33	NA	19	15	54	27	NA	NA	35	19	29	21	NA	NA	30	9	NA	89	NA	NA	17	76	18	25	44	60	30	67	NA	34	39	25	NA	30	29	NA
FBgn0019938	yes	174	352	435	359	27	22	419	289	189	21	284	261	375	346	16	318	227	291	39	8	241	259	260	225	253	189	125	12	453	573	239	363	22	41	345	524	207	125	453	146	NA	539	319	45	292	56	246	363
FBgn0019940	no	NA	NA	NA	NA	NA	NA	NA	NA	NA	NA	NA	NA	4	10	NA	4	NA	NA	7	NA	NA	7	NA	NA	NA	NA	7	NA	NA	NA	NA	NA	NA	5	NA	NA	NA	NA	NA	NA	NA	8	NA	7	NA	NA	NA	NA
FBgn0019947	no	29	48	15	41	9	NA	40	52	43	NA	NA	16	52	42	NA	21	13	41	24	NA	47	35	NA	NA	NA	NA	38	NA	NA	NA	NA	NA	NA	NA	NA	6	32	12	26	NA	25	51	NA	NA	69	NA	NA	81
FBgn0019948	yes	151	254	190	186	53	45	327	259	41	173	211	141	144	316	235	220	148	311	317	81	566	438	223	223	123	138	291	51	91	115	40	58	297	252	226	343	283	165	236	192	224	305	273	351	130	124	240	185
FBgn0019949	no	50	104	NA	NA	NA	NA	NA	NA	77	63	NA	NA	NA	115	NA	35	33	15	NA	NA	109	110	NA	13	NA	NA	NA	13	NA	NA	79	88	NA	NA	48	73	NA	20	36	63	NA	79	50	NA	38	NA	NA	56
FBgn0019952	no	NA	NA	NA	NA	NA	NA	NA	20	NA	NA	NA	NA	8	NA	NA	25	NA	20	45	NA	189	109	31	94	24	NA	93	NA	NA	10	NA	12	43	88	NA	22	37	NA	NA	39	16	22	NA	19	11	NA	NA	NA
FBgn0019957	no	NA	NA	428	298	119	71	329	184	154	329	NA	329	NA	343	270	148	287	378	NA	NA	NA	NA	353	341	314	309	336	86	371	574	400	478	NA	NA	119	214	144	251	114	NA	NA	499	322	627	260	142	486	178
FBgn0019960	yes	278	509	156	217	225	125	443	421	338	507	212	145	253	289	325	353	336	191	313	91	615	487	252	396	438	432	605	88	143	195	264	327	412	633	373	540	322	468	327	428	253	805	284	284	445	131	226	402
FBgn0019968	no	17	32	30	25	29	NA	27	40	28	20	23	21	33	NA	22	78	28	NA	8	NA	NA	NA	NA	29	52	15	55	NA	12	9	NA	NA	83	123	NA	NA	NA	80	38	58	NA	98	NA	16	64	NA	NA	27
FBgn0019972	yes	118	186	130	220	126	67	198	230	200	145	17	119	245	44	90	111	158	52	39	12	181	154	74	168	138	89	195	67	56	142	84	78	189	291	61	159	185	234	175	152	28	330	140	36	96	11	NA	121
FBgn0019982	yes	136	235	65	86	74	31	186	153	118	193	269	54	249	241	124	107	169	180	136	75	239	177	158	111	166	136	49	33	273	162	138	161	114	171	161	341	256	180	145	204	39	218	34	264	156	22	111	142
FBgn0019990	yes	62	161	NA	54	81	38	178	209	50	63	99	126	191	69	31	153	47	86	32	NA	229	205	NA	25	175	121	251	NA	76	228	19	19	192	359	52	90	200	195	190	NA	73	338	81	63	129	NA	54	134
FBgn0020018	yes	94	167	83	75	129	61	193	121	147	84	133	111	151	93	72	66	85	128	81	23	131	136	105	134	88	103	128	NA	64	90	67	92	77	147	117	174	162	57	75	138	53	172	116	102	70	37	74	114
FBgn0020224	yes	147	152	366	522	177	52	120	129	355	55	16	179	334	136	143	112	127	183	80	14	99	108	77	188	349	230	248	44	47	175	82	110	452	767	163	171	95	288	284	213	147	535	85	25	81	54	29	148
FBgn0020235	no	NA	NA	653	335	538	315	187	NA	149	137	602	119	551	470	679	286	661	491	493	222	176	649	481	377	420	485	NA	164	153	NA	NA	NA	561	NA	366	896	NA	503	481	NA	NA	962	775	730	219	305	490	NA
FBgn0020236	yes	711	1411	936	955	547	347	887	954	1000	444	607	809	1071	769	728	679	848	723	522	171	1103	928	481	711	772	700	1054	197	763	1043	804	836	1039	1343	641	1068	952	1260	922	1055	891	1843	709	610	1197	386	474	874
FBgn0020238	no	NA	NA	NA	NA	NA	NA	NA	NA	NA	NA	NA	NA	NA	NA	NA	418	NA	NA	NA	NA	572	517	211	453	NA	NA	NA	113	NA	NA	NA	402	519	NA	NA	NA	574	NA	NA	NA	NA	NA	297	136	NA	173	206	NA
FBgn0020240	yes	172	340	382	503	228	81	547	492	593	198	172	380	662	405	444	229	339	410	122	27	602	611	120	445	565	445	525	91	176	851	365	355	606	1168	262	532	535	461	452	300	230	1082	304	77	324	113	139	469
FBgn0020245	yes	67	142	129	147	77	17	95	124	22	78	70	79	98	92	85	78	63	117	62	NA	89	130	44	64	125	77	98	NA	59	114	75	70	117	206	63	122	91	85	118	84	32	224	60	40	72	24	20	125
FBgn0020248	yes	104	151	193	198	185	56	204	179	78	128	225	101	215	100	248	135	134	183	151	60	49	57	142	140	274	151	141	34	166	175	130	121	229	343	100	194	186	156	185	126	85	382	106	139	109	82	118	149
FBgn0020249	no	49	NA	67	55	NA	NA	NA	NA	NA	NA	NA	NA	NA	90	16	45	56	NA	NA	NA	NA	NA	NA	NA	NA	NA	12	NA	39	86	NA	NA	NA	NA	NA	NA	NA	151	NA	NA	NA	NA	148	NA	NA	NA	NA	NA
FBgn0020251	no	16	43	NA	NA	5	NA	NA	15	67	NA	NA	NA	40	NA	NA	NA	11	29	NA	NA	25	NA	NA	NA	44	47	34	NA	NA	36	NA	NA	30	78	NA	NA	13	45	NA	15	37	31	NA	NA	12	NA	NA	NA
FBgn0020255	no	836	NA	NA	805	NA	660	NA	NA	NA	NA	NA	NA	NA	NA	NA	NA	NA	NA	NA	NA	NA	NA	706	713	NA	NA	NA	NA	NA	1286	NA	NA	NA	NA	NA	NA	1212	602	NA	NA	NA	153	1113	673	NA	360	645	NA
FBgn0020257	no	NA	NA	NA	NA	NA	NA	NA	NA	NA	NA	NA	NA	NA	NA	NA	NA	NA	NA	NA	NA	NA	NA	NA	NA	NA	NA	NA	NA	NA	NA	NA	NA	NA	NA	NA	NA	NA	NA	NA	NA	NA	NA	NA	NA	NA	NA	NA	NA
FBgn0020261	no	27	45	154	187	34	NA	194	234	89	120	NA	116	39	131	137	22	42	84	75	23	202	196	NA	26	108	100	157	NA	NA	74	16	13	103	229	NA	17	NA	67	211	20	12	56	NA	NA	121	73	37	42
FBgn0020269	no	NA	NA	NA	NA	NA	NA	NA	NA	NA	NA	NA	NA	NA	NA	NA	NA	NA	NA	NA	NA	NA	NA	NA	NA	NA	NA	NA	NA	NA	NA	NA	NA	NA	NA	NA	NA	NA	NA	NA	NA	NA	NA	NA	NA	NA	NA	NA	NA
FBgn0020270	yes	213	418	15	12	213	82	NA	NA	299	227	204	205	334	289	159	107	254	304	99	55	236	319	140	146	232	199	213	39	309	312	151	181	197	311	193	366	249	152	135	289	125	299	231	201	142	79	168	191
FBgn0020272	no	NA	NA	NA	NA	94	33	165	115	NA	NA	NA	15	NA	100	111	NA	118	124	73	NA	111	153	47	59	115	117	105	NA	NA	NA	82	69	126	211	109	181	131	NA	103	164	NA	NA	95	NA	34	NA	NA	NA
FBgn0020278	no	10	49	19	24	NA	NA	NA	NA	40	19	NA	NA	40	NA	23	46	15	25	24	NA	55	73	19	53	46	51	79	NA	NA	44	NA	17	43	93	19	25	23	31	16	49	42	133	16	NA	27	NA	20	10
FBgn0020279	no	NA	11	15	99	120	76	45	58	12	NA	41	216	256	NA	267	180	21	54	23	NA	60	59	18	109	315	251	NA	NA	NA	NA	NA	NA	258	363	NA	NA	186	251	143	209	NA	536	37	46	217	28	88	128
FBgn0020294	no	NA	NA	NA	NA	NA	NA	NA	NA	NA	NA	NA	NA	NA	NA	NA	NA	NA	NA	NA	NA	NA	NA	NA	NA	NA	NA	NA	NA	NA	NA	NA	NA	NA	NA	NA	NA	NA	NA	NA	NA	NA	NA	NA	NA	NA	NA	NA	NA
FBgn0020299	no	NA	16	NA	NA	NA	NA	NA	13	NA	NA	NA	NA	NA	NA	NA	NA	NA	NA	16	NA	55	22	NA	NA	NA	NA	NA	NA	NA	NA	NA	NA	NA	17	NA	NA	NA	NA	NA	NA	NA	15	NA	NA	NA	NA	NA	NA
FBgn0020300	no	16	44	NA	NA	NA	NA	24	12	NA	NA	40	8	21	26	NA	NA	16	NA	53	NA	27	26	22	29	27	NA	27	NA	31	55	NA	NA	NA	NA	7	20	11	52	22	36	NA	22	14	55	17	NA	NA	14
FBgn0020303	no	246	254	201	347	25	NA	312	262	NA	124	NA	NA	NA	NA	357	NA	199	NA	188	40	490	281	NA	NA	67	32	460	14	92	305	182	190	291	303	94	141	165	221	225	146	129	422	107	76	NA	26	NA	109
FBgn0020304	yes	103	113	182	276	74	98	156	149	117	97	60	255	436	169	119	391	130	359	41	NA	360	311	102	310	359	235	332	15	174	319	181	153	186	306	97	150	238	302	419	105	100	354	76	58	135	32	86	256
FBgn0020305	yes	28	96	212	138	137	72	182	120	140	NA	83	50	270	66	48	26	61	217	99	63	264	262	230	210	NA	NA	126	NA	69	63	42	51	158	197	277	359	68	158	233	59	NA	436	51	145	138	23	87	256
FBgn0020306	yes	96	194	922	1120	389	169	766	1026	562	634	53	590	1036	714	586	1308	582	596	367	123	748	836	190	741	1139	897	873	211	350	590	652	609	1204	2026	474	648	1037	1149	1191	563	698	1941	467	209	530	277	403	705
FBgn0020309	yes	109	220	125	220	121	81	207	377	62	126	22	48	323	204	156	53	47	265	15	NA	275	301	73	141	73	43	125	NA	26	92	43	40	236	478	142	211	189	209	106	197	109	160	22	15	54	20	8	253
FBgn0020312	no	92	211	108	80	36	NA	179	129	318	11	113	93	40	141	NA	167	120	29	14	NA	302	309	107	214	256	184	259	NA	176	276	140	117	195	NA	NA	NA	304	13	35	254	108	282	89	22	28	15	110	21
FBgn0020367	no	635	831	409	816	409	285	596	436	637	502	228	832	1373	271	352	NA	383	1041	301	74	837	824	311	281	1113	920	1291	146	255	496	765	850	1053	1975	652	966	315	1303	709	846	NA	1583	75	438	328	181	NA	894
FBgn0020368	no	39	120	NA	NA	NA	NA	NA	NA	73	NA	32	43	50	66	80	NA	28	101	57	NA	200	134	NA	NA	NA	NA	NA	NA	40	69	41	53	90	181	28	72	76	73	89	57	81	172	32	59	88	NA	NA	88
FBgn0020369	no	NA	NA	284	273	NA	NA	NA	NA	341	NA	NA	NA	296	NA	NA	169	NA	NA	NA	NA	NA	285	NA	NA	NA	NA	NA	NA	NA	NA	NA	NA	275	391	193	363	NA	NA	456	NA	NA	NA	NA	176	NA	NA	NA	NA
FBgn0020370	yes	585	1408	913	797	826	487	1099	981	881	487	629	848	1055	589	832	657	878	908	103	32	NA	NA	142	327	NA	NA	121	99	231	446	517	640	162	229	476	597	774	694	695	963	123	1652	492	579	49	67	95	193
FBgn0020372	no	NA	NA	NA	NA	NA	NA	NA	NA	NA	NA	NA	8	NA	13	NA	NA	NA	NA	NA	NA	NA	NA	NA	NA	NA	NA	NA	NA	NA	NA	NA	NA	NA	NA	NA	NA	NA	NA	NA	NA	NA	NA	NA	NA	NA	NA	NA	NA
FBgn0020379	no	NA	NA	12	17	NA	NA	NA	28	37	NA	NA	NA	NA	NA	29	NA	NA	18	NA	NA	24	17	NA	NA	7	NA	18	NA	NA	10	NA	NA	NA	21	14	12	23	NA	NA	23	NA	55	NA	NA	11	NA	NA	NA
FBgn0020381	yes	15	33	21	22	11	NA	27	18	19	NA	29	48	16	36	25	16	9	15	31	NA	57	47	35	41	32	17	70	NA	33	13	9	14	14	18	28	42	16	13	16	NA	10	56	25	43	17	NA	24	31
FBgn0020385	yes	219	524	131	173	264	183	382	333	310	290	108	134	290	317	236	136	284	187	41	12	643	480	167	254	371	263	582	37	462	484	141	138	278	511	275	344	436	435	319	122	142	203	371	252	81	184	274	28
FBgn0020386	no	NA	NA	NA	NA	60	30	184	178	NA	NA	NA	61	NA	69	59	NA	68	NA	NA	NA	NA	NA	29	71	255	167	275	NA	175	240	NA	NA	183	286	121	191	NA	224	218	NA	53	NA	NA	NA	NA	NA	38	NA
FBgn0020388	yes	142	278	232	226	56	49	139	121	100	47	67	119	102	93	76	37	143	148	71	37	254	295	54	65	47	31	177	10	177	315	129	166	85	161	58	112	220	144	144	201	24	71	192	74	156	29	19	179
FBgn0020389	no	26	58	25	53	31	NA	21	30	23	31	NA	39	38	NA	45	59	48	22	NA	NA	36	31	NA	26	41	39	19	NA	NA	24	20	11	47	77	9	34	32	52	30	42	35	69	NA	NA	NA	NA	NA	42
FBgn0020392	yes	574	1274	NA	NA	728	212	45	55	NA	NA	NA	47	63	NA	709	461	535	278	159	81	415	576	438	674	170	196	256	140	533	851	490	602	255	419	395	941	208	604	NA	286	123	984	400	370	572	193	245	372
FBgn0020407	yes	27	83	19	10	38	9	129	107	147	18	36	32	34	34	22	16	29	27	NA	NA	25	46	43	30	67	44	47	NA	46	84	22	46	49	82	43	48	41	22	20	61	22	88	36	17	20	7	18	36
FBgn0020412	no	NA	13	111	148	71	89	NA	NA	29	82	NA	NA	99	33	41	48	36	35	10	NA	40	55	12	26	NA	NA	115	NA	94	268	16	22	241	373	95	186	53	38	15	63	35	118	37	33	15	NA	28	40
FBgn0020414	yes	264	402	220	191	107	79	181	141	150	127	96	259	221	243	127	203	249	194	163	56	187	200	132	184	108	130	229	34	153	151	160	181	239	196	124	240	180	429	162	164	107	529	218	445	322	115	133	137
FBgn0020415	yes	227	330	248	238	134	65	219	371	247	131	231	311	98	171	241	588	113	368	51	18	607	490	169	441	344	209	286	60	80	273	168	187	164	380	52	117	262	344	286	346	205	434	121	164	322	99	155	288
FBgn0020416	yes	272	517	282	300	210	129	379	438	81	220	193	362	52	211	315	110	212	497	420	100	969	713	204	356	276	258	624	16	30	74	276	236	219	336	174	307	506	187	94	382	102	519	112	366	417	145	120	276
FBgn0020439	yes	55	120	28	49	NA	NA	66	80	36	26	49	39	63	68	178	90	63	13	83	NA	130	150	27	80	41	23	227	16	32	52	15	34	73	114	NA	56	61	45	213	14	55	139	53	65	19	NA	127	33
FBgn0020440	yes	114	160	201	237	141	56	237	224	369	110	78	178	246	186	229	242	117	130	38	NA	247	245	25	145	261	171	180	15	97	373	140	129	118	203	129	225	231	222	165	264	119	479	107	73	244	69	88	207
FBgn0020443	yes	218	397	352	436	471	255	253	346	719	363	219	335	220	533	407	231	201	267	208	95	412	472	216	381	471	426	165	60	225	462	159	139	424	648	289	476	500	349	428	189	176	934	290	244	193	135	231	403
FBgn0020445	yes	85	149	187	234	69	36	165	181	277	75	91	70	238	99	73	124	180	134	107	22	190	206	44	103	183	127	77	28	138	331	105	74	167	374	57	137	129	168	90	86	97	376	38	43	151	26	24	155
FBgn0020493	no	37	81	NA	31	NA	NA	19	45	72	NA	32	NA	82	37	23	110	33	26	NA	NA	73	71	NA	54	83	27	30	NA	22	31	18	29	29	97	26	34	17	54	122	14	NA	102	39	15	49	NA	NA	58
FBgn0020496	no	51	74	102	156	67	56	NA	NA	118	NA	53	69	NA	151	NA	81	NA	71	NA	NA	NA	NA	NA	NA	NA	NA	NA	NA	91	242	64	54	265	277	48	93	96	103	NA	NA	36	NA	NA	81	NA	31	NA	NA
FBgn0020497	no	NA	NA	NA	NA	333	219	513	580	495	NA	NA	NA	472	306	NA	179	NA	497	NA	NA	374	513	NA	NA	495	401	434	67	NA	NA	NA	NA	511	857	288	494	NA	462	NA	511	98	1017	140	118	467	211	NA	500
FBgn0020503	yes	171	288	198	316	259	117	337	382	377	164	134	317	288	215	302	406	182	261	231	74	453	471	27	171	564	404	373	66	142	470	306	289	397	671	235	422	640	528	421	267	247	777	198	98	475	73	91	275
FBgn0020506	no	NA	NA	NA	NA	NA	NA	20	NA	NA	NA	NA	NA	NA	NA	NA	NA	NA	NA	NA	NA	NA	NA	NA	NA	NA	NA	NA	NA	32	NA	NA	NA	NA	NA	NA	NA	4	NA	NA	NA	NA	NA	NA	NA	38	NA	NA	NA
FBgn0020508	yes	56	55	14	NA	11	NA	30	23	37	45	25	22	142	38	25	29	20	23	39	NA	54	36	64	56	41	37	79	NA	31	30	17	26	154	144	13	22	33	46	24	NA	26	NA	37	102	99	NA	15	10
FBgn0020510	yes	227	444	157	252	132	94	90	191	209	140	50	245	206	84	166	138	97	72	16	NA	121	178	66	175	159	111	36	47	105	281	141	116	197	361	148	189	267	159	239	142	83	258	102	10	194	20	68	206
FBgn0020513	yes	673	1175	617	498	329	213	1046	922	185	715	932	684	915	712	788	670	690	929	737	185	250	812	446	734	886	512	527	130	456	424	523	517	358	1034	416	653	328	1033	281	927	137	807	618	620	1147	192	168	765
FBgn0020521	no	13	52	14	10	25	NA	25	35	21	18	28	15	27	15	13	NA	19	28	13	NA	64	39	8	26	29	15	35	NA	NA	NA	11	21	43	82	18	29	21	57	37	12	36	111	22	26	59	NA	NA	12
FBgn0020545	yes	120	112	NA	NA	169	126	337	286	139	NA	256	227	302	183	183	76	181	285	140	39	408	394	197	303	194	158	249	45	147	242	90	98	168	335	318	531	292	273	176	193	NA	470	NA	NA	96	118	81	349
FBgn0020611	no	549	624	541	652	88	40	370	528	837	208	142	663	946	226	NA	492	169	267	345	92	595	319	30	88	502	239	394	129	147	487	259	276	377	214	193	386	652	580	658	68	122	353	125	21	677	194	216	663
FBgn0020616	yes	261	423	260	239	276	111	379	251	365	77	229	205	137	267	17	160	291	204	NA	NA	155	139	35	83	NA	NA	251	14	256	352	135	210	329	469	152	299	55	87	194	357	96	463	149	NA	237	20	NA	315
FBgn0020618	no	79	145	NA	2311	NA	NA	NA	NA	NA	NA	NA	NA	98	NA	45	1534	NA	83	NA	NA	5472	1891	NA	NA	NA	NA	NA	NA	6241	1542	NA	NA	2241	NA	NA	NA	1320	708	NA	NA	NA	106	NA	1025	NA	2801	NA	70
FBgn0020620	yes	43	91	122	130	80	37	85	92	168	49	16	98	118	32	148	88	76	59	16	NA	59	83	22	112	109	95	85	NA	52	144	95	57	131	224	55	103	114	120	127	80	66	261	42	NA	109	NA	25	129
FBgn0020621	yes	55	122	125	211	58	29	120	211	202	77	60	127	167	92	137	183	NA	126	11	NA	88	115	39	179	114	127	155	NA	46	146	13	NA	NA	NA	60	156	177	NA	159	88	72	214	64	31	NA	18	40	146
FBgn0020622	no	20	48	63	105	27	7	26	40	73	46	10	35	NA	30	93	NA	70	72	16	NA	31	49	11	110	42	35	34	11	NA	NA	39	28	32	68	35	54	133	111	94	NA	67	NA	15	NA	29	18	NA	62
FBgn0020623	no	38	80	NA	31	12	NA	16	35	68	NA	45	19	66	37	NA	64	NA	24	31	NA	151	113	7	41	28	32	90	NA	NA	NA	27	38	116	122	43	59	25	109	24	61	56	106	NA	15	65	NA	42	61
FBgn0020626	yes	NA	NA	98	176	21	13	51	53	156	14	16	44	NA	97	19	38	36	32	13	NA	127	99	23	75	110	83	180	NA	29	76	54	51	66	132	NA	49	107	53	42	65	75	240	NA	NA	71	22	26	123
FBgn0020633	yes	207	454	993	885	862	494	1412	1073	1348	931	427	405	451	406	751	162	286	743	121	73	328	312	410	641	562	612	267	65	637	920	594	601	891	1102	511	759	1015	869	994	747	442	1511	727	394	692	367	341	981
FBgn0020637	no	NA	NA	NA	NA	NA	NA	12	NA	NA	NA	NA	11	NA	NA	NA	NA	NA	NA	NA	NA	NA	NA	NA	NA	NA	NA	NA	NA	NA	NA	NA	NA	NA	NA	NA	NA	NA	NA	NA	NA	NA	NA	NA	NA	NA	NA	NA	NA
FBgn0020647	yes	36	123	122	139	107	23	148	196	51	29	30	38	66	100	44	115	42	23	127	14	269	222	94	157	165	187	229	22	50	49	76	126	165	355	109	161	101	203	198	139	109	398	56	110	161	38	93	79
FBgn0020653	yes	456	522	132	184	87	58	732	595	836	81	376	NA	59	722	131	117	45	133	317	130	100	93	329	284	67	63	97	53	133	176	101	96	442	553	668	1006	947	182	449	136	166	393	NA	44	379	85	73	213
FBgn0020655	yes	65	131	126	186	172	82	146	119	114	255	58	260	141	174	279	46	140	109	164	69	60	37	118	135	233	259	352	49	331	297	246	327	165	160	238	409	240	87	89	NA	48	238	93	262	186	30	118	210
FBgn0020756	no	155	412	170	214	220	76	325	287	432	127	35	219	285	246	232	75	296	220	163	73	301	370	147	219	255	270	360	25	278	476	164	162	356	558	226	351	93	286	270	342	203	667	251	151	230	80	105	235
FBgn0020762	no	NA	NA	NA	21	NA	NA	NA	66	62	NA	17	39	86	34	75	222	8	82	13	NA	218	200	15	28	52	44	NA	NA	NA	24	NA	10	94	207	22	39	15	115	85	NA	16	148	23	49	87	NA	22	97
FBgn0020764	yes	307	520	17	26	12	NA	456	355	254	233	387	NA	388	323	258	311	312	355	329	93	616	518	235	259	185	118	484	53	168	361	141	232	33	53	17	25	254	270	338	270	289	630	NA	NA	354	121	255	339
FBgn0020765	no	NA	9	NA	NA	NA	NA	NA	NA	NA	NA	NA	NA	NA	NA	NA	NA	NA	NA	NA	NA	NA	NA	NA	NA	NA	NA	NA	NA	NA	NA	NA	NA	NA	NA	NA	NA	NA	NA	NA	NA	NA	NA	NA	NA	NA	NA	NA	NA
FBgn0020766	no	110	190	72	77	10	NA	185	132	19	66	120	127	141	17	22	47	109	NA	107	32	NA	NA	NA	NA	48	43	142	10	NA	NA	96	113	NA	NA	13	11	75	73	107	136	NA	NA	88	96	26	41	87	46
FBgn0020767	yes	117	246	111	170	111	39	141	141	43	134	141	45	161	32	182	37	156	162	64	17	77	103	67	104	69	107	77	28	31	111	100	135	160	187	96	96	115	35	113	56	112	129	31	29	57	22	26	112
FBgn0020887	yes	21	48	98	170	73	26	91	127	40	32	28	53	119	16	94	68	57	76	30	NA	73	69	26	73	34	43	NA	NA	31	51	53	48	56	107	23	21	85	63	64	72	36	92	27	NA	35	21	NA	28
FBgn0020906	no	19	3	NA	NA	13	NA	NA	NA	NA	NA	NA	NA	9	NA	NA	NA	NA	NA	NA	NA	NA	NA	NA	NA	NA	NA	NA	NA	NA	NA	NA	NA	NA	NA	NA	NA	NA	NA	NA	NA	NA	NA	NA	23	36	NA	NA	NA
FBgn0020907	no	10	24	NA	NA	NA	NA	14	34	13	18	NA	13	42	21	25	14	NA	15	NA	NA	27	18	12	22	10	NA	15	NA	9	NA	8	13	17	21	21	28	NA	14	25	9	15	34	10	12	15	NA	8	NA
FBgn0020909	yes	59	47	10	18	46	17	54	36	112	33	46	41	43	42	49	71	80	36	52	17	59	47	33	47	59	71	50	19	80	135	NA	NA	29	42	44	67	27	25	60	31	NA	27	65	24	54	25	34	39
FBgn0020910	yes	1874	185	2698	1241	87	NA	123	173	102	110	78	1104	190	50	3078	1246	1666	217	177	1643	1749	128	117	175	124	100	21	561	41	1221	52	NA	NA	NA	1245	2659	NA	57	103	1608	26	68	130	1652	2361	946	NA	1489
FBgn0020912	no	NA	32	NA	NA	NA	NA	NA	10	NA	NA	NA	NA	13	NA	NA	21	NA	NA	16	NA	48	47	NA	15	NA	NA	NA	NA	NA	NA	NA	NA	24	32	NA	NA	NA	NA	19	NA	NA	29	NA	NA	18	NA	NA	NA
FBgn0020930	yes	112	190	131	127	115	40	52	38	44	100	21	155	43	99	98	26	31	169	94	32	172	154	66	77	72	40	34	NA	34	56	92	108	94	178	126	249	63	86	132	48	26	84	135	94	152	63	14	129
FBgn0021738	no	NA	NA	NA	NA	NA	NA	NA	NA	NA	NA	NA	3	NA	NA	NA	NA	NA	NA	NA	NA	NA	NA	NA	NA	NA	NA	NA	NA	NA	NA	NA	NA	NA	NA	NA	NA	NA	NA	NA	3	NA	NA	NA	NA	NA	NA	NA	NA
FBgn0021750	no	38	69	NA	NA	NA	NA	NA	NA	NA	24	NA	NA	30	19	90	NA	NA	NA	78	27	NA	NA	NA	NA	60	45	79	14	111	134	NA	NA	NA	NA	70	94	90	NA	NA	NA	NA	99	94	NA	57	NA	69	NA
FBgn0021760	yes	46	96	153	173	45	24	70	116	NA	NA	NA	34	NA	148	NA	122	58	84	119	36	NA	NA	51	118	93	113	86	NA	52	201	NA	NA	102	165	60	116	119	64	104	NA	96	286	100	69	141	39	53	158
FBgn0021761	yes	421	477	224	205	592	124	209	106	912	423	78	196	678	195	548	440	154	488	339	131	508	601	NA	NA	588	566	625	132	192	265	274	264	477	673	298	573	379	473	420	220	104	731	637	17	317	47	48	721
FBgn0021764	yes	111	333	243	364	32	29	254	329	452	NA	20	50	236	82	64	231	193	306	82	24	55	70	53	184	291	183	234	16	119	319	151	154	293	557	110	200	257	193	247	223	121	518	36	47	190	51	78	264
FBgn0021765	no	68	127	NA	NA	NA	NA	395	344	77	NA	NA	358	85	NA	60	NA	NA	NA	NA	NA	NA	NA	46	264	320	223	52	110	NA	NA	NA	NA	NA	NA	38	438	101	NA	NA	68	NA	NA	NA	NA	260	NA	55	NA
FBgn0021768	yes	323	608	314	334	197	82	306	236	314	363	250	251	377	379	251	325	287	315	260	140	176	155	219	328	302	258	273	59	297	483	221	246	295	257	220	275	343	182	291	346	173	615	261	167	183	146	163	470
FBgn0021776	no	NA	NA	NA	NA	NA	NA	NA	NA	NA	NA	NA	NA	NA	NA	NA	NA	NA	NA	NA	NA	NA	NA	NA	NA	NA	NA	NA	NA	NA	NA	NA	NA	NA	NA	NA	NA	NA	NA	NA	NA	NA	NA	NA	NA	NA	NA	NA	NA
FBgn0021795	yes	312	610	331	437	314	119	763	526	91	188	530	97	496	433	363	142	322	469	NA	34	122	103	506	446	316	68	534	105	440	436	63	78	263	370	274	427	399	250	387	NA	130	NA	345	231	NA	32	NA	394
FBgn0021796	yes	59	97	16	24	24	NA	35	12	119	48	49	42	88	49	63	NA	84	110	36	NA	164	130	25	33	35	29	40	NA	58	100	32	37	95	272	46	91	94	125	56	69	66	96	58	30	83	46	11	110
FBgn0021800	no	29	75	47	100	NA	NA	40	60	57	15	NA	NA	132	NA	21	23	18	99	NA	NA	13	10	NA	21	14	NA	36	NA	49	72	NA	NA	104	155	45	109	37	95	10	18	NA	41	NA	25	20	NA	NA	37
FBgn0021814	no	NA	NA	NA	NA	187	91	119	54	NA	93	88	65	248	NA	59	71	62	58	59	23	87	79	108	132	68	50	NA	NA	65	78	NA	NA	172	313	NA	NA	210	142	149	248	28	339	82	220	178	35	150	72
FBgn0021818	yes	108	220	178	260	78	70	NA	NA	195	82	39	83	136	127	20	263	60	81	85	23	165	184	40	173	278	179	273	NA	63	270	117	128	289	548	NA	12	245	186	147	190	16	539	66	62	205	34	26	73
FBgn0021825	no	NA	NA	NA	NA	NA	NA	69	43	43	NA	69	NA	NA	NA	36	NA	48	NA	NA	NA	NA	NA	NA	NA	53	30	NA	NA	NA	NA	46	67	NA	NA	32	109	NA	27	24	NA	NA	NA	NA	NA	33	23	NA	NA
FBgn0021847	yes	19	16	86	97	26	NA	107	106	44	21	NA	25	124	21	40	75	98	96	27	14	125	132	39	83	41	29	93	15	NA	9	42	50	93	133	23	40	97	NA	39	104	14	179	23	45	71	18	23	95
FBgn0021856	yes	36	65	142	132	37	16	52	51	40	37	42	88	119	39	33	67	100	122	NA	NA	85	NA	80	75	31	34	NA	14	37	60	24	36	53	46	34	42	99	26	21	48	NA	66	73	20	63	16	30	44
FBgn0021872	yes	54	103	531	587	334	182	757	624	NA	599	436	86	973	323	192	427	86	559	52	NA	NA	113	478	585	198	297	881	169	715	1104	108	124	964	1739	456	652	402	561	727	350	134	908	286	17	892	209	38	179
FBgn0021873	yes	23	86	89	150	52	27	84	116	229	52	41	68	189	43	113	195	72	109	19	10	111	104	NA	115	184	72	91	NA	24	270	62	47	165	320	50	82	105	109	186	50	72	265	10	NA	92	24	19	150
FBgn0021874	yes	60	94	73	63	86	38	NA	NA	73	134	103	66	61	65	71	66	55	59	48	19	149	127	132	117	105	121	NA	NA	129	132	71	110	53	60	97	133	65	67	68	107	47	115	135	114	56	58	99	63
FBgn0021875	yes	62	105	125	90	30	9	106	33	37	163	90	131	109	122	22	27	122	89	141	43	122	85	54	55	114	143	79	18	NA	74	99	113	45	84	100	107	101	71	52	174	11	189	196	58	41	51	33	128
FBgn0021895	no	NA	50	205	375	27	NA	NA	88	72	30	49	58	251	27	146	145	83	108	NA	NA	153	122	26	161	125	48	41	15	34	248	18	NA	37	67	39	81	136	156	119	28	83	233	56	NA	111	11	24	82
FBgn0021906	no	NA	NA	NA	NA	597	255	1155	908	1018	418	NA	NA	1117	NA	733	497	NA	1100	NA	NA	648	1091	373	286	327	302	263	242	650	986	613	881	408	1050	588	1183	988	764	936	898	213	NA	767	1336	NA	416	NA	452
FBgn0021944	no	183	401	NA	NA	NA	NA	NA	48	109	NA	NA	16	63	230	32	NA	NA	71	14	NA	72	59	NA	NA	NA	NA	22	NA	NA	NA	16	28	199	334	103	190	NA	40	21	NA	NA	300	NA	58	NA	NA	NA	57
FBgn0021953	yes	145	234	190	196	99	43	268	234	108	83	92	252	430	258	116	343	74	394	151	35	494	429	81	109	343	313	464	44	130	207	139	189	413	554	158	297	187	132	275	81	16	776	100	441	435	124	244	305
FBgn0021967	yes	239	NA	75	113	123	91	296	194	226	NA	193	288	160	163	177	272	372	371	307	145	339	404	267	204	398	284	184	67	452	407	191	235	378	381	264	368	533	248	221	276	181	300	422	164	61	94	206	191
FBgn0021979	yes	181	337	266	170	155	47	731	571	289	46	143	261	702	191	401	213	186	348	169	59	284	235	102	212	146	133	377	22	132	248	247	337	219	377	234	416	339	265	224	94	235	632	NA	143	671	68	61	147
FBgn0021995	yes	32	41	NA	NA	48	35	34	41	NA	23	62	61	69	27	NA	NA	22	25	39	NA	48	42	18	32	39	25	72	NA	16	NA	25	24	45	151	NA	NA	NA	25	41	18	44	57	35	106	33	63	NA	66
FBgn0022023	no	805	833	NA	NA	280	NA	723	287	921	NA	535	331	27	577	NA	385	422	282	NA	82	419	NA	605	772	347	757	363	67	944	1417	NA	NA	263	356	760	896	593	199	NA	275	NA	426	797	NA	NA	116	NA	NA
FBgn0022027	yes	55	94	53	39	52	20	97	43	72	58	137	69	166	NA	78	NA	43	62	NA	26	NA	NA	101	74	NA	NA	56	13	85	NA	92	87	100	108	101	111	59	21	42	66	26	239	239	135	25	24	89	145
FBgn0022029	no	52	48	47	65	NA	NA	NA	NA	NA	NA	NA	NA	NA	76	NA	92	NA	NA	NA	NA	NA	NA	NA	29	120	97	25	NA	33	116	NA	NA	63	141	NA	NA	162	NA	46	20	NA	NA	54	NA	NA	NA	29	NA
FBgn0022063	yes	16	42	90	124	106	40	81	99	245	17	38	40	139	44	80	179	109	141	41	NA	144	147	51	156	54	38	89	NA	12	63	17	NA	97	161	NA	34	118	130	NA	54	60	152	26	31	52	12	32	112
FBgn0022069	yes	220	366	256	270	272	45	167	209	332	227	185	214	212	277	174	196	290	423	38	15	222	309	166	276	257	188	131	79	150	265	264	282	165	276	101	180	187	284	259	193	285	574	189	69	78	152	96	381
FBgn0022070	no	161	241	138	83	134	103	242	159	209	189	79	115	203	93	137	9	74	90	38	13	162	203	116	126	121	82	108	9	200	194	111	104	172	245	57	101	173	51	143	152	18	184	124	57	48	99	69	77
FBgn0022085	no	41	108	47	101	14	NA	72	73	175	NA	42	24	55	11	39	172	64	64	31	NA	98	107	NA	29	94	77	105	NA	18	70	41	32	71	241	31	87	45	105	95	76	79	177	11	5	86	NA	NA	80
FBgn0022097	no	NA	NA	187	203	NA	NA	594	178	225	NA	136	255	466	680	406	164	NA	430	NA	NA	229	496	NA	NA	NA	NA	203	64	NA	NA	290	443	NA	NA	158	287	171	NA	186	NA	272	NA	225	680	146	NA	NA	NA
FBgn0022131	no	62	112	60	70	40	NA	48	79	132	109	27	54	73	74	54	94	103	108	73	18	231	211	14	112	123	90	164	18	85	257	56	55	45	78	48	114	67	90	36	89	31	147	52	11	50	24	35	212
FBgn0022153	yes	260	549	243	152	154	68	254	357	663	246	17	368	558	358	119	324	317	425	38	NA	517	496	23	164	59	53	534	60	297	448	336	247	497	920	210	432	114	356	228	422	251	306	322	154	206	NA	68	530
FBgn0022160	yes	100	219	185	259	61	79	265	312	75	83	76	93	81	218	45	305	61	130	186	32	258	269	47	140	66	62	55	13	119	259	106	143	192	304	56	98	330	32	151	212	128	281	120	29	169	62	148	94
FBgn0022201	no	689	1267	779	806	397	267	651	754	1003	636	538	590	1100	654	496	598	688	905	250	89	1264	1115	185	288	853	822	838	94	725	1000	367	435	980	1666	654	1052	821	986	893	597	599	1811	614	507	559	277	172	874
FBgn0022213	yes	238	387	974	951	675	205	344	306	896	400	161	303	801	647	862	585	694	439	45	13	390	511	251	684	701	594	718	230	280	541	337	471	351	256	135	166	858	439	273	262	319	1560	612	80	482	299	294	832
FBgn0022224	no	NA	NA	NA	NA	NA	NA	NA	NA	63	98	NA	NA	NA	NA	45	NA	NA	NA	NA	NA	NA	NA	NA	NA	NA	NA	NA	NA	NA	NA	NA	NA	NA	NA	NA	NA	NA	NA	NA	NA	NA	NA	NA	50	NA	NA	NA	NA
FBgn0022238	no	52	NA	NA	NA	71	33	61	NA	NA	28	46	NA	131	NA	438	108	224	116	25	59	157	246	86	140	123	70	165	63	39	230	65	82	NA	159	107	72	104	81	NA	267	36	172	49	16	57	29	32	190
FBgn0022246	no	NA	NA	NA	NA	NA	NA	NA	NA	NA	44	NA	NA	NA	NA	26	NA	NA	NA	NA	NA	NA	NA	NA	NA	NA	NA	NA	NA	NA	NA	NA	NA	NA	NA	NA	NA	19	NA	NA	16	NA	NA	NA	NA	NA	NA	NA	NA
FBgn0022268	yes	95	226	240	201	NA	NA	216	113	NA	67	NA	86	299	128	107	NA	NA	125	36	16	301	256	42	77	NA	NA	NA	72	62	122	31	20	153	217	161	127	110	192	NA	114	11	163	158	42	132	99	91	266
FBgn0022288	yes	122	168	171	155	41	23	189	147	121	87	152	156	286	86	110	109	83	81	123	25	202	191	41	69	108	84	NA	27	28	158	110	141	136	168	58	118	140	14	68	179	NA	82	68	14	99	58	79	42
FBgn0022338	yes	552	906	201	317	451	76	329	452	528	98	287	196	NA	514	164	391	192	481	225	130	392	380	152	202	187	291	221	125	417	919	285	330	515	661	341	388	595	NA	304	187	136	914	99	177	612	146	154	519
FBgn0022343	yes	133	250	591	372	456	167	535	413	428	NA	372	NA	446	484	444	260	133	409	143	72	264	402	244	314	205	175	237	95	333	525	310	366	437	400	105	NA	545	93	269	353	153	198	472	185	246	162	192	154
FBgn0022344	yes	197	338	133	37	210	124	244	164	150	NA	NA	107	164	169	95	132	NA	106	237	76	310	223	122	143	178	99	176	53	53	165	151	186	199	309	141	263	210	84	139	204	140	337	NA	73	90	89	179	201
FBgn0022349	no	NA	NA	53	61	108	124	NA	NA	168	42	42	NA	NA	97	NA	82	146	NA	17	7	216	226	20	33	188	149	48	43	14	71	27	NA	NA	NA	26	52	55	NA	151	44	168	105	21	NA	109	NA	18	75
FBgn0022355	no	1487	NA	NA	NA	1168	NA	2488	1842	4378	NA	1552	1816	NA	NA	570	NA	NA	NA	1509	372	1157	NA	972	NA	NA	NA	NA	629	NA	NA	NA	NA	NA	1084	NA	NA	NA	NA	701	NA	NA	NA	NA	NA	NA	1005	NA	NA
FBgn0022359	no	NA	NA	NA	NA	44	26	112	52	51	88	NA	NA	51	NA	10	NA	NA	NA	NA	NA	NA	NA	33	59	16	19	NA	NA	60	87	41	57	NA	16	25	32	NA	NA	57	NA	38	63	85	48	NA	35	NA	NA
FBgn0022382	yes	62	91	64	71	54	19	64	109	73	77	52	72	74	46	66	71	61	19	25	NA	69	96	24	77	90	62	82	17	54	81	40	48	36	65	16	39	116	27	51	57	35	91	39	8	75	14	33	31
FBgn0022699	no	67	103	63	63	80	15	50	70	103	NA	NA	21	NA	NA	NA	80	NA	50	NA	NA	16	13	NA	15	103	74	NA	NA	59	107	NA	NA	83	182	39	73	88	79	92	38	44	NA	NA	41	47	NA	NA	72
FBgn0022700	no	NA	29	NA	NA	NA	NA	NA	NA	NA	NA	10	24	NA	NA	49	NA	NA	NA	NA	NA	NA	NA	NA	NA	NA	NA	NA	NA	NA	NA	NA	NA	NA	NA	NA	44	NA	37	NA	NA	NA	NA	NA	NA	NA	NA	NA	NA
FBgn0022702	yes	177	193	81	69	49	21	112	89	110	140	149	195	170	180	111	83	137	155	51	21	215	212	128	114	135	123	128	NA	190	158	71	126	NA	NA	133	196	41	136	NA	NA	NA	NA	109	NA	105	62	103	92
FBgn0022708	no	244	385	220	NA	211	NA	297	189	255	NA	52	NA	NA	199	557	402	NA	NA	139	62	349	292	164	204	258	NA	213	62	187	NA	131	181	340	614	295	359	237	195	311	249	NA	NA	435	116	334	84	262	NA
FBgn0022709	no	NA	NA	NA	NA	NA	NA	NA	NA	31	42	NA	94	NA	NA	23	26	30	37	NA	NA	57	52	19	36	36	30	113	NA	56	84	NA	NA	NA	40	56	115	NA	NA	100	NA	NA	163	90	NA	NA	37	NA	NA
FBgn0022710	no	NA	9	NA	NA	NA	NA	NA	NA	NA	NA	NA	NA	NA	NA	NA	18	NA	27	NA	NA	NA	NA	NA	NA	15	NA	NA	NA	NA	11	NA	NA	29	49	NA	26	NA	24	NA	NA	12	80	NA	10	NA	NA	NA	NA
FBgn0022720	yes	NA	NA	485	409	132	67	NA	NA	218	NA	68	180	226	NA	127	90	132	127	68	19	149	141	56	85	81	44	182	125	132	218	NA	NA	384	554	117	193	196	145	181	353	99	367	NA	12	37	45	60	216
FBgn0022724	no	30	58	NA	NA	45	18	NA	17	NA	NA	NA	32	56	NA	NA	NA	NA	NA	NA	NA	NA	NA	NA	25	NA	NA	28	16	NA	NA	NA	22	NA	NA	29	NA	39	NA	NA	NA	NA	NA	59	NA	26	NA	NA	NA
FBgn0022764	yes	291	477	736	841	135	52	464	669	807	561	87	280	511	139	374	447	433	516	26	19	11	15	58	379	734	670	683	39	NA	27	319	261	714	1041	290	450	22	545	698	415	354	1064	338	NA	285	196	142	387
FBgn0022768	yes	159	249	39	83	34	21	52	76	247	54	26	52	70	44	177	200	68	232	22	NA	41	19	NA	27	140	113	82	NA	48	102	108	80	239	506	53	79	74	82	57	232	77	139	34	32	42	15	72	61
FBgn0022772	yes	173	295	58	46	116	101	262	270	402	135	17	194	195	217	134	76	221	191	55	39	38	44	12	68	NA	39	235	26	188	428	185	162	311	590	165	263	271	248	255	313	175	436	147	53	235	93	13	71
FBgn0022774	yes	25	82	47	45	31	NA	52	59	22	68	55	58	90	40	NA	78	33	71	27	NA	56	NA	29	32	52	25	50	NA	19	39	18	36	39	81	35	48	47	22	28	36	42	56	21	NA	52	27	41	14
FBgn0022786	yes	95	178	198	166	204	99	253	225	260	129	129	17	274	111	25	92	229	161	NA	NA	216	212	52	203	99	98	227	NA	19	42	156	169	227	402	173	223	243	33	NA	213	110	391	165	NA	66	78	NA	197
FBgn0022787	yes	28	50	62	25	NA	NA	100	82	59	72	72	29	24	105	17	42	101	17	87	22	126	173	50	117	109	128	211	NA	47	49	NA	NA	109	200	24	47	176	48	46	78	NA	64	49	48	98	12	20	121
FBgn0022800	no	NA	NA	NA	NA	NA	NA	NA	NA	NA	NA	NA	NA	NA	NA	NA	NA	NA	NA	NA	NA	NA	NA	NA	NA	NA	NA	NA	NA	NA	NA	NA	NA	NA	NA	NA	NA	NA	NA	NA	NA	NA	NA	NA	NA	NA	NA	NA	NA
FBgn0022893	no	NA	NA	NA	NA	NA	NA	2120	808	NA	NA	NA	NA	NA	NA	NA	542	NA	691	588	265	NA	990	NA	NA	NA	NA	NA	NA	NA	NA	NA	NA	NA	NA	NA	NA	NA	588	NA	NA	NA	NA	NA	533	NA	NA	NA	NA
FBgn0022935	yes	72	123	78	109	122	33	101	102	181	51	61	59	180	116	45	96	46	69	36	NA	151	133	16	82	101	97	147	11	109	163	85	83	149	253	60	118	180	124	144	96	73	251	97	23	92	15	33	126
FBgn0022936	no	NA	NA	50	58	13	NA	75	59	NA	12	42	NA	NA	120	13	26	NA	NA	9	NA	11	11	19	NA	15	17	38	16	23	31	NA	NA	NA	NA	36	67	64	47	91	NA	23	136	28	21	48	NA	39	54
FBgn0022942	yes	191	270	334	264	200	79	380	226	128	231	176	77	51	253	61	166	258	138	74	43	32	106	152	276	238	157	178	40	30	65	95	126	324	507	52	86	336	128	240	34	26	320	99	64	244	105	178	262
FBgn0022943	no	NA	NA	NA	NA	NA	NA	NA	NA	NA	20	NA	NA	24	NA	NA	NA	NA	85	58	22	17	22	13	26	16	21	15	NA	NA	NA	15	26	24	26	NA	NA	NA	NA	12	28	50	39	NA	92	12	NA	12	NA
FBgn0022959	no	NA	NA	95	174	NA	NA	NA	NA	146	176	345	269	593	288	415	NA	335	480	NA	NA	NA	NA	211	394	191	98	139	NA	298	410	307	200	141	426	208	363	473	322	423	112	169	323	231	140	269	131	184	NA
FBgn0022960	yes	14	23	26	26	91	49	22	22	155	148	113	169	145	21	193	NA	20	14	31	28	178	210	NA	15	103	107	109	NA	79	151	146	126	26	37	169	240	139	173	168	201	81	48	66	66	85	81	44	20
FBgn0022981	yes	NA	153	NA	61	91	28	459	385	NA	193	121	NA	NA	275	NA	220	95	338	160	104	339	343	119	295	160	129	358	99	279	528	280	263	329	487	227	402	190	100	298	NA	128	NA	214	169	125	39	85	405
FBgn0022984	yes	110	160	212	216	79	14	NA	NA	162	72	76	133	198	NA	159	137	98	124	15	NA	153	131	48	49	160	101	77	28	59	189	133	124	198	285	50	93	67	112	102	113	67	207	115	16	122	41	28	142
FBgn0022985	yes	100	205	109	123	12	16	87	152	NA	34	NA	NA	115	99	138	108	165	152	13	NA	129	203	21	55	173	128	92	41	106	215	36	70	76	189	30	24	129	161	121	NA	76	202	24	85	104	12	NA	151
FBgn0022986	no	45	81	63	120	NA	NA	66	93	56	37	8	41	76	30	79	62	47	46	10	NA	21	43	NA	NA	83	49	62	NA	18	79	51	33	42	130	NA	17	31	56	66	7	42	201	14	NA	31	NA	NA	76
FBgn0022987	no	13	42	36	43	20	NA	52	73	47	10	13	NA	45	27	13	26	49	38	NA	NA	NA	NA	NA	NA	46	25	NA	NA	NA	37	40	17	94	135	NA	19	74	24	48	30	30	95	18	NA	32	NA	NA	75
FBgn0023000	no	40	49	NA	NA	28	NA	50	56	44	NA	NA	NA	54	38	NA	50	NA	30	16	NA	66	63	13	33	62	30	NA	NA	47	97	NA	NA	NA	10	30	58	NA	39	NA	42	NA	58	NA	NA	28	NA	18	NA
FBgn0023001	no	NA	NA	NA	NA	NA	NA	NA	NA	NA	NA	NA	NA	NA	NA	NA	NA	NA	NA	NA	NA	NA	NA	NA	NA	NA	NA	NA	NA	NA	NA	NA	NA	NA	NA	NA	NA	NA	NA	NA	NA	NA	NA	NA	NA	NA	NA	NA	NA
FBgn0023023	no	NA	NA	NA	NA	NA	NA	NA	NA	NA	NA	NA	NA	NA	NA	17	NA	NA	NA	NA	NA	NA	12	NA	NA	NA	NA	NA	NA	NA	NA	NA	NA	NA	NA	NA	NA	NA	NA	NA	NA	NA	10	NA	NA	NA	NA	NA	NA
FBgn0023076	no	NA	NA	NA	NA	NA	NA	NA	NA	NA	NA	NA	NA	NA	NA	NA	NA	NA	NA	NA	NA	NA	NA	NA	NA	NA	NA	NA	NA	NA	NA	NA	NA	NA	12	NA	NA	NA	NA	NA	NA	NA	NA	NA	NA	NA	NA	NA	NA
FBgn0023081	yes	44	77	59	139	71	15	124	183	213	51	18	128	NA	NA	128	153	83	NA	25	NA	96	79	22	119	160	80	63	NA	40	188	87	48	137	272	24	45	99	100	108	132	108	250	37	17	124	NA	NA	82
FBgn0023083	yes	241	472	225	239	89	50	121	180	340	180	196	246	443	196	267	186	320	265	140	32	320	187	118	184	NA	NA	220	54	121	365	196	181	340	534	77	133	194	358	209	278	197	577	177	172	319	89	46	360
FBgn0023094	yes	70	141	59	101	92	37	75	98	208	45	46	81	121	74	77	31	60	54	35	13	159	128	45	59	65	51	NA	22	107	245	NA	44	94	157	39	125	130	33	NA	88	40	163	61	22	79	43	51	67
FBgn0023095	yes	24	58	15	20	NA	NA	35	93	36	NA	NA	49	68	17	93	136	26	28	40	NA	162	136	27	61	41	40	103	NA	25	34	17	18	96	177	14	40	31	194	32	53	53	27	14	36	46	NA	NA	25
FBgn0023097	yes	246	434	246	316	128	64	264	324	344	135	158	262	234	245	328	165	302	239	93	59	281	352	77	208	296	239	260	27	150	341	218	191	300	555	235	310	429	343	384	356	178	704	166	74	178	67	61	347
FBgn0023129	no	518	665	386	277	463	221	418	330	537	362	373	377	NA	NA	NA	NA	628	320	NA	NA	NA	NA	NA	NA	425	464	NA	110	707	656	207	300	577	786	472	890	557	NA	NA	NA	NA	661	602	650	782	205	NA	NA
FBgn0023130	no	NA	NA	NA	NA	NA	NA	NA	NA	15	NA	NA	NA	NA	NA	NA	NA	NA	NA	NA	NA	36	45	NA	NA	15	NA	NA	NA	NA	16	15	NA	NA	NA	NA	17	NA	36	NA	NA	NA	50	NA	NA	NA	NA	NA	15
FBgn0023143	yes	NA	NA	208	415	306	199	372	180	309	451	266	904	1250	305	245	166	432	NA	41	114	1219	1172	NA	NA	190	230	596	76	419	336	515	727	642	755	275	300	263	395	NA	406	166	417	NA	188	744	300	206	451
FBgn0023167	no	NA	274	142	NA	149	66	201	126	132	NA	124	91	162	180	101	NA	108	122	100	70	NA	151	NA	NA	NA	101	NA	33	NA	151	113	93	104	180	137	168	NA	82	123	122	66	171	144	111	NA	51	100	NA
FBgn0023169	no	39	NA	75	142	20	NA	38	50	29	NA	28	73	67	28	33	94	38	36	20	NA	147	101	22	32	34	35	65	NA	32	29	25	22	82	171	18	38	42	109	NA	85	67	207	32	20	33	23	44	40
FBgn0023170	no	NA	NA	NA	NA	NA	NA	NA	NA	NA	NA	NA	NA	NA	NA	NA	NA	NA	NA	3686	NA	NA	NA	NA	NA	NA	NA	NA	NA	NA	2483	NA	NA	NA	NA	NA	NA	NA	NA	NA	NA	NA	NA	NA	NA	NA	NA	NA	NA
FBgn0023171	yes	165	217	206	139	119	28	258	125	NA	169	192	92	210	164	107	NA	112	39	150	61	182	174	140	70	143	94	158	51	217	210	30	47	169	205	137	279	142	93	116	199	52	257	211	107	89	46	101	177
FBgn0023172	no	NA	NA	106	179	191	94	NA	29	94	NA	68	NA	64	NA	256	88	NA	177	NA	NA	NA	NA	NA	NA	366	301	NA	NA	107	336	16	17	32	86	NA	NA	NA	339	372	NA	16	378	NA	NA	NA	79	NA	394
FBgn0023174	no	286	NA	NA	NA	NA	NA	NA	260	74	NA	433	380	459	445	289	NA	349	NA	259	NA	NA	357	440	274	376	63	72	89	100	102	NA	297	334	NA	605	1090	236	276	276	256	NA	NA	378	555	NA	137	240	NA
FBgn0023175	no	588	1026	394	NA	624	90	550	NA	425	NA	330	324	406	NA	241	147	NA	282	258	126	NA	NA	275	220	522	254	339	177	NA	NA	NA	NA	NA	NA	279	NA	NA	219	NA	407	NA	427	NA	NA	NA	215	367	NA
FBgn0023177	no	281	458	314	320	287	82	NA	NA	76	116	37	70	58	NA	47	35	160	100	NA	NA	70	75	38	47	113	72	66	33	56	96	NA	NA	185	296	NA	92	271	NA	161	275	49	429	187	105	NA	27	122	69
FBgn0023178	no	12	50	NA	NA	NA	NA	NA	NA	11	35	31	NA	29	27	NA	20	16	23	36	NA	54	52	32	32	22	19	37	NA	20	22	NA	NA	26	27	NA	31	19	18	NA	NA	NA	31	37	27	18	NA	NA	18
FBgn0023179	no	NA	NA	NA	NA	NA	NA	NA	NA	NA	NA	NA	NA	NA	NA	NA	NA	NA	NA	19	NA	53	49	NA	NA	NA	NA	NA	NA	NA	NA	NA	NA	NA	23	NA	NA	NA	NA	NA	NA	NA	22	NA	NA	NA	NA	NA	NA
FBgn0023180	no	41	81	24	23	53	24	29	13	NA	15	NA	18	NA	14	13	10	17	8	NA	NA	NA	NA	NA	18	40	41	12	15	NA	NA	NA	NA	NA	NA	29	65	NA	27	NA	68	NA	93	NA	NA	NA	12	19	NA
FBgn0023181	no	39	67	11	30	NA	NA	11	16	68	NA	NA	54	58	NA	42	38	12	10	NA	NA	42	84	31	40	89	69	44	NA	NA	10	52	48	6	12	NA	NA	NA	NA	41	61	NA	18	52	NA	NA	NA	NA	13
FBgn0023197	no	NA	NA	NA	NA	NA	NA	NA	NA	NA	NA	NA	NA	NA	NA	NA	NA	NA	NA	NA	NA	NA	NA	NA	NA	NA	NA	12	NA	NA	NA	NA	NA	NA	NA	NA	NA	NA	NA	NA	NA	NA	NA	NA	NA	NA	NA	NA	NA
FBgn0023211	no	NA	NA	NA	NA	NA	NA	NA	NA	NA	NA	NA	NA	NA	NA	NA	NA	NA	NA	NA	NA	NA	NA	NA	NA	NA	NA	NA	NA	NA	NA	NA	NA	97	159	NA	NA	NA	NA	NA	NA	NA	NA	NA	NA	NA	NA	NA	NA
FBgn0023212	yes	178	328	245	339	123	73	539	464	307	99	205	201	NA	311	345	245	233	307	NA	NA	NA	NA	135	225	243	158	179	NA	171	246	178	173	177	296	286	552	362	193	97	NA	201	684	184	151	199	60	NA	211
FBgn0023213	no	130	190	96	313	121	67	149	349	317	352	59	NA	207	97	155	306	208	195	59	26	298	295	NA	333	220	83	150	56	79	590	126	66	261	321	110	194	455	246	371	67	140	356	36	17	206	35	237	363
FBgn0023214	no	NA	NA	NA	NA	NA	NA	NA	NA	NA	NA	NA	NA	NA	NA	NA	NA	NA	NA	NA	NA	NA	NA	NA	NA	NA	NA	NA	NA	NA	NA	NA	NA	NA	NA	NA	NA	NA	NA	NA	NA	NA	NA	NA	NA	NA	NA	NA	NA
FBgn0023215	no	NA	NA	15	94	NA	13	NA	16	41	NA	NA	19	33	NA	42	24	NA	NA	NA	NA	18	9	NA	52	67	35	52	NA	NA	37	NA	NA	NA	42	NA	NA	NA	48	37	NA	NA	58	NA	NA	10	NA	NA	19
FBgn0023216	no	66	148	107	81	137	71	NA	NA	99	190	70	86	173	140	48	NA	171	NA	41	15	NA	NA	NA	NA	109	88	NA	9	230	230	NA	NA	90	102	NA	NA	179	67	41	NA	NA	94	171	NA	NA	69	NA	127
FBgn0023388	yes	14	17	76	48	NA	NA	41	40	33	17	23	19	33	37	28	23	39	28	NA	NA	38	41	NA	9	53	43	26	NA	15	35	12	27	57	59	15	45	53	21	23	27	35	95	39	29	36	12	12	56
FBgn0023395	yes	255	406	330	282	298	130	341	274	NA	181	160	244	284	329	248	142	252	296	101	70	247	217	133	239	237	172	249	108	222	399	217	205	222	290	231	396	NA	234	220	309	104	583	256	128	222	109	97	318
FBgn0023407	yes	37	69	136	173	71	43	47	90	162	32	24	46	329	20	28	83	31	179	17	NA	253	251	30	81	100	63	132	24	25	42	64	53	311	481	41	53	55	228	115	88	94	115	66	21	50	NA	80	152
FBgn0023423	yes	172	201	175	219	221	135	222	196	289	203	163	247	180	207	90	155	227	156	91	36	161	228	87	158	257	206	268	63	135	291	165	104	236	468	186	232	135	111	162	283	171	462	100	56	238	98	94	110
FBgn0023441	yes	57	101	101	291	48	NA	96	271	72	34	NA	30	212	33	120	182	31	134	55	15	240	200	NA	50	125	113	219	12	37	225	68	36	109	225	14	28	159	128	153	67	101	323	53	33	96	34	15	133
FBgn0023444	no	88	166	NA	NA	NA	NA	154	158	240	86	73	131	143	164	235	149	198	106	19	12	92	152	43	149	50	41	177	53	85	282	135	124	195	245	56	72	231	118	168	NA	106	331	79	NA	131	60	15	137
FBgn0023458	no	48	81	NA	39	16	NA	95	160	68	50	24	NA	131	63	120	111	NA	39	20	NA	55	65	NA	12	148	118	14	NA	NA	25	NA	NA	40	165	21	25	12	256	153	51	NA	171	24	NA	43	NA	18	NA
FBgn0023477	no	255	436	NA	NA	NA	NA	364	236	230	NA	629	NA	NA	890	433	251	346	667	317	119	NA	NA	362	250	255	186	324	122	NA	NA	452	292	509	631	483	605	616	215	697	NA	153	441	189	NA	481	148	321	786
FBgn0023479	no	18	27	6	14	NA	NA	13	24	5	7	5	NA	45	15	18	26	NA	3	NA	NA	43	34	NA	7	7	3	24	NA	NA	3	NA	12	30	34	NA	9	NA	19	21	NA	10	34	NA	3	5	NA	18	7
FBgn0023495	no	NA	NA	NA	NA	NA	NA	NA	NA	NA	NA	NA	NA	NA	15	NA	NA	NA	NA	NA	NA	NA	NA	NA	NA	NA	NA	NA	NA	NA	NA	NA	NA	NA	NA	NA	NA	NA	NA	NA	NA	NA	NA	NA	NA	NA	NA	NA	NA
FBgn0023506	no	120	217	173	144	NA	NA	41	67	NA	NA	NA	NA	66	NA	22	86	176	126	NA	NA	90	98	33	36	NA	NA	145	NA	87	112	NA	NA	NA	NA	120	239	NA	126	132	264	NA	292	NA	NA	NA	32	NA	NA
FBgn0023507	no	49	128	89	60	53	NA	97	95	55	90	133	49	80	79	NA	79	63	115	NA	NA	NA	NA	NA	105	60	70	NA	NA	NA	NA	45	109	91	230	85	NA	88	84	NA	102	NA	NA	97	162	99	60	NA	73
FBgn0023508	no	NA	NA	125	154	NA	NA	NA	NA	117	108	55	39	106	17	118	17	NA	135	69	26	NA	NA	23	114	121	101	140	NA	79	148	79	89	NA	NA	61	138	110	132	126	106	57	188	54	NA	79	NA	NA	80
FBgn0023509	no	NA	NA	26	94	30	33	111	132	176	NA	52	NA	63	58	61	76	38	NA	28	NA	NA	NA	32	41	NA	42	45	16	33	39	37	61	61	151	55	29	93	49	82	NA	NA	155	60	14	89	28	14	96
FBgn0023510	no	NA	NA	NA	NA	NA	NA	NA	NA	15	NA	NA	NA	12	NA	NA	NA	NA	NA	NA	NA	NA	NA	NA	NA	NA	NA	NA	NA	NA	NA	NA	NA	NA	NA	NA	NA	NA	NA	NA	NA	NA	NA	NA	NA	NA	NA	NA	NA
FBgn0023511	no	NA	NA	17	NA	NA	NA	24	26	21	11	13	NA	43	NA	NA	28	NA	NA	NA	NA	NA	NA	20	19	NA	NA	34	NA	NA	NA	NA	NA	24	27	NA	NA	NA	18	NA	NA	NA	NA	NA	NA	19	NA	10	48
FBgn0023512	no	NA	NA	103	92	18	NA	42	46	32	152	67	NA	154	122	149	28	77	53	59	NA	NA	NA	39	113	126	128	157	NA	74	126	69	78	44	45	87	174	NA	92	88	170	108	170	119	NA	30	11	40	42
FBgn0023513	no	NA	NA	19	31	NA	NA	NA	14	101	NA	NA	43	16	NA	NA	NA	NA	NA	17	NA	NA	NA	NA	NA	NA	NA	NA	NA	NA	NA	44	51	NA	NA	NA	NA	NA	NA	11	NA	NA	156	NA	NA	NA	NA	NA	NA
FBgn0023514	no	NA	NA	113	75	NA	NA	129	91	NA	NA	NA	NA	114	NA	NA	NA	165	54	33	25	NA	NA	NA	NA	NA	NA	NA	19	163	245	26	47	NA	NA	NA	NA	NA	NA	NA	NA	NA	151	127	NA	98	20	NA	NA
FBgn0023515	no	NA	NA	NA	NA	NA	NA	NA	NA	170	NA	57	60	NA	NA	NA	NA	NA	NA	14	15	NA	NA	NA	NA	NA	NA	NA	NA	NA	NA	44	32	NA	NA	NA	NA	NA	NA	NA	NA	NA	164	NA	NA	NA	51	NA	59
FBgn0023516	no	NA	NA	NA	NA	NA	NA	NA	NA	62	NA	NA	54	NA	NA	20	NA	NA	NA	56	18	NA	NA	NA	18	NA	NA	NA	NA	NA	NA	37	59	NA	NA	NA	NA	NA	NA	NA	NA	NA	105	NA	NA	NA	28	NA	50
FBgn0023517	no	NA	NA	NA	33	NA	NA	45	54	80	NA	28	52	36	NA	NA	NA	134	31	31	21	NA	NA	NA	NA	NA	NA	NA	NA	159	114	36	50	NA	NA	NA	NA	NA	NA	NA	NA	NA	87	173	NA	20	29	NA	105
FBgn0023518	no	NA	NA	NA	13	NA	NA	NA	NA	74	NA	NA	14	NA	NA	NA	NA	NA	NA	NA	NA	NA	NA	NA	NA	NA	NA	NA	NA	NA	14	NA	NA	NA	22	NA	NA	NA	NA	NA	NA	NA	NA	NA	NA	NA	NA	NA	21
FBgn0023519	no	NA	NA	135	82	NA	NA	NA	NA	NA	NA	NA	NA	123	NA	NA	38	153	NA	71	16	NA	NA	61	55	NA	NA	78	NA	227	247	58	49	NA	NA	NA	NA	NA	43	96	NA	NA	143	NA	NA	NA	63	NA	120
FBgn0023520	no	NA	NA	NA	NA	NA	NA	NA	NA	15	NA	NA	NA	28	NA	NA	NA	NA	NA	NA	NA	NA	NA	NA	NA	NA	NA	NA	NA	NA	NA	NA	NA	NA	NA	NA	NA	10	NA	NA	NA	NA	14	NA	NA	NA	NA	NA	10
FBgn0023521	no	NA	11	NA	NA	NA	NA	NA	NA	31	NA	NA	NA	90	NA	NA	NA	NA	NA	NA	NA	NA	NA	NA	NA	NA	NA	NA	NA	NA	NA	NA	NA	NA	NA	NA	NA	90	NA	NA	NA	NA	61	NA	NA	40	NA	NA	74
FBgn0023522	no	NA	NA	177	137	151	68	57	64	NA	NA	NA	NA	65	NA	NA	NA	NA	157	104	31	NA	NA	NA	NA	NA	NA	NA	NA	124	194	101	141	42	89	NA	NA	NA	NA	187	NA	NA	NA	NA	NA	NA	NA	NA	NA
FBgn0023525	no	NA	NA	NA	NA	NA	NA	NA	NA	NA	NA	NA	5	NA	25	NA	NA	NA	25	NA	NA	35	40	NA	NA	NA	NA	36	NA	NA	NA	NA	NA	NA	44	NA	NA	NA	32	14	NA	NA	NA	14	38	37	NA	NA	NA
FBgn0023526	no	NA	NA	NA	NA	NA	NA	NA	NA	NA	NA	NA	NA	30	NA	NA	NA	NA	12	NA	NA	21	24	NA	NA	NA	NA	NA	NA	NA	NA	NA	NA	NA	NA	NA	NA	18	NA	27	15	11	84	NA	NA	NA	NA	NA	NA
FBgn0023527	yes	NA	NA	175	195	110	23	NA	NA	214	272	178	115	245	161	171	NA	176	195	120	34	163	142	NA	50	38	83	48	31	228	227	99	164	180	270	75	128	244	172	110	282	43	88	129	155	98	48	136	112
FBgn0023528	no	NA	NA	77	94	343	93	NA	NA	NA	36	NA	52	80	39	69	NA	65	70	22	9	257	253	NA	NA	132	278	NA	19	39	116	31	44	97	143	251	264	NA	57	259	72	103	568	282	NA	261	107	23	NA
FBgn0023529	yes	402	541	189	273	109	47	NA	NA	201	84	157	271	67	89	87	280	254	198	151	50	238	172	80	209	546	395	256	74	145	291	93	132	139	580	101	187	117	127	208	242	193	296	99	93	209	89	62	426
FBgn0023530	no	NA	NA	NA	NA	NA	NA	181	98	153	NA	NA	NA	NA	168	NA	NA	125	NA	NA	NA	NA	NA	NA	NA	NA	NA	NA	NA	178	187	103	110	NA	NA	NA	NA	NA	NA	NA	NA	41	NA	NA	NA	NA	NA	NA	NA
FBgn0023531	no	NA	NA	NA	NA	NA	NA	NA	NA	NA	NA	NA	NA	NA	NA	NA	NA	NA	NA	NA	NA	NA	NA	NA	NA	NA	NA	NA	NA	NA	NA	NA	NA	NA	NA	NA	NA	NA	NA	NA	NA	NA	19	NA	NA	NA	NA	NA	NA
FBgn0023535	no	24	43	NA	NA	8	NA	28	25	18	23	19	NA	22	7	13	16	NA	NA	NA	NA	NA	11	6	6	20	NA	NA	NA	12	20	15	16	16	18	13	NA	15	NA	10	NA	NA	NA	NA	12	NA	NA	17	21
FBgn0023536	no	27	100	NA	NA	16	NA	84	53	31	64	NA	NA	30	NA	9	NA	16	14	NA	NA	76	59	31	32	32	37	NA	NA	NA	11	30	28	22	44	NA	NA	30	27	31	29	17	34	18	46	7	NA	NA	36
FBgn0023537	no	373	663	NA	NA	405	246	784	327	431	521	NA	114	400	99	278	NA	124	167	170	53	41	219	143	117	162	138	NA	36	NA	NA	241	350	253	581	NA	NA	608	453	302	149	69	211	213	219	188	NA	NA	179
FBgn0023540	no	90	191	115	90	75	34	135	119	NA	NA	NA	NA	115	NA	46	78	107	108	NA	NA	130	141	NA	NA	NA	NA	124	26	77	150	71	66	148	224	65	80	73	NA	57	NA	53	145	82	63	122	62	53	109
FBgn0023541	no	13	23	NA	NA	NA	NA	26	25	NA	NA	NA	NA	36	NA	11	24	NA	NA	NA	NA	35	20	NA	NA	NA	NA	NA	NA	NA	NA	NA	NA	NA	41	NA	21	34	19	15	NA	NA	20	NA	NA	39	NA	NA	NA
FBgn0023542	no	73	128	88	81	58	46	78	74	NA	NA	NA	NA	86	NA	NA	81	59	68	NA	NA	130	135	NA	NA	NA	NA	91	NA	82	123	56	103	85	140	66	88	64	NA	89	NA	84	146	56	54	63	28	64	84
FBgn0023545	no	NA	NA	37	31	NA	NA	35	27	51	NA	NA	NA	83	NA	NA	NA	NA	28	NA	NA	NA	NA	NA	NA	NA	NA	NA	NA	NA	NA	22	37	34	43	20	36	39	27	31	NA	33	90	35	NA	22	NA	NA	NA
FBgn0023549	no	66	104	14	NA	23	21	NA	14	12	NA	NA	67	61	12	NA	126	NA	91	NA	NA	174	136	NA	56	89	45	120	NA	28	46	NA	NA	68	119	NA	28	50	NA	98	NA	86	149	81	30	126	9	NA	NA
FBgn0023550	no	NA	11	NA	NA	NA	NA	NA	NA	NA	NA	NA	26	NA	NA	NA	17	NA	NA	NA	NA	38	28	NA	NA	NA	NA	NA	NA	NA	NA	NA	NA	11	59	NA	NA	NA	NA	NA	NA	NA	56	NA	23	22	NA	NA	NA
FBgn0024177	yes	646	1111	1433	1122	1110	538	1256	1137	1589	771	809	866	1013	855	406	650	755	778	393	153	248	260	483	893	618	574	623	334	752	1324	944	781	996	1672	760	1391	939	NA	427	1092	519	1725	423	318	389	387	511	NA
FBgn0024179	no	NA	17	NA	NA	NA	NA	NA	NA	NA	NA	NA	NA	NA	NA	NA	14	NA	NA	17	NA	15	21	NA	14	11	NA	15	NA	NA	NA	NA	NA	18	65	NA	NA	NA	NA	14	NA	NA	32	12	NA	NA	NA	NA	NA
FBgn0024183	yes	45	72	55	105	15	NA	87	167	100	78	37	65	91	43	127	105	NA	58	61	14	134	133	35	105	84	43	98	NA	43	62	NA	NA	NA	NA	31	53	89	28	114	41	85	129	33	30	91	25	36	58
FBgn0024187	no	14	69	44	66	16	NA	54	55	59	15	NA	21	100	NA	34	71	23	38	15	NA	138	92	NA	NA	79	37	121	NA	NA	43	36	19	67	121	26	102	91	50	81	41	33	148	42	27	50	NA	NA	76
FBgn0024188	no	212	354	NA	NA	410	150	396	339	NA	459	249	454	448	229	192	89	422	289	NA	NA	NA	NA	249	291	NA	NA	NA	97	NA	NA	255	323	431	640	164	192	269	NA	178	NA	161	NA	NA	190	NA	96	60	283
FBgn0024191	no	NA	12	60	45	55	30	10	NA	82	6	NA	NA	NA	NA	50	NA	NA	22	NA	NA	NA	8	NA	NA	NA	NA	NA	NA	NA	NA	NA	NA	NA	9	NA	20	NA	NA	NA	91	21	44	NA	NA	NA	NA	NA	NA
FBgn0024194	no	17	25	35	36	14	NA	26	28	63	11	54	31	34	20	43	12	19	25	NA	NA	20	9	NA	25	40	21	37	NA	28	72	34	15	18	31	36	38	36	31	41	16	14	126	34	NA	33	6	16	76
FBgn0024196	no	NA	NA	NA	NA	NA	NA	NA	NA	NA	NA	NA	NA	NA	NA	NA	NA	NA	NA	NA	NA	NA	129	NA	92	NA	NA	NA	NA	NA	NA	80	NA	NA	NA	NA	NA	NA	69	NA	NA	NA	NA	NA	NA	NA	NA	NA	NA
FBgn0024222	yes	63	95	78	42	22	11	16	25	140	83	NA	83	116	76	91	31	110	106	39	NA	122	114	18	101	99	46	105	8	60	203	62	52	110	201	71	116	32	101	86	124	64	128	79	43	94	NA	13	120
FBgn0024227	yes	196	303	217	178	223	112	NA	NA	266	304	15	215	229	228	171	87	25	90	146	79	227	139	126	119	191	181	151	62	318	368	150	199	176	278	72	133	138	109	136	290	121	329	121	182	59	89	57	232
FBgn0024230	yes	105	232	101	37	93	12	NA	NA	NA	NA	53	NA	156	NA	NA	100	NA	NA	55	23	39	61	46	80	104	76	98	30	131	143	97	46	69	129	108	219	195	105	111	34	26	120	116	NA	146	34	50	89
FBgn0024234	no	18	35	32	26	NA	NA	12	19	NA	40	22	46	41	NA	37	46	32	55	39	NA	110	83	41	36	59	29	48	NA	17	9	32	58	NA	NA	21	42	47	51	68	16	32	103	39	85	52	NA	NA	43
FBgn0024236	yes	109	283	213	227	319	178	277	318	542	46	233	39	362	257	248	261	281	312	217	65	177	171	63	189	531	357	426	25	270	489	268	255	462	750	228	292	247	193	400	350	165	240	209	60	329	90	107	415
FBgn0024238	yes	66	104	466	466	332	147	498	487	564	382	190	445	570	434	392	336	337	550	219	72	410	449	135	341	467	373	463	76	388	640	276	277	539	758	332	430	371	420	439	414	264	787	389	174	426	150	165	430
FBgn0024244	no	NA	NA	NA	NA	NA	NA	NA	NA	NA	NA	NA	NA	14	NA	NA	10	NA	NA	NA	NA	27	NA	NA	NA	NA	NA	NA	NA	NA	NA	NA	NA	NA	26	NA	NA	NA	NA	NA	NA	NA	NA	NA	NA	11	NA	NA	NA
FBgn0024245	yes	49	124	96	89	23	NA	NA	NA	74	63	33	82	81	63	88	63	75	81	28	11	105	95	32	66	86	46	62	NA	66	96	23	NA	68	97	42	78	114	36	85	95	NA	57	54	28	43	13	17	84
FBgn0024248	yes	30	49	57	86	36	NA	71	102	77	54	24	62	96	36	71	82	35	87	36	NA	160	149	10	78	51	32	90	NA	32	73	32	34	112	191	31	68	79	95	97	59	41	139	31	22	52	12	9	116
FBgn0024250	no	NA	NA	NA	NA	NA	NA	NA	NA	NA	NA	NA	NA	NA	NA	NA	NA	NA	NA	NA	NA	NA	NA	NA	NA	NA	NA	NA	NA	NA	NA	NA	NA	NA	NA	NA	NA	NA	NA	NA	NA	NA	NA	NA	NA	NA	NA	NA	NA
FBgn0024252	no	19	39	NA	NA	46	NA	43	34	39	22	24	30	64	23	40	NA	34	47	13	NA	22	24	NA	NA	59	48	30	NA	30	97	19	21	87	143	8	49	31	40	33	51	NA	94	56	NA	30	NA	17	36
FBgn0024273	yes	82	200	117	154	101	66	57	112	165	88	32	89	131	123	142	110	106	164	53	NA	134	137	13	90	93	77	131	NA	97	159	74	116	151	263	83	126	157	204	198	133	74	320	57	22	108	31	42	106
FBgn0024277	yes	139	364	147	165	98	44	205	211	268	151	167	64	328	173	225	172	165	236	167	43	298	362	104	110	231	180	269	30	133	197	103	96	233	480	131	243	179	277	226	150	127	498	144	147	140	62	127	162
FBgn0024285	yes	349	586	716	619	459	243	593	537	605	447	306	511	699	515	459	391	557	467	266	125	584	564	226	467	710	579	585	165	506	881	370	360	481	876	413	598	749	451	493	636	311	1156	352	188	502	196	242	583
FBgn0024289	no	NA	78	60	NA	NA	NA	NA	NA	106	71	NA	NA	80	NA	38	28	76	NA	NA	NA	NA	NA	NA	NA	54	54	NA	NA	200	135	52	76	96	132	NA	NA	NA	102	NA	49	74	245	162	NA	NA	NA	NA	77
FBgn0024290	no	NA	NA	NA	NA	NA	NA	NA	NA	NA	NA	NA	NA	NA	NA	NA	NA	NA	NA	NA	NA	12	NA	NA	NA	NA	NA	NA	NA	NA	NA	NA	NA	NA	NA	NA	NA	NA	NA	NA	NA	NA	NA	NA	NA	NA	NA	NA	NA
FBgn0024291	yes	77	169	115	134	81	21	84	41	86	54	83	106	190	99	103	60	95	147	NA	NA	112	109	33	57	NA	NA	35	22	NA	NA	30	29	165	277	65	112	219	164	75	NA	44	179	NA	41	82	18	30	113
FBgn0024293	yes	607	681	244	325	226	113	325	121	386	103	434	214	467	732	674	341	290	198	376	96	896	1223	273	539	456	385	907	131	209	210	119	198	321	929	430	756	371	368	736	NA	121	872	406	687	224	144	240	146
FBgn0024308	no	40	132	115	383	46	43	104	242	182	71	29	67	76	74	86	133	121	177	24	NA	85	113	NA	36	145	106	194	NA	11	115	29	28	120	412	57	84	201	135	215	85	78	450	NA	NA	100	NA	42	186
FBgn0024314	yes	62	112	NA	NA	61	26	NA	NA	51	NA	NA	NA	20	NA	58	49	76	66	62	11	370	299	26	51	205	208	84	NA	NA	NA	48	42	103	180	126	202	NA	121	194	73	NA	56	34	47	55	NA	52	29
FBgn0024315	yes	332	486	203	234	143	101	300	534	270	134	180	252	537	204	507	436	193	230	481	82	662	510	288	538	274	238	461	41	137	270	205	239	382	570	195	356	350	460	367	394	261	600	163	382	399	68	257	317
FBgn0024320	yes	88	130	31	33	16	NA	139	124	235	33	64	45	267	84	164	76	82	190	69	NA	322	299	14	38	63	27	87	NA	63	166	113	118	239	327	67	206	109	293	149	126	49	247	52	48	153	17	49	264
FBgn0024321	no	NA	NA	NA	NA	NA	NA	NA	NA	NA	NA	NA	NA	NA	NA	NA	NA	NA	NA	NA	NA	NA	NA	NA	NA	NA	NA	NA	NA	NA	NA	NA	NA	NA	NA	NA	NA	NA	NA	NA	NA	NA	NA	NA	NA	NA	NA	NA	NA
FBgn0024326	yes	219	329	289	209	214	156	225	211	335	287	74	260	302	236	220	160	204	242	74	44	156	147	164	217	185	190	296	78	95	161	95	58	146	251	147	203	98	137	85	229	68	140	237	46	121	105	77	211
FBgn0024329	yes	267	558	65	84	43	34	69	98	134	387	16	369	72	449	125	96	592	533	32	12	618	688	239	405	117	86	471	98	672	747	258	351	548	796	57	76	509	142	621	534	221	203	113	290	82	227	279	227
FBgn0024330	no	16	26	19	44	NA	NA	18	46	57	14	NA	46	43	15	NA	16	NA	NA	NA	NA	42	40	NA	15	15	33	NA	NA	NA	NA	20	22	45	82	15	41	26	NA	NA	39	16	72	NA	NA	NA	NA	NA	44
FBgn0024332	yes	257	319	47	73	301	150	115	78	188	269	272	153	191	237	32	114	254	161	72	49	130	124	207	254	165	125	53	51	NA	NA	171	213	199	393	138	300	43	31	235	143	45	314	21	68	16	103	91	69
FBgn0024352	no	84	133	126	158	NA	NA	113	154	154	46	72	302	NA	78	141	NA	207	184	53	25	NA	NA	60	198	135	86	NA	26	NA	NA	80	59	NA	NA	NA	NA	259	234	189	NA	168	226	37	NA	214	55	55	NA
FBgn0024360	no	10	18	35	43	NA	NA	NA	NA	NA	24	NA	9	50	11	NA	19	NA	NA	NA	NA	55	43	NA	NA	7	NA	8	NA	NA	NA	NA	NA	17	44	NA	13	NA	19	36	21	NA	54	NA	NA	NA	21	NA	NA
FBgn0024361	no	NA	NA	13	12	NA	NA	NA	NA	NA	27	NA	NA	32	NA	NA	16	NA	NA	NA	NA	45	50	NA	NA	NA	NA	NA	NA	NA	NA	NA	NA	30	52	NA	NA	NA	60	46	35	29	31	NA	NA	NA	NA	31	NA
FBgn0024362	no	NA	NA	176	265	NA	NA	74	58	NA	153	NA	41	253	NA	NA	160	69	NA	NA	NA	NA	72	NA	NA	NA	NA	47	NA	NA	NA	NA	NA	60	81	33	61	NA	194	204	188	260	339	NA	20	NA	73	80	NA
FBgn0024364	no	38	85	172	136	NA	NA	77	63	NA	162	NA	NA	172	34	NA	88	NA	NA	29	14	130	250	NA	NA	45	NA	NA	NA	NA	NA	24	36	127	177	NA	NA	NA	79	NA	158	55	278	NA	NA	NA	63	112	40
FBgn0024365	yes	35	NA	44	54	29	22	66	50	90	63	25	22	43	35	24	60	47	42	35	10	31	57	30	25	36	33	29	NA	42	38	29	18	92	125	28	55	46	69	106	78	34	91	30	48	NA	30	19	41
FBgn0024371	no	NA	NA	198	273	NA	73	413	158	263	320	204	NA	151	388	238	NA	420	NA	NA	NA	193	197	NA	NA	278	227	167	108	263	141	122	230	298	138	231	611	104	136	151	291	73	261	312	204	134	110	223	215
FBgn0024432	no	NA	NA	NA	NA	766	46	NA	NA	480	91	NA	NA	NA	560	191	184	376	318	136	149	250	377	164	165	186	309	297	161	866	555	117	171	NA	NA	138	500	517	39	NA	225	NA	68	500	394	NA	196	272	NA
FBgn0024491	no	46	72	NA	32	104	91	79	46	66	NA	NA	NA	62	NA	NA	22	NA	33	15	NA	NA	NA	NA	NA	25	21	NA	17	NA	NA	29	22	36	44	NA	NA	NA	37	35	41	NA	60	NA	NA	30	NA	23	134
FBgn0024509	yes	401	462	255	210	355	162	313	322	174	269	NA	288	385	403	344	142	342	326	240	103	299	196	244	308	145	119	147	97	318	446	103	133	268	658	224	362	NA	95	141	163	75	241	348	241	148	62	82	408
FBgn0024510	yes	39	86	87	81	99	24	146	150	208	91	72	49	101	54	149	86	41	72	32	19	118	151	32	78	114	103	93	NA	52	150	34	61	NA	NA	78	131	104	39	142	184	48	265	52	NA	90	20	16	107
FBgn0024542	no	NA	NA	52	40	NA	21	NA	NA	45	NA	NA	NA	NA	NA	NA	NA	136	72	63	40	43	31	47	49	59	64	NA	11	NA	NA	NA	NA	43	59	40	66	NA	NA	38	NA	NA	146	70	72	NA	NA	17	29
FBgn0024555	no	NA	13	41	48	9	NA	15	6	77	11	32	9	10	16	31	10	48	54	29	NA	61	53	20	38	39	29	47	NA	37	NA	32	41	64	75	32	50	12	31	60	54	48	105	NA	38	13	18	13	62
FBgn0024556	yes	69	151	392	361	297	155	NA	NA	399	NA	NA	428	NA	76	115	73	NA	425	179	116	761	679	311	399	235	248	417	88	366	393	113	208	381	506	NA	NA	423	NA	92	NA	196	440	385	304	262	NA	184	NA
FBgn0024558	yes	431	835	310	326	86	22	357	226	92	273	75	156	208	NA	NA	199	NA	264	252	114	415	540	311	290	318	262	174	69	680	631	97	302	247	134	274	283	NA	153	NA	164	193	399	510	119	247	192	111	329
FBgn0024689	yes	113	217	97	96	97	40	183	96	160	111	114	91	123	41	100	69	107	77	NA	NA	65	61	54	53	106	65	NA	NA	262	241	37	33	58	132	83	126	102	30	204	253	54	152	103	75	91	109	77	94
FBgn0024698	yes	130	220	133	86	159	66	142	132	96	136	34	59	73	129	86	89	60	176	NA	NA	39	56	NA	NA	80	63	NA	14	61	87	118	97	113	182	159	204	70	102	159	93	63	129	31	82	56	51	86	87
FBgn0024728	no	NA	NA	NA	NA	61	NA	60	NA	NA	65	35	NA	NA	NA	NA	NA	NA	NA	NA	NA	NA	NA	NA	NA	NA	NA	NA	NA	NA	NA	NA	NA	NA	124	NA	NA	61	NA	NA	NA	NA	131	NA	NA	NA	19	23	NA
FBgn0024732	yes	301	536	538	447	369	211	356	281	457	255	219	255	452	340	334	258	310	240	124	60	302	404	188	320	216	208	286	125	387	608	219	244	361	433	268	354	330	202	232	442	210	604	372	225	281	146	110	329
FBgn0024734	yes	23	49	343	301	205	89	83	119	265	165	25	131	365	147	388	NA	309	472	NA	NA	159	331	263	666	179	120	93	NA	95	364	454	430	577	691	184	301	110	335	315	168	201	926	222	156	103	37	109	64
FBgn0024740	no	NA	NA	NA	NA	NA	NA	NA	NA	NA	NA	NA	NA	NA	NA	NA	NA	NA	NA	NA	NA	NA	NA	NA	NA	NA	NA	NA	NA	NA	NA	NA	NA	NA	12	NA	NA	NA	NA	NA	NA	NA	NA	NA	NA	NA	NA	NA	NA
FBgn0024753	no	NA	NA	16	44	NA	NA	NA	NA	23	NA	19	NA	NA	NA	NA	NA	NA	NA	NA	NA	NA	NA	NA	NA	NA	NA	NA	NA	10	59	NA	NA	NA	NA	NA	NA	80	73	NA	17	NA	NA	NA	NA	24	NA	NA	32
FBgn0024754	yes	111	177	104	111	82	46	108	120	146	79	70	122	108	132	134	133	115	137	95	13	186	154	91	154	150	106	151	NA	56	144	78	74	122	208	49	94	129	79	103	73	92	228	117	94	125	45	94	161
FBgn0024806	no	NA	NA	NA	NA	NA	NA	NA	24	NA	19	NA	NA	NA	NA	NA	NA	NA	NA	NA	NA	26	10	NA	NA	62	30	NA	NA	NA	21	NA	NA	32	50	8	29	NA	NA	NA	NA	NA	NA	NA	NA	NA	NA	NA	NA
FBgn0024807	no	126	125	48	87	13	NA	26	128	184	10	94	45	119	144	167	95	99	41	11	NA	112	72	NA	16	69	21	73	NA	NA	21	61	47	244	204	9	12	44	83	286	42	24	186	81	NA	188	7	NA	198
FBgn0024811	no	NA	NA	NA	NA	NA	NA	NA	NA	NA	NA	NA	NA	NA	NA	NA	NA	NA	NA	NA	NA	NA	NA	NA	NA	NA	NA	NA	NA	NA	NA	NA	NA	NA	NA	140	NA	NA	NA	144	NA	NA	NA	NA	NA	NA	NA	NA	NA
FBgn0024814	no	NA	NA	NA	NA	NA	NA	NA	NA	NA	NA	NA	NA	NA	NA	NA	NA	NA	NA	NA	NA	NA	NA	NA	NA	NA	NA	NA	NA	NA	NA	NA	NA	NA	NA	NA	NA	NA	NA	NA	NA	NA	NA	NA	NA	NA	NA	NA	NA
FBgn0024832	no	29	58	NA	35	310	145	61	32	70	NA	31	107	427	206	36	35	36	293	127	42	337	319	122	217	245	183	223	55	NA	47	154	184	255	406	152	237	67	NA	319	264	103	468	32	67	NA	87	129	102
FBgn0024833	no	60	122	26	24	137	57	NA	NA	47	10	NA	67	NA	43	142	15	73	164	NA	NA	118	181	NA	11	NA	NA	86	NA	66	121	NA	13	NA	25	55	117	NA	51	16	64	29	NA	NA	NA	19	70	90	NA
FBgn0024841	yes	234	463	367	329	172	9	231	172	37	NA	442	166	179	444	140	91	279	291	219	120	227	39	279	254	222	111	269	126	534	591	13	NA	236	467	133	188	31	NA	323	NA	11	513	383	102	71	101	246	81
FBgn0024846	no	42	83	42	43	46	13	140	75	NA	55	48	NA	52	45	49	NA	45	NA	NA	NA	62	58	NA	NA	NA	NA	47	11	43	72	28	27	171	267	164	259	NA	36	36	44	38	NA	NA	10	41	38	29	40
FBgn0024887	yes	58	130	87	60	140	28	143	88	110	71	33	59	90	127	27	65	80	NA	90	18	61	98	77	74	93	95	54	NA	166	179	70	66	96	115	57	110	84	41	28	171	17	119	44	29	94	NA	26	124
FBgn0024889	no	13	17	NA	NA	NA	NA	NA	NA	NA	NA	NA	NA	NA	19	NA	NA	NA	NA	10	NA	NA	NA	NA	NA	49	33	43	NA	NA	NA	NA	NA	NA	NA	NA	NA	NA	NA	NA	NA	NA	NA	NA	NA	NA	NA	NA	NA
FBgn0024891	no	NA	NA	NA	NA	NA	NA	NA	NA	NA	NA	NA	NA	144	NA	NA	NA	52	62	82	35	NA	NA	NA	NA	84	69	36	NA	72	75	58	75	NA	NA	81	147	36	NA	NA	59	19	NA	85	47	27	NA	62	93
FBgn0024909	yes	116	135	176	85	138	52	181	129	145	148	149	148	176	130	121	57	129	142	78	38	93	110	96	82	93	105	11	25	137	197	100	112	137	153	129	202	55	48	92	18	59	241	164	76	92	71	97	123
FBgn0024912	no	19	38	27	26	25	NA	37	28	NA	NA	15	28	29	21	17	NA	26	15	NA	NA	NA	NA	11	19	19	14	NA	NA	NA	NA	NA	NA	NA	NA	NA	15	NA	NA	24	31	10	39	18	22	13	NA	NA	NA
FBgn0024920	yes	33	87	73	59	310	141	268	203	315	49	227	204	332	289	155	171	263	183	136	81	163	200	151	182	211	144	199	NA	290	365	166	186	202	341	134	297	300	142	198	272	95	400	236	134	245	67	123	223
FBgn0024921	yes	50	71	87	73	217	74	86	151	337	52	47	24	61	74	105	246	55	51	30	19	121	153	30	125	158	98	76	30	160	326	59	40	308	547	45	96	83	273	254	166	112	132	50	78	200	34	NA	170
FBgn0024939	no	NA	NA	NA	1730	1700	NA	NA	NA	NA	NA	NA	NA	NA	NA	NA	NA	1870	NA	NA	787	NA	NA	NA	NA	2072	1814	NA	442	586	457	NA	NA	NA	NA	343	NA	NA	NA	383	NA	NA	18	NA	NA	NA	NA	NA	NA
FBgn0024943	no	NA	NA	NA	NA	NA	NA	NA	NA	NA	NA	NA	NA	NA	NA	NA	NA	NA	NA	NA	NA	NA	NA	NA	NA	NA	NA	NA	NA	NA	NA	NA	NA	NA	NA	NA	NA	NA	NA	NA	NA	NA	NA	NA	NA	NA	NA	NA	NA
FBgn0024944	no	NA	NA	NA	NA	NA	NA	NA	NA	NA	NA	NA	NA	NA	NA	NA	NA	NA	NA	NA	NA	NA	NA	NA	NA	NA	NA	NA	NA	NA	NA	NA	NA	NA	14	NA	NA	NA	NA	NA	NA	NA	44	NA	NA	NA	NA	NA	NA
FBgn0024945	no	NA	NA	NA	NA	NA	NA	30	23	NA	NA	NA	NA	NA	NA	NA	NA	NA	NA	NA	NA	NA	NA	NA	NA	NA	NA	NA	NA	15	34	NA	NA	NA	NA	NA	NA	NA	NA	NA	NA	NA	NA	NA	NA	NA	NA	NA	NA
FBgn0024947	yes	219	442	186	125	141	30	274	253	322	115	230	229	199	186	234	207	225	142	36	NA	286	258	104	190	248	127	275	41	154	276	170	147	217	354	135	202	246	212	84	294	127	421	177	211	258	95	145	152
FBgn0024956	no	NA	NA	NA	NA	NA	NA	NA	NA	NA	47	NA	163	NA	45	NA	NA	NA	NA	NA	NA	NA	NA	NA	NA	NA	NA	NA	NA	181	133	NA	NA	197	243	195	303	186	NA	NA	120	NA	254	346	NA	84	68	NA	NA
FBgn0024957	yes	92	177	112	104	133	40	134	109	138	92	79	133	146	124	156	113	116	143	99	28	288	279	66	126	167	170	251	12	175	234	89	97	68	81	71	56	129	168	216	96	89	167	71	85	217	49	145	133
FBgn0024958	yes	37	52	132	102	26	NA	33	17	72	22	89	25	55	162	17	15	21	172	124	31	220	215	96	105	158	157	190	NA	122	121	89	132	132	191	111	194	9	66	28	121	135	175	21	123	35	66	139	69
FBgn0024973	yes	62	179	82	86	113	57	147	137	107	109	106	114	80	268	44	34	91	180	56	NA	152	124	94	71	69	63	89	NA	81	81	61	82	76	126	183	227	145	131	47	133	33	148	42	186	91	66	39	105
FBgn0024975	no	NA	NA	103	88	54	NA	NA	NA	52	NA	33	17	131	38	20	10	95	14	NA	NA	73	90	30	33	72	71	50	NA	NA	NA	NA	NA	94	136	73	81	132	31	56	37	NA	96	28	NA	42	19	30	81
FBgn0024980	no	NA	NA	NA	NA	NA	NA	NA	NA	NA	NA	9	NA	19	NA	10	21	NA	NA	NA	NA	NA	NA	NA	NA	19	11	NA	NA	NA	NA	NA	NA	NA	NA	12	18	16	18	NA	NA	18	NA	12	19	24	NA	NA	NA
FBgn0024983	no	NA	13	NA	NA	21	NA	12	36	50	NA	NA	16	48	NA	36	16	15	10	NA	NA	48	39	14	26	42	25	NA	NA	NA	NA	10	18	38	54	NA	NA	31	28	28	13	NA	NA	NA	15	12	NA	NA	46
FBgn0024984	no	13	114	22	27	56	NA	21	14	32	16	NA	17	76	16	16	74	21	18	24	11	NA	5	NA	14	NA	NA	65	NA	105	189	14	18	53	6	NA	15	117	NA	40	46	NA	86	45	38	8	23	NA	12
FBgn0024985	no	NA	NA	67	119	NA	NA	NA	NA	NA	NA	NA	NA	113	8	NA	102	NA	NA	NA	NA	12	NA	NA	25	78	40	NA	NA	NA	NA	NA	NA	26	48	NA	NA	NA	132	NA	72	64	42	NA	NA	7	NA	39	NA
FBgn0024986	no	NA	9	NA	NA	NA	NA	NA	NA	NA	NA	NA	NA	NA	NA	NA	59	NA	NA	NA	NA	NA	NA	NA	NA	NA	NA	NA	NA	NA	NA	NA	NA	77	161	NA	NA	NA	52	NA	59	50	NA	NA	NA	NA	17	17	NA
FBgn0024987	no	NA	NA	85	120	NA	NA	NA	NA	NA	NA	NA	14	89	NA	NA	94	NA	NA	NA	NA	82	68	NA	NA	22	NA	9	NA	NA	NA	NA	NA	65	136	NA	NA	NA	62	14	52	27	151	NA	NA	NA	10	12	NA
FBgn0024991	yes	168	355	98	103	142	69	144	136	323	53	71	109	116	113	23	66	284	230	12	NA	258	257	31	84	337	240	31	46	72	170	15	11	22	51	48	70	184	273	119	68	NA	20	143	47	60	35	13	234
FBgn0024992	yes	205	417	24	44	236	175	108	124	129	282	110	117	291	297	NA	258	270	254	205	24	303	265	223	247	35	36	329	32	275	351	202	277	NA	NA	131	165	354	203	NA	24	32	NA	112	233	243	113	125	251
FBgn0024993	yes	84	166	55	47	13	NA	9	20	23	97	NA	22	24	38	9	26	42	73	9	NA	12	15	72	94	24	29	33	NA	43	80	81	95	30	61	15	38	135	72	NA	49	NA	NA	82	NA	22	37	NA	27
FBgn0024994	no	NA	9	NA	14	11	7	78	79	NA	49	13	NA	NA	NA	44	NA	20	46	12	NA	12	NA	82	134	77	64	38	NA	NA	NA	81	89	NA	NA	39	70	47	67	NA	NA	NA	19	97	NA	NA	22	NA	25
FBgn0024995	no	11	15	NA	NA	33	NA	34	37	13	37	68	11	53	14	NA	NA	NA	16	14	NA	141	97	40	53	24	24	14	NA	NA	23	14	16	82	92	39	60	35	NA	52	NA	NA	18	73	24	41	NA	12	NA
FBgn0024996	no	NA	NA	NA	NA	98	50	NA	NA	NA	NA	180	27	NA	NA	100	NA	NA	70	NA	NA	NA	NA	63	58	25	21	49	17	32	60	52	47	204	287	160	303	151	52	65	81	NA	NA	95	NA	28	83	34	NA
FBgn0024997	no	NA	NA	NA	NA	NA	NA	NA	10	NA	NA	NA	NA	NA	NA	NA	NA	NA	NA	NA	NA	21	17	NA	NA	NA	NA	NA	NA	NA	NA	NA	NA	16	NA	NA	NA	NA	NA	6	NA	NA	NA	NA	NA	NA	NA	NA	NA
FBgn0024998	yes	86	160	40	68	79	37	96	71	97	43	63	73	118	152	82	32	117	129	89	40	119	111	70	42	98	74	55	12	122	116	31	37	83	122	68	138	62	95	34	93	37	163	102	54	42	39	56	75
FBgn0025109	yes	14	27	NA	NA	132	56	21	12	168	144	14	12	140	16	88	102	119	122	59	14	107	125	80	47	27	19	14	30	13	34	NA	NA	125	145	130	188	60	93	15	14	NA	33	NA	85	39	25	99	144
FBgn0025111	no	NA	NA	NA	NA	NA	NA	NA	NA	NA	NA	NA	NA	NA	NA	NA	NA	NA	NA	NA	NA	NA	NA	NA	NA	NA	NA	NA	NA	NA	NA	NA	NA	NA	NA	NA	NA	NA	NA	NA	NA	NA	NA	NA	NA	NA	NA	NA	NA
FBgn0025117	yes	NA	NA	471	244	351	393	NA	NA	791	NA	473	514	722	NA	372	362	505	284	434	155	614	592	313	528	589	436	777	233	523	608	465	415	420	659	129	480	568	395	532	489	335	466	NA	323	295	261	365	752
FBgn0025140	yes	189	427	309	241	67	20	NA	NA	403	287	238	247	505	319	205	297	NA	327	415	158	590	792	219	294	331	272	NA	110	502	466	197	266	604	619	168	364	NA	222	255	367	393	429	NA	170	155	113	195	254
FBgn0025185	yes	97	183	NA	NA	122	29	138	119	119	79	84	84	63	NA	117	62	137	51	43	NA	129	124	63	99	46	53	126	20	82	150	69	65	99	148	55	122	160	74	74	102	40	135	73	21	74	NA	13	115
FBgn0025186	yes	NA	NA	65	87	91	45	79	113	99	28	NA	34	61	NA	106	87	61	NA	NA	NA	92	66	NA	NA	71	62	74	12	42	99	86	78	108	211	NA	NA	65	100	126	42	68	97	25	NA	NA	28	14	124
FBgn0025286	no	NA	NA	11	NA	NA	NA	11	NA	NA	NA	NA	NA	NA	NA	NA	NA	NA	NA	NA	NA	NA	NA	NA	NA	NA	NA	NA	NA	NA	NA	NA	1167	NA	NA	NA	NA	NA	NA	NA	NA	NA	NA	NA	NA	NA	NA	NA	NA
FBgn0025335	no	189	267	85	NA	122	52	NA	NA	230	NA	NA	209	NA	130	100	115	NA	NA	135	65	NA	NA	NA	NA	127	124	140	17	NA	NA	121	146	52	97	NA	NA	304	NA	NA	122	NA	NA	91	NA	43	NA	NA	50
FBgn0025336	no	NA	NA	NA	NA	NA	NA	343	169	NA	NA	NA	214	20	230	132	151	NA	NA	115	50	273	265	NA	NA	152	147	175	89	NA	NA	NA	NA	NA	NA	NA	NA	265	NA	109	155	40	NA	NA	60	31	NA	NA	124
FBgn0025352	no	NA	NA	NA	NA	132	41	NA	NA	NA	NA	NA	143	NA	NA	217	144	NA	NA	137	54	NA	NA	NA	NA	NA	NA	212	50	NA	NA	NA	NA	NA	NA	NA	NA	NA	NA	NA	307	NA	NA	NA	NA	177	NA	NA	220
FBgn0025355	yes	212	461	396	339	244	133	378	267	417	251	144	161	287	277	252	226	351	310	51	21	326	356	44	149	240	181	306	75	223	528	235	236	193	235	209	351	401	263	325	420	125	414	235	94	239	72	98	181
FBgn0025366	no	NA	NA	NA	NA	NA	NA	NA	NA	19	NA	NA	NA	630	NA	NA	NA	298	698	NA	NA	NA	NA	NA	NA	NA	NA	8	NA	NA	NA	NA	NA	NA	NA	847	190	NA	259	NA	NA	NA	NA	NA	NA	NA	NA	305	845
FBgn0025373	no	NA	NA	170	125	111	46	NA	NA	183	83	NA	NA	NA	NA	64	86	180	131	100	43	160	213	98	114	NA	NA	129	54	NA	NA	116	80	177	196	104	166	169	156	148	138	62	144	143	82	131	36	27	201
FBgn0025381	yes	140	38	132	133	40	71	152	103	146	NA	45	58	214	104	60	97	215	102	69	11	90	157	NA	111	90	113	113	19	26	37	92	101	152	231	31	60	124	64	117	67	61	438	71	57	68	25	55	44
FBgn0025382	no	7	35	18	18	NA	NA	26	17	26	NA	8	22	10	22	NA	NA	13	13	NA	NA	NA	20	NA	NA	15	NA	NA	NA	24	39	NA	NA	26	38	NA	17	16	NA	NA	2	NA	NA	21	NA	NA	NA	13	13
FBgn0025388	yes	41	131	129	135	128	58	185	158	171	55	43	116	207	81	86	84	166	115	39	10	101	126	37	103	107	82	100	NA	127	113	72	86	200	290	109	177	142	89	118	120	36	153	55	50	63	31	45	86
FBgn0025390	no	NA	NA	NA	NA	NA	NA	NA	NA	NA	NA	NA	NA	NA	NA	NA	96	NA	NA	NA	NA	NA	14	NA	14	NA	NA	NA	NA	NA	NA	NA	NA	NA	NA	NA	NA	NA	36	NA	NA	NA	36	NA	NA	NA	NA	NA	NA
FBgn0025394	no	NA	NA	NA	NA	NA	NA	NA	NA	NA	NA	NA	NA	NA	NA	NA	NA	NA	NA	NA	NA	NA	NA	NA	NA	NA	25	37	NA	NA	NA	NA	NA	79	139	NA	12	122	33	30	NA	27	NA	34	25	NA	NA	NA	NA
FBgn0025454	no	54	56	45	NA	184	176	796	72	758	19	592	906	NA	119	118	188	496	118	29	309	NA	1337	21	NA	NA	NA	NA	415	171	1050	593	232	NA	107	111	51	53	NA	1247	67	NA	414	NA	41	NA	305	22	NA
FBgn0025455	yes	NA	NA	196	294	55	14	53	104	195	25	14	54	95	63	71	74	69	242	NA	NA	58	119	NA	86	144	72	85	23	85	193	45	67	159	265	55	129	115	148	143	81	57	169	75	10	75	27	NA	93
FBgn0025456	yes	189	267	NA	NA	100	35	190	140	NA	NA	NA	138	NA	149	62	71	57	161	175	52	222	195	98	118	149	122	190	46	164	157	154	135	246	297	120	223	66	263	169	158	62	379	162	255	NA	48	124	87
FBgn0025457	yes	94	164	119	136	320	39	132	109	507	80	72	155	420	204	198	72	199	NA	NA	NA	99	110	70	168	186	120	83	37	73	263	71	93	218	446	NA	NA	60	83	89	368	78	563	88	113	NA	74	48	228
FBgn0025458	no	NA	NA	NA	NA	NA	NA	8	26	NA	NA	NA	NA	NA	72	NA	NA	15	69	NA	NA	NA	NA	20	17	13	NA	NA	NA	43	54	NA	NA	NA	NA	NA	NA	NA	NA	22	86	NA	NA	NA	NA	NA	NA	NA	NA
FBgn0025463	no	139	254	83	138	130	62	93	99	NA	182	48	157	NA	129	NA	NA	74	55	30	21	179	126	NA	NA	72	NA	96	26	NA	NA	116	158	70	145	55	NA	175	46	42	16	60	223	146	NA	122	32	42	NA
FBgn0025469	no	NA	NA	NA	NA	49	8	75	36	NA	31	72	85	99	NA	63	47	46	80	22	NA	54	45	43	41	59	67	NA	NA	31	45	46	65	45	67	NA	NA	80	19	57	53	NA	79	33	23	49	30	54	63
FBgn0025519	yes	207	355	136	108	50	28	323	186	178	268	213	234	215	209	184	131	242	215	148	50	254	217	128	170	204	186	229	59	210	338	116	142	218	315	176	280	238	136	177	271	135	352	196	NA	154	100	102	219
FBgn0025525	no	NA	NA	NA	NA	NA	NA	NA	10	NA	NA	NA	NA	NA	NA	NA	14	NA	NA	NA	NA	NA	NA	NA	NA	NA	NA	NA	NA	NA	NA	NA	NA	NA	NA	NA	NA	NA	NA	NA	NA	NA	43	NA	NA	NA	NA	NA	NA
FBgn0025549	no	NA	NA	NA	NA	NA	NA	NA	NA	NA	NA	NA	NA	NA	NA	NA	NA	NA	NA	NA	NA	NA	NA	NA	NA	NA	NA	29	NA	NA	NA	NA	NA	NA	NA	NA	19	NA	NA	NA	NA	NA	NA	NA	NA	NA	NA	NA	NA
FBgn0025558	no	NA	NA	11	30	NA	NA	NA	NA	NA	NA	NA	NA	NA	NA	NA	NA	NA	NA	NA	NA	NA	NA	NA	NA	NA	NA	NA	NA	NA	NA	NA	NA	NA	NA	NA	NA	28	NA	NA	NA	NA	54	NA	NA	23	NA	NA	NA
FBgn0025571	yes	128	208	182	335	93	89	121	135	NA	124	NA	84	354	80	176	223	175	118	76	49	222	196	100	172	229	160	221	37	210	189	83	136	214	287	105	179	NA	273	331	168	104	354	139	85	161	54	90	123
FBgn0025574	yes	105	209	171	146	49	22	270	239	122	120	201	121	178	172	112	132	155	161	60	21	172	207	66	155	211	163	144	33	124	232	144	118	215	326	61	163	200	133	177	208	72	283	175	59	140	47	72	15
FBgn0025582	no	NA	NA	NA	NA	36	NA	52	NA	54	24	NA	314	NA	NA	59	34	188	NA	21	NA	78	300	NA	46	NA	NA	NA	NA	NA	NA	NA	NA	NA	NA	NA	41	NA	180	NA	47	NA	NA	NA	NA	40	17	NA	NA
FBgn0025583	no	106	NA	87	2216	67	933	NA	NA	NA	250	203	176	NA	162	NA	NA	NA	NA	NA	121	NA	NA	210	160	4460	143	243	NA	139	264	138	159	320	NA	224	227	322	NA	NA	NA	64	NA	NA	NA	243	179	173	191
FBgn0025592	no	NA	NA	NA	NA	NA	NA	NA	NA	NA	NA	NA	NA	NA	NA	NA	NA	NA	NA	22	NA	NA	NA	NA	NA	NA	NA	NA	NA	NA	NA	23	29	NA	NA	NA	NA	NA	NA	NA	NA	NA	75	NA	NA	NA	NA	NA	NA
FBgn0025593	no	92	114	138	113	84	17	122	141	150	65	34	73	184	99	104	17	83	138	54	15	129	131	39	103	148	106	117	NA	93	186	77	70	152	254	47	112	145	114	38	127	65	33	72	29	97	22	33	150
FBgn0025595	yes	127	225	69	81	67	18	183	158	110	80	138	104	229	159	97	152	105	193	167	NA	494	450	49	93	206	144	162	NA	45	112	90	99	246	254	79	208	163	227	169	95	86	202	53	374	124	26	120	36
FBgn0025608	no	NA	NA	NA	NA	168	102	NA	NA	NA	NA	31	NA	NA	115	NA	NA	NA	49	NA	NA	68	43	NA	54	66	63	70	NA	21	39	NA	NA	NA	NA	NA	NA	77	NA	60	215	NA	81	28	13	NA	23	21	48
FBgn0025615	no	NA	NA	NA	NA	NA	NA	NA	NA	NA	NA	NA	NA	NA	NA	NA	NA	NA	86	NA	NA	NA	NA	NA	NA	NA	NA	NA	NA	NA	NA	NA	NA	392	466	NA	NA	NA	NA	NA	NA	51	NA	NA	NA	NA	NA	NA	NA
FBgn0025620	no	64	124	NA	NA	NA	NA	154	140	153	NA	NA	NA	103	NA	NA	173	89	154	169	24	NA	57	55	124	140	143	266	NA	44	86	85	111	154	175	80	171	104	184	NA	94	98	220	NA	128	195	62	81	NA
FBgn0025621	no	161	282	165	196	NA	NA	234	228	215	NA	NA	22	190	19	NA	177	191	224	161	30	NA	NA	99	223	254	206	281	NA	144	240	128	159	183	343	140	228	240	136	170	191	113	341	NA	123	192	97	94	56
FBgn0025624	yes	26	56	49	34	16	13	168	94	32	27	117	22	30	117	21	98	19	44	18	8	50	31	95	87	109	100	121	NA	89	121	23	21	21	24	32	35	34	92	44	50	16	36	36	31	18	NA	16	124
FBgn0025626	no	NA	NA	47	60	NA	NA	46	96	82	NA	NA	43	184	50	NA	NA	128	50	131	72	232	179	NA	NA	NA	NA	109	25	87	129	NA	NA	59	107	149	289	113	113	67	65	20	99	30	34	NA	22	NA	NA
FBgn0025628	no	NA	NA	52	26	NA	NA	111	104	55	NA	NA	NA	131	NA	NA	22	95	48	29	9	86	52	NA	12	13	11	17	NA	NA	10	NA	NA	45	70	32	58	124	71	45	55	63	21	NA	70	NA	20	NA	15
FBgn0025629	no	NA	NA	NA	NA	NA	NA	70	43	NA	77	59	NA	32	45	NA	52	34	NA	NA	NA	72	63	44	36	60	53	49	9	69	56	NA	NA	NA	NA	NA	NA	36	24	NA	NA	NA	NA	NA	NA	NA	NA	NA	56
FBgn0025630	no	NA	NA	NA	NA	NA	NA	86	104	NA	71	117	NA	22	101	NA	53	19	NA	NA	NA	NA	NA	72	86	105	58	107	8	117	105	NA	NA	10	19	NA	NA	25	59	NA	NA	NA	NA	NA	NA	NA	NA	NA	71
[truncated: 6,583 more rows]
[truncated: 20 more columns]

## Sheet: Wild count
	Included in final analysis	B26	B26R1	B29	B29R1	B30	B30R1	B34	B34R1	B35	B38	B44	B45	B48	B52	B56	B58	B59	B61	C10	C10R1	C12	C12R1	C1	C1R1	C4	C4R1	C8	C9	H10	H10R1	H11	H11R1	H12	H12R1	H14	H14R1	H18R1	H19	H20	H21	H23	H24R1	H3	H5	H6	H7	I29	I32
[truncated: 8,348 more rows]
[truncated: 20 more columns]

[truncated: 1 more sheets: Line information]
